# Supplementary material for: Southward impact excavated magma ocean at the lunar South Pole–Aitken basin
Source: Nature. 2025 Oct 8;646(8084):297–302. doi: 10.1038/s41586-025-09582-y (PMC12507655; doi:10.1038/s41586-025-09582-y)
Supplement: Supplementary file 2 — Source Data Fig. 1 [file 41586_2025_9582_MOESM2_ESM.xlsx]

## Sheet: SPA_Uhh_xy_v1
	X (km)	Y (km)	*Basin rim is sampled uniformly in azimuth, gaps are retained as NaN
	NaN	NaN
	NaN	NaN
	NaN	NaN
	NaN	NaN
	NaN	NaN
	NaN	NaN
	NaN	NaN
	NaN	NaN
	NaN	NaN
	NaN	NaN
	NaN	NaN
	NaN	NaN
	NaN	NaN
	NaN	NaN
	826.204	-108.772
	831.825	-116.905
	837.367	-125.145
	842.827	-133.491
	841.63	-140.841
	814.108	-143.549
	806.269	-149.433
	811.478	-157.735
	810.071	-164.811
	808.602	-171.874
	807.071	-178.923
	805.479	-185.96
	797.343	-191.425
	802.111	-199.989
	793.881	-205.312
	792.059	-212.232
	783.753	-217.354
	788.235	-226.023
	799.016	-236.679
	803.296	-245.592
	807.48	-254.598
	805.228	-261.634
	802.914	-268.651
	800.539	-275.648
	798.103	-282.623
	NaN	NaN
	799.294	-298.844
	796.655	-305.807
	775.348	-305.418
	760.291	-307.177
	757.581	-313.8
	748.677	-317.795
	751.989	-326.974
	755.198	-336.236
	752.235	-342.813
	755.256	-352.182
	746.137	-355.889
	NaN	NaN
	NaN	NaN
	742.505	-378.325
	733.262	-381.712
	735.79	-391.226
	732.348	-397.632
	728.85	-404.008
	725.296	-410.353
	727.461	-420
	NaN	NaN
	NaN	NaN
	NaN	NaN
	NaN	NaN
	NaN	NaN
	NaN	NaN
	NaN	NaN
	NaN	NaN
	NaN	NaN
	NaN	NaN
	NaN	NaN
	NaN	NaN
	NaN	NaN
	NaN	NaN
	NaN	NaN
	NaN	NaN
	NaN	NaN
	NaN	NaN
	NaN	NaN
	NaN	NaN
	NaN	NaN
	NaN	NaN
	NaN	NaN
	NaN	NaN
	NaN	NaN
	NaN	NaN
	NaN	NaN
	NaN	NaN
	NaN	NaN
	NaN	NaN
	NaN	NaN
	NaN	NaN
	NaN	NaN
	NaN	NaN
	NaN	NaN
	593.296	-658.922
	583.106	-659.081
	577.332	-664.144
	571.514	-669.157
	569.938	-679.226
	NaN	NaN
	NaN	NaN
	NaN	NaN
	NaN	NaN
	NaN	NaN
	NaN	NaN
	NaN	NaN
	NaN	NaN
	NaN	NaN
	NaN	NaN
	NaN	NaN
	NaN	NaN
	NaN	NaN
	NaN	NaN
	NaN	NaN
	NaN	NaN
	NaN	NaN
	NaN	NaN
	470.319	-798.443
	470	-814.064
	462.878	-818.134
	455.721	-822.143
	445.348	-820.229
	441.303	-829.971
	437.122	-839.704
	NaN	NaN
	NaN	NaN
	NaN	NaN
	NaN	NaN
	NaN	NaN
	NaN	NaN
	NaN	NaN
	398.749	-917.06
	390.731	-920.505
	385.235	-930.039
	374.607	-927.184
	366.501	-930.418
	358.368	-933.58
	350.207	-936.672
	342.02	-939.693
	NaN	NaN
	NaN	NaN
	NaN	NaN
	NaN	NaN
	NaN	NaN
	NaN	NaN
	NaN	NaN
	NaN	NaN
	NaN	NaN
	263.995	-985.244
	255.388	-987.511
	248.373	-996.17
	239.671	-998.3
	229.45	-993.857
	222.211	-1002.33
	NaN	NaN
	NaN	NaN
	NaN	NaN
	189.525	-1022.59
	179.436	-1017.63
	171.65	-1025.74
	161.649	-1020.61
	152.736	-1021.98
	144.74	-1029.88
	NaN	NaN
	NaN	NaN
	NaN	NaN
	NaN	NaN
	101.597	-1055.12
	91.804	-1049.33
	82.6436	-1050.09
	73.0117	-1044.12
	63.8975	-1044.71
	55.1273	-1051.89
	NaN	NaN
	36.7608	-1052.69
	27.3985	-1046.31
	18.3832	-1053.17
	9.25011	-1059.96
	2.85812e-05	-1066.67
	-9.19198	-1053.29
	-18.4995	-1059.84
	-27.5731	-1052.97
	-36.7608	-1052.69
	-46.2366	-1058.99
	-55.4761	-1058.55
	-65.1185	-1064.68
	-73.9419	-1057.42
	-83.1666	-1056.73
	-91.223	-1042.68
	-102.235	-1061.76
	NaN	NaN
	NaN	NaN
	NaN	NaN
	-136.617	-1037.71
	-144.74	-1029.88
	-152.736	-1021.98
	-160.606	-1014.03
	-169.449	-1012.59
	-178.279	-1011.07
	-188.31	-1016.03
	-195.897	-1007.8
	NaN	NaN
	NaN	NaN
	NaN	NaN
	NaN	NaN
	NaN	NaN
	NaN	NaN
	NaN	NaN
	NaN	NaN
	NaN	NaN
	NaN	NaN
	NaN	NaN
	NaN	NaN
	NaN	NaN
	NaN	NaN
	NaN	NaN
	NaN	NaN
	NaN	NaN
	NaN	NaN
	NaN	NaN
	NaN	NaN
	NaN	NaN
	NaN	NaN
	NaN	NaN
	NaN	NaN
	NaN	NaN
	NaN	NaN
	NaN	NaN
	NaN	NaN
	NaN	NaN
	NaN	NaN
	NaN	NaN
	NaN	NaN
	NaN	NaN
	NaN	NaN
	NaN	NaN
	NaN	NaN
	NaN	NaN
	NaN	NaN
	NaN	NaN
	NaN	NaN
	NaN	NaN
	NaN	NaN
	NaN	NaN
	NaN	NaN
	NaN	NaN
	NaN	NaN
	NaN	NaN
	NaN	NaN
	NaN	NaN
	NaN	NaN
	NaN	NaN
	NaN	NaN
	NaN	NaN
	NaN	NaN
	NaN	NaN
	NaN	NaN
	NaN	NaN
	NaN	NaN
	NaN	NaN
	NaN	NaN
	NaN	NaN
	NaN	NaN
	-581.008	-634.058
	-586.519	-628.964
	-591.985	-623.822
	-597.406	-618.632
	-602.782	-613.395
	-608.112	-608.112
	-618.15	-607.455
	-623.428	-602.037
	NaN	NaN
	NaN	NaN
	NaN	NaN
	NaN	NaN
	NaN	NaN
	NaN	NaN
	NaN	NaN
	NaN	NaN
	NaN	NaN
	NaN	NaN
	NaN	NaN
	NaN	NaN
	NaN	NaN
	NaN	NaN
	NaN	NaN
	NaN	NaN
	NaN	NaN
	NaN	NaN
	NaN	NaN
	NaN	NaN
	NaN	NaN
	NaN	NaN
	NaN	NaN
	NaN	NaN
	NaN	NaN
	NaN	NaN
	-735.257	-433.099
	-739.008	-426.667
	-742.704	-420.201
	-746.342	-413.704
	-749.924	-407.175
	-753.449	-400.616
	-756.916	-394.025
	-760.326	-387.405
	-763.677	-380.755
	-772.963	-376.999
	NaN	NaN
	NaN	NaN
	NaN	NaN
	NaN	NaN
	NaN	NaN
	NaN	NaN
	NaN	NaN
	-797.378	-322.162
	-806.362	-317.634
	-809.103	-310.586
	-811.783	-303.513
	-814.4	-296.417
	-816.956	-289.299
	-819.449	-282.159
	-828.203	-277.113
	-836.93	-271.935
	-845.629	-266.626
	-854.299	-261.185
	-850.153	-251.827
	-833.093	-238.886
	-828.722	-229.825
	-830.696	-222.584
	-826.153	-213.658
	-827.986	-206.44
	-823.273	-197.65
	-824.967	-190.459
	-826.597	-183.252
	-834.686	-177.418
	-842.735	-171.456
	-837.655	-162.824
	-839.044	-155.508
	-820.673	-144.707
	-821.905	-137.54
	-823.074	-130.362
	-830.773	-124.16
	-825.223	-115.978
	-826.204	-108.772
	-813.888	-99.9329
	-821.353	-93.5813
	-822.138	-86.4102
	-822.861	-79.2325
	-830.162	-72.6298
	-830.764	-65.3826
	NaN	NaN
	NaN	NaN
	NaN	NaN
	NaN	NaN
	NaN	NaN
	NaN	NaN
	NaN	NaN
	NaN	NaN
	NaN	NaN
	NaN	NaN
	NaN	NaN
	NaN	NaN
	NaN	NaN
	-819.22	35.7679
	-812.219	42.5666
	-811.816	49.6528
	-811.352	56.7352
	-810.826	63.8134
	-823.521	72.0487
	NaN	NaN
	NaN	NaN
	NaN	NaN
	NaN	NaN
	NaN	NaN
	NaN	NaN
	NaN	NaN
	NaN	NaN
	NaN	NaN
	NaN	NaN
	NaN	NaN
	NaN	NaN
	NaN	NaN
	-821.644	174.646
	-826.597	183.252
	-844.454	194.958
	-842.721	202.319
	-840.923	209.666
	-839.061	216.996
	-837.136	224.31
	-828.722	229.825
	-833.093	238.886
	-830.977	246.147
	-828.797	253.389
	-826.555	260.612
	-824.249	267.815
	-815.558	272.882
	-819.449	282.159
	-829.524	293.75
	-826.93	300.978
	-824.272	308.183
	-821.551	315.364
	-818.767	322.521
	-809.741	327.156
	-813.014	336.761
	-791.634	336.029
	-807.013	350.899
	NaN	NaN
	NaN	NaN
	NaN	NaN
	NaN	NaN
	NaN	NaN
	NaN	NaN
	NaN	NaN
	NaN	NaN
	NaN	NaN
	NaN	NaN
	NaN	NaN
	NaN	NaN
	NaN	NaN
	NaN	NaN
	NaN	NaN
	NaN	NaN
	NaN	NaN
	NaN	NaN
	NaN	NaN
	NaN	NaN
	NaN	NaN
	NaN	NaN
	NaN	NaN
	NaN	NaN
	NaN	NaN
	NaN	NaN
	NaN	NaN
	NaN	NaN
	NaN	NaN
	NaN	NaN
	NaN	NaN
	NaN	NaN
	NaN	NaN
	NaN	NaN
	NaN	NaN
	NaN	NaN
	NaN	NaN
	NaN	NaN
	NaN	NaN
	NaN	NaN
	NaN	NaN
	NaN	NaN
	NaN	NaN
	NaN	NaN
	NaN	NaN
	NaN	NaN
	NaN	NaN
	NaN	NaN
	NaN	NaN
	NaN	NaN
	NaN	NaN
	NaN	NaN
	NaN	NaN
	NaN	NaN
	NaN	NaN
	NaN	NaN
	NaN	NaN
	NaN	NaN
	NaN	NaN
	NaN	NaN
	NaN	NaN
	NaN	NaN
	NaN	NaN
	NaN	NaN
	NaN	NaN
	NaN	NaN
	NaN	NaN
	NaN	NaN
	NaN	NaN
	NaN	NaN
	NaN	NaN
	NaN	NaN
	NaN	NaN
	NaN	NaN
	NaN	NaN
	NaN	NaN
	NaN	NaN
	NaN	NaN
	NaN	NaN
	NaN	NaN
	NaN	NaN
	NaN	NaN
	NaN	NaN
	NaN	NaN
	NaN	NaN
	NaN	NaN
	NaN	NaN
	NaN	NaN
	NaN	NaN
	NaN	NaN
	NaN	NaN
	NaN	NaN
	NaN	NaN
	NaN	NaN
	NaN	NaN
	-313.074	935.679
	-300.777	925.695
	-292.687	928.285
	-286.524	937.179
	-274.548	926.859
	-266.449	929.22
	-260.112	937.934
	-250.192	933.728
	-243.703	942.33
	-238.696	957.358
	-230.333	959.405
	-217.453	941.891
	-209.225	943.753
	-202.367	952.064
	-192.722	947.261
	-184.449	948.906
	-177.376	957.035
	-167.86	951.981
	-156.245	933.684
	-147.048	928.427
	-138.941	929.675
	-130.823	930.852
	-121.824	925.349
	NaN	NaN
	NaN	NaN
	NaN	NaN
	NaN	NaN
	NaN	NaN
	NaN	NaN
	NaN	NaN
	NaN	NaN
	NaN	NaN
	NaN	NaN
	NaN	NaN
	NaN	NaN
	NaN	NaN
	NaN	NaN
	NaN	NaN
	NaN	NaN
	NaN	NaN
	NaN	NaN
	NaN	NaN
	NaN	NaN
	NaN	NaN
	NaN	NaN
	NaN	NaN
	NaN	NaN
	NaN	NaN
	NaN	NaN
	NaN	NaN
	NaN	NaN
	NaN	NaN
	NaN	NaN
	NaN	NaN
	NaN	NaN
	NaN	NaN
	NaN	NaN
	NaN	NaN
	NaN	NaN
	NaN	NaN
	NaN	NaN
	205.14	965.106
	212.111	956.77
	224.951	974.37
	233.445	972.37
	241.922	970.296
	250.38	968.148
	258.819	965.926
	267.238	963.63
	275.637	961.262
	284.015	958.82
	294.321	962.68
	302.711	960.075
	311.077	957.397
	321.535	960.968
	NaN	NaN
	NaN	NaN
	NaN	NaN
	NaN	NaN
	NaN	NaN
	NaN	NaN
	NaN	NaN
	NaN	NaN
	NaN	NaN
	NaN	NaN
	NaN	NaN
	NaN	NaN
	NaN	NaN
	NaN	NaN
	NaN	NaN
	NaN	NaN
	NaN	NaN
	NaN	NaN
	NaN	NaN
	NaN	NaN
	NaN	NaN
	NaN	NaN
	NaN	NaN
	NaN	NaN
	NaN	NaN
	NaN	NaN
	NaN	NaN
	NaN	NaN
	NaN	NaN
	NaN	NaN
	NaN	NaN
	NaN	NaN
	NaN	NaN
	NaN	NaN
	NaN	NaN
	NaN	NaN
	NaN	NaN
	NaN	NaN
	NaN	NaN
	589.314	740.869
	599.952	740.879
	593.673	720.183
	591.365	704.761
	606.151	709.712
	612.322	704.396
	614.028	694.032
	620.061	688.648
	630.551	688.126
	631.985	677.721
	633.286	667.344
	NaN	NaN
	NaN	NaN
	NaN	NaN
	NaN	NaN
	NaN	NaN
	NaN	NaN
	NaN	NaN
	NaN	NaN
	NaN	NaN
	NaN	NaN
	NaN	NaN
	NaN	NaN
	NaN	NaN
	NaN	NaN
	NaN	NaN
	NaN	NaN
	NaN	NaN
	NaN	NaN
	NaN	NaN
	NaN	NaN
	NaN	NaN
	NaN	NaN
	731.776	512.395
	736.219	505.99
	740.607	499.546
	744.938	493.064
	749.212	486.544
	759.052	483.57
	768.897	480.46
	767.376	470.249
	754.307	453.234
	758.234	446.634
	767.876	443.333
	765.913	433.333
	775.496	429.865
	NaN	NaN
	NaN	NaN
	NaN	NaN
	NaN	NaN
	NaN	NaN
	NaN	NaN
	NaN	NaN
	NaN	NaN
	794.699	362.165
	785.649	349.793
	788.672	342.924
	791.634	336.029
	800.696	331.659
	NaN	NaN
	812.565	320.078
	NaN	NaN
	824.272	308.183
	826.93	300.978
	804.387	284.849
	806.842	277.818
	802.914	268.651
	811.568	263.695
	820.197	258.607
	822.422	251.44
	824.585	244.253
	820.277	235.211
	815.874	226.262
	811.378	217.408
	813.244	210.319
	815.048	203.214
	816.791	196.094
	818.471	188.959
	NaN	NaN
	NaN	NaN
	NaN	NaN
	NaN	NaN
	NaN	NaN
	NaN	NaN
	NaN	NaN
	NaN	NaN
	NaN	NaN
	NaN	NaN
	NaN	NaN
	NaN	NaN
	NaN	NaN
	NaN	NaN
	NaN	NaN
	NaN	NaN
	NaN	NaN
	NaN	NaN
	NaN	NaN
	NaN	NaN
	NaN	NaN
	NaN	NaN
	NaN	NaN
	NaN	NaN
	NaN	NaN
	NaN	NaN

## Sheet: SPA_topo_xy_v1
	X (km)	Y (km)	*Basin rim is sampled uniformly in azimuth, gaps are retained as NaN
	NaN	NaN
	NaN	NaN
	NaN	NaN
	NaN	NaN
	NaN	NaN
	NaN	NaN
	NaN	NaN
	NaN	NaN
	NaN	NaN
	NaN	NaN
	NaN	NaN
	NaN	NaN
	NaN	NaN
	NaN	NaN
	NaN	NaN
	NaN	NaN
	NaN	NaN
	NaN	NaN
	NaN	NaN
	NaN	NaN
	797.988	-147.898
	801.807	-155.855
	800.416	-162.847
	804.086	-170.914
	NaN	NaN
	800.981	-184.921
	799.337	-191.904
	797.632	-198.872
	800.935	-207.136
	799.097	-214.117
	NaN	NaN
	800.272	-229.474
	798.239	-236.449
	796.145	-243.406
	798.984	-251.919
	NaN	NaN
	NaN	NaN
	792.116	-272.747
	789.705	-279.649
	NaN	NaN
	789.609	-295.223
	791.891	-303.978
	794.08	-312.796
	786.465	-317.753
	783.662	-324.604
	NaN	NaN
	777.878	-338.231
	774.897	-345.006
	771.856	-351.755
	773.503	-360.69
	770.326	-367.427
	NaN	NaN
	NaN	NaN
	NaN	NaN
	NaN	NaN
	NaN	NaN
	NaN	NaN
	NaN	NaN
	NaN	NaN
	NaN	NaN
	NaN	NaN
	NaN	NaN
	NaN	NaN
	NaN	NaN
	NaN	NaN
	NaN	NaN
	NaN	NaN
	NaN	NaN
	NaN	NaN
	NaN	NaN
	NaN	NaN
	NaN	NaN
	NaN	NaN
	NaN	NaN
	NaN	NaN
	NaN	NaN
	NaN	NaN
	NaN	NaN
	NaN	NaN
	NaN	NaN
	NaN	NaN
	NaN	NaN
	NaN	NaN
	NaN	NaN
	NaN	NaN
	NaN	NaN
	NaN	NaN
	NaN	NaN
	NaN	NaN
	NaN	NaN
	NaN	NaN
	NaN	NaN
	NaN	NaN
	NaN	NaN
	NaN	NaN
	NaN	NaN
	NaN	NaN
	NaN	NaN
	NaN	NaN
	NaN	NaN
	NaN	NaN
	NaN	NaN
	NaN	NaN
	NaN	NaN
	NaN	NaN
	NaN	NaN
	NaN	NaN
	NaN	NaN
	NaN	NaN
	NaN	NaN
	NaN	NaN
	NaN	NaN
	NaN	NaN
	NaN	NaN
	NaN	NaN
	557.705	-892.514
	552.631	-901.811
	NaN	NaN
	542.123	-920.342
	534.071	-925.038
	NaN	NaN
	517.845	-934.218
	507.175	-934.1
	NaN	NaN
	NaN	NaN
	NaN	NaN
	NaN	NaN
	NaN	NaN
	NaN	NaN
	NaN	NaN
	NaN	NaN
	NaN	NaN
	NaN	NaN
	NaN	NaN
	NaN	NaN
	NaN	NaN
	NaN	NaN
	NaN	NaN
	NaN	NaN
	376.071	-1033.25
	367.04	-1036.49
	NaN	NaN
	NaN	NaN
	343.018	-1055.7
	333.792	-1058.65
	324.541	-1061.53
	315.265	-1064.32
	307.409	-1072.06
	NaN	NaN
	288.652	-1077.26
	279.24	-1079.74
	NaN	NaN
	NaN	NaN
	249.702	-1081.58
	NaN	NaN
	NaN	NaN
	NaN	NaN
	NaN	NaN
	NaN	NaN
	190.936	-1082.85
	NaN	NaN
	NaN	NaN
	NaN	NaN
	152.3	-1083.67
	142.838	-1084.96
	NaN	NaN
	123.288	-1082.08
	113.84	-1083.12
	104.384	-1084.07
	94.4637	-1079.73
	85.0379	-1080.51
	NaN	NaN
	NaN	NaN
	NaN	NaN
	NaN	NaN
	NaN	NaN
	NaN	NaN
	NaN	NaN
	NaN	NaN
	NaN	NaN
	NaN	NaN
	NaN	NaN
	NaN	NaN
	NaN	NaN
	NaN	NaN
	NaN	NaN
	NaN	NaN
	NaN	NaN
	NaN	NaN
	-92.182	-1053.64
	NaN	NaN
	NaN	NaN
	-119.139	-1045.67
	-128.259	-1044.59
	NaN	NaN
	NaN	NaN
	NaN	NaN
	NaN	NaN
	NaN	NaN
	NaN	NaN
	NaN	NaN
	NaN	NaN
	NaN	NaN
	NaN	NaN
	NaN	NaN
	NaN	NaN
	NaN	NaN
	NaN	NaN
	NaN	NaN
	NaN	NaN
	NaN	NaN
	NaN	NaN
	NaN	NaN
	NaN	NaN
	NaN	NaN
	NaN	NaN
	NaN	NaN
	NaN	NaN
	NaN	NaN
	NaN	NaN
	NaN	NaN
	-384.664	-1002.08
	-393.394	-998.689
	-402.094	-995.218
	-412.768	-996.509
	NaN	NaN
	NaN	NaN
	NaN	NaN
	NaN	NaN
	NaN	NaN
	NaN	NaN
	NaN	NaN
	NaN	NaN
	NaN	NaN
	NaN	NaN
	NaN	NaN
	NaN	NaN
	NaN	NaN
	NaN	NaN
	NaN	NaN
	-507.576	-861.693
	-517.773	-861.719
	NaN	NaN
	NaN	NaN
	NaN	NaN
	-547.531	-843.124
	-554.868	-838.313
	NaN	NaN
	NaN	NaN
	-573.619	-819.212
	NaN	NaN
	NaN	NaN
	-582.409	-787.08
	NaN	NaN
	NaN	NaN
	NaN	NaN
	NaN	NaN
	NaN	NaN
	NaN	NaN
	NaN	NaN
	-618.891	-724.629
	-621.756	-715.249
	NaN	NaN
	NaN	NaN
	NaN	NaN
	NaN	NaN
	-637.946	-672.255
	NaN	NaN
	-645.912	-657.284
	NaN	NaN
	-653.55	-642.242
	NaN	NaN
	NaN	NaN
	NaN	NaN
	NaN	NaN
	NaN	NaN
	NaN	NaN
	NaN	NaN
	NaN	NaN
	NaN	NaN
	NaN	NaN
	NaN	NaN
	NaN	NaN
	NaN	NaN
	NaN	NaN
	NaN	NaN
	NaN	NaN
	NaN	NaN
	NaN	NaN
	NaN	NaN
	NaN	NaN
	NaN	NaN
	NaN	NaN
	NaN	NaN
	NaN	NaN
	NaN	NaN
	NaN	NaN
	NaN	NaN
	NaN	NaN
	NaN	NaN
	NaN	NaN
	NaN	NaN
	NaN	NaN
	NaN	NaN
	NaN	NaN
	NaN	NaN
	NaN	NaN
	NaN	NaN
	NaN	NaN
	NaN	NaN
	NaN	NaN
	NaN	NaN
	NaN	NaN
	NaN	NaN
	NaN	NaN
	NaN	NaN
	NaN	NaN
	NaN	NaN
	NaN	NaN
	NaN	NaN
	NaN	NaN
	NaN	NaN
	-829.224	-277.454
	-831.613	-270.208
	-838.933	-264.515
	-841.21	-257.184
	NaN	NaN
	-850.603	-243.906
	-852.699	-236.474
	NaN	NaN
	-861.766	-222.868
	NaN	NaN
	NaN	NaN
	NaN	NaN
	NaN	NaN
	NaN	NaN
	NaN	NaN
	NaN	NaN
	NaN	NaN
	NaN	NaN
	NaN	NaN
	NaN	NaN
	NaN	NaN
	NaN	NaN
	-898.076	-118.234
	-899.074	-110.392
	-900.003	-102.542
	-900.864	-94.6846
	NaN	NaN
	-907.595	-79.4043
	-908.253	-71.4811
	-908.843	-63.5524
	NaN	NaN
	-915.042	-47.9553
	-915.426	-39.9684
	NaN	NaN
	-921.218	-24.123
	-921.394	-16.0829
	NaN	NaN
	-926.77	4.30116e-05
	-926.735	8.08749
	NaN	NaN
	-931.686	24.3971
	-931.438	32.5265
	-936.35	40.8819
	-930.729	48.7774
	-935.494	57.2173
	-934.959	65.3787
	-939.572	73.946
	-938.891	82.1423
	-938.139	90.3325
	-937.315	98.5157
	-941.622	107.284
	-940.65	115.497
	NaN	NaN
	NaN	NaN
	NaN	NaN
	NaN	NaN
	NaN	NaN
	NaN	NaN
	NaN	NaN
	NaN	NaN
	NaN	NaN
	NaN	NaN
	NaN	NaN
	NaN	NaN
	NaN	NaN
	NaN	NaN
	NaN	NaN
	NaN	NaN
	NaN	NaN
	NaN	NaN
	NaN	NaN
	NaN	NaN
	NaN	NaN
	NaN	NaN
	NaN	NaN
	NaN	NaN
	NaN	NaN
	NaN	NaN
	NaN	NaN
	NaN	NaN
	NaN	NaN
	NaN	NaN
	NaN	NaN
	NaN	NaN
	NaN	NaN
	NaN	NaN
	NaN	NaN
	NaN	NaN
	NaN	NaN
	-842.387	410.86
	-834.084	415.859
	-830.423	423.122
	-831.344	432.77
	-832.159	442.466
	-828.266	449.712
	-828.889	459.461
	-824.848	466.677
	-820.744	473.857
	-816.578	481.001
	-812.349	488.109
	-808.059	495.179
	-803.707	502.212
	-799.294	509.206
	-794.82	516.162
	-790.285	523.078
	-785.69	529.955
	-781.036	536.791
	NaN	NaN
	NaN	NaN
	NaN	NaN
	NaN	NaN
	NaN	NaN
	NaN	NaN
	NaN	NaN
	NaN	NaN
	NaN	NaN
	NaN	NaN
	NaN	NaN
	NaN	NaN
	NaN	NaN
	NaN	NaN
	NaN	NaN
	NaN	NaN
	NaN	NaN
	NaN	NaN
	NaN	NaN
	NaN	NaN
	NaN	NaN
	NaN	NaN
	NaN	NaN
	NaN	NaN
	NaN	NaN
	NaN	NaN
	NaN	NaN
	NaN	NaN
	NaN	NaN
	NaN	NaN
	NaN	NaN
	NaN	NaN
	NaN	NaN
	NaN	NaN
	NaN	NaN
	NaN	NaN
	NaN	NaN
	NaN	NaN
	NaN	NaN
	NaN	NaN
	NaN	NaN
	NaN	NaN
	NaN	NaN
	NaN	NaN
	NaN	NaN
	NaN	NaN
	NaN	NaN
	NaN	NaN
	NaN	NaN
	NaN	NaN
	NaN	NaN
	NaN	NaN
	NaN	NaN
	NaN	NaN
	NaN	NaN
	NaN	NaN
	NaN	NaN
	-478.939	960.602
	-468.242	960.039
	-459.847	964.089
	-451.416	968.065
	-440.78	967.203
	-432.323	971.013
	-421.745	969.946
	-413.264	973.59
	-402.749	972.322
	NaN	NaN
	NaN	NaN
	NaN	NaN
	NaN	NaN
	NaN	NaN
	NaN	NaN
	NaN	NaN
	NaN	NaN
	NaN	NaN
	NaN	NaN
	NaN	NaN
	NaN	NaN
	NaN	NaN
	NaN	NaN
	NaN	NaN
	-259.575	1003.7
	-250.807	1005.93
	NaN	NaN
	-233.212	1010.15
	-225.522	1017.26
	NaN	NaN
	-206.69	1015.91
	-197.817	1017.68
	-187.974	1014.22
	-178.207	1010.66
	NaN	NaN
	NaN	NaN
	NaN	NaN
	NaN	NaN
	-136.687	1038.24
	-127.621	1039.39
	-119.139	1045.67
	-110.009	1046.67
	-101.373	1052.8
	NaN	NaN
	NaN	NaN
	NaN	NaN
	NaN	NaN
	NaN	NaN
	NaN	NaN
	NaN	NaN
	NaN	NaN
	NaN	NaN
	NaN	NaN
	NaN	NaN
	NaN	NaN
	NaN	NaN
	NaN	NaN
	NaN	NaN
	NaN	NaN
	NaN	NaN
	NaN	NaN
	NaN	NaN
	NaN	NaN
	NaN	NaN
	NaN	NaN
	NaN	NaN
	NaN	NaN
	NaN	NaN
	NaN	NaN
	NaN	NaN
	NaN	NaN
	NaN	NaN
	NaN	NaN
	NaN	NaN
	187.02	1009.07
	194.819	1002.26
	204.602	1005.65
	214.459	1008.95
	223.255	1007.04
	232.035	1005.05
	242.019	1008.08
	250.807	1005.93
	260.886	1008.77
	268.324	1001.4
	277.053	999.02
	NaN	NaN
	NaN	NaN
	NaN	NaN
	NaN	NaN
	NaN	NaN
	NaN	NaN
	340.934	990.145
	349.562	987.132
	358.163	984.044
	366.736	980.881
	375.282	977.643
	383.799	974.331
	392.287	970.945
	400.745	967.484
	407.127	959.131
	419.657	965.145
	428.063	961.446
	434.266	952.909
	440.352	944.338
	448.576	940.459
	456.766	936.509
	460.248	923.115
	468.286	919.064
	476.289	914.942
	484.255	910.751
	487.187	897.288
	494.999	893.002
	502.773	888.648
	510.509	884.227
	518.206	879.739
	528.56	879.671
	536.216	875.025
	543.832	870.312
	548.592	861.117
	556.086	856.297
	557.758	842.68
	562.162	833.439
	569.414	828.502
	573.619	819.212
	583.786	818.438
	590.906	813.313
	597.981	808.125
	605.01	802.876
	611.994	797.566
	615.707	788.069
	622.56	782.666
	626.072	773.134
	632.795	767.641
	636.104	758.079
	646.095	756.481
	652.672	750.813
	655.73	741.168
	662.173	735.417
	665.028	725.751
	671.336	719.919
	673.988	710.236
	683.798	708.093
	686.281	698.365
	692.349	692.349
	698.365	686.281
	708.093	683.798
	714.034	677.593
	716.09	667.765
	721.89	661.49
	727.635	655.166
	729.403	645.321
	735.007	638.932
	732.592	625.692
	734.013	615.91
	735.319	606.151
	744.65	603.006
	749.884	596.485
	755.061	589.918
	760.18	583.307
	765.241	576.651
	770.244	569.951
	779.425	566.285
	NaN	NaN
	789.189	552.596
	793.981	545.688
	794.372	535.811
	803.384	531.748
	NaN	NaN
	808.126	514.833
	812.588	507.761
	812.523	497.915
	812.349	488.109
	816.578	481.001
	820.744	473.857
	820.291	464.098
	824.31	456.922
	828.266	449.712
	NaN	NaN
	831.344	432.77
	835.089	425.499
	838.77	418.195
	837.681	408.564
	836.489	398.985
	844.684	393.883
	852.854	388.668
	851.43	379.081
	854.705	371.636
	NaN	NaN
	NaN	NaN
	NaN	NaN
	NaN	NaN
	NaN	NaN
	NaN	NaN
	NaN	NaN
	NaN	NaN
	NaN	NaN
	NaN	NaN
	NaN	NaN
	NaN	NaN
	NaN	NaN
	NaN	NaN
	865.703	248.236
	872.881	242.071
	874.961	234.445
	876.973	226.801
	883.999	220.406
	NaN	NaN
	NaN	NaN
	NaN	NaN
	NaN	NaN
	NaN	NaN
	NaN	NaN
	NaN	NaN
	NaN	NaN
	NaN	NaN
	NaN	NaN
	NaN	NaN
	NaN	NaN
	NaN	NaN
	NaN	NaN
	NaN	NaN
	NaN	NaN
	NaN	NaN
	NaN	NaN
	NaN	NaN
	NaN	NaN
	NaN	NaN
	NaN	NaN
	NaN	NaN
	NaN	NaN
	NaN	NaN
	NaN	NaN
	NaN	NaN
	NaN	NaN

## Sheet: Hellas_topo_xy_v1
	X (km)	Y (km)	*Basin rim is sampled uniformly in azimuth, gaps are retained as NaN
	859.967	-7.50482
	946.522	-16.5216
	946.342	-24.7808
	NaN	NaN
	859.181	-37.5127
	945.369	-49.5447
	911.63	-55.7577
	944.361	-66.0361
	950.395	-74.7977
	949.706	-83.0885
	909.129	-87.5391
	908.33	-95.4693
	907.462	-103.392
	899.909	-110.495
	912.129	-120.084
	917.648	-128.967
	916.488	-136.97
	928.427	-147.048
	920.533	-154.044
	919.154	-162.072
	917.705	-170.086
	909.641	-176.816
	894.998	-182.089
	873.812	-185.734
	930.736	-206.339
	922.404	-212.954
	920.51	-220.995
	912.078	-227.407
	916.513	-237.026
	907.97	-243.29
	899.388	-249.422
	909.994	-260.937
	894.898	-265.081
	860.674	-263.135
	883.778	-278.654
	855.951	-278.115
	885.102	-296.151
	850.967	-293.011
	848.377	-300.426
	845.723	-307.818
	849.249	-317.521
	846.446	-324.92
	924.215	-364.058
	815.922	-329.654
	819.173	-339.313
	797.771	-338.634
	758.103	-329.633
	779.559	-347.082
	746.168	-340.048
	743.172	-346.547
	776.223	-370.24
	766.971	-374.077
	769.644	-383.73
	766.266	-390.432
	756.916	-394.025
	753.449	-400.616
	744.065	-403.994
	717.188	-397.544
	748.506	-423.484
	733.235	-423.333
	695.048	-409.414
	720.021	-432.632
	693.481	-424.965
	672.785	-420.403
	669.091	-426.258
	687.71	-446.604
	683.786	-452.588
	729.553	-492.09
	675.783	-464.453
	660.783	-462.685
	710.994	-507.147
	706.542	-513.332
	718.112	-531.375
	713.448	-537.621
	698.151	-535.71
	688.196	-537.678
	709.565	-564.413
	704.612	-570.584
	699.606	-576.711
	694.547	-582.794
	679.296	-580.174
	679.239	-590.453
	689.039	-609.61
	698.556	-628.983
	693.041	-635.055
	692.348	-645.625
	681.852	-647.053
	680.975	-657.61
	679.965	-668.2
	716.535	-716.535
	719.6	-732.27
	713.183	-738.522
	706.711	-744.718
	691.092	-741.105
	662.078	-722.532
	606.678	-673.785
	596.358	-674.06
	590.453	-679.239
	571.514	-669.157
	574.224	-684.333
	589.432	-715.039
	503.456	-621.717
	514.612	-646.956
	529.469	-677.689
	519.476	-676.995
	509.537	-676.178
	503.617	-680.599
	501.577	-690.361
	499.405	-700.139
	497.1	-709.932
	528.646	-769.184
	529.369	-784.822
	NaN	NaN
	NaN	NaN
	NaN	NaN
	494.591	-791.512
	487.665	-795.797
	NaN	NaN
	NaN	NaN
	NaN	NaN
	NaN	NaN
	NaN	NaN
	NaN	NaN
	NaN	NaN
	NaN	NaN
	NaN	NaN
	NaN	NaN
	NaN	NaN
	NaN	NaN
	NaN	NaN
	NaN	NaN
	NaN	NaN
	NaN	NaN
	NaN	NaN
	NaN	NaN
	NaN	NaN
	NaN	NaN
	NaN	NaN
	NaN	NaN
	NaN	NaN
	NaN	NaN
	NaN	NaN
	NaN	NaN
	NaN	NaN
	NaN	NaN
	NaN	NaN
	NaN	NaN
	NaN	NaN
	NaN	NaN
	NaN	NaN
	NaN	NaN
	NaN	NaN
	NaN	NaN
	NaN	NaN
	NaN	NaN
	NaN	NaN
	NaN	NaN
	NaN	NaN
	NaN	NaN
	NaN	NaN
	NaN	NaN
	NaN	NaN
	NaN	NaN
	NaN	NaN
	NaN	NaN
	NaN	NaN
	NaN	NaN
	NaN	NaN
	NaN	NaN
	104.587	-1195.43
	94.674	-1202.95
	84.1728	-1203.73
	73.2583	-1197.76
	NaN	NaN
	51.4709	-1178.88
	41.6468	-1192.61
	31.5868	-1206.25
	21.292	-1219.81
	10.6463	-1219.95
	3.25111e-05	-1213.33
	-10.5882	-1213.29
	-21.1756	-1213.15
	-31.7614	-1212.92
	-42.3447	-1212.59
	-52.9249	-1212.18
	-62.8031	-1198.36
	-72.8513	-1191.11
	-83.2427	-1190.43
	-94.1509	-1196.3
	-103.425	-1182.15
	-113.737	-1181.2
	-124.04	-1180.17
	-132.825	-1165.79
	-142.181	-1157.97
	-151.41	-1150.08
	-161.441	-1148.71
	-171.459	-1147.26
	-179.378	-1132.55
	-189.255	-1130.94
	-200.274	-1135.81
	-207.749	-1120.91
	-216.25	-1112.51
	-225.95	-1110.58
	-234.247	-1102.05
	-245.298	-1106.47
	-247.446	-1071.81
	-264.571	-1102.02
	-272.565	-1093.2
	-283.764	-1097.23
	-289.877	-1081.84
	-304.652	-1098.54
	-312.389	-1089.43
	-318.097	-1073.88
	-321.609	-1051.94
	-336.79	-1068.16
	-344.039	-1058.84
	-353.266	-1055.8
	-362.466	-1052.68
	-369.413	-1043.19
	-367.102	-1008.6
	-375.889	-1005.36
	-384.648	-1002.04
	-386.048	-980.04
	-394.586	-976.634
	-385.235	-930.039
	-395.941	-932.778
	-417.357	-959.856
	-412.16	-925.726
	-422.987	-928.16
	-431.071	-924.434
	-439.121	-920.637
	-447.139	-916.77
	-455.122	-912.833
	-457.017	-896.947
	-467.905	-898.838
	-472.601	-888.834
	-480.34	-884.676
	-488.042	-880.451
	-495.706	-876.158
	-503.333	-871.799
	-494.004	-838.652
	-504.737	-840.024
	-515.532	-841.272
	-522.854	-836.741
	-533.718	-837.769
	-537.377	-827.488
	-544.578	-822.767
	-548.009	-812.457
	-551.302	-802.149
	-558.281	-797.308
	-553.603	-776.123
	-544.681	-749.689
	-551.202	-744.907
	-557.682	-740.069
	-568.177	-740.463
	-574.617	-735.477
	-576.864	-725.217
	-583.17	-720.155
	-534.306	-648.165
	-582.794	-694.547
	-580.174	-679.296
	-577.332	-664.144
	-578.688	-654.088
	-584.374	-649.013
	-585.512	-638.974
	-591.065	-633.84
	-596.574	-628.658
	-597.406	-618.632
	-593.436	-603.885
	-608.112	-608.112
	-613.395	-602.782
	-623.428	-602.037
	-628.658	-596.574
	-633.84	-591.065
	-643.889	-590.015
	-629.196	-566.531
	-634.116	-561.018
	-633.956	-551.09
	-648.88	-554.196
	-648.584	-544.227
	-637.876	-525.825
	-642.441	-520.238
	-641.739	-510.462
	-667.182	-521.26
	-676.995	-519.476
	-670.854	-505.525
	-675.24	-499.651
	-695.755	-505.495
	-700.139	-499.405
	-704.471	-493.276
	-703.254	-483.333
	-712.972	-480.906
	-717.142	-474.666
	-710.074	-461.128
	-708.449	-451.332
	-695.399	-434.534
	-687.796	-421.482
	-685.734	-412.03
	-689.303	-406.031
	-687.047	-396.667
	-696.285	-393.939
	-693.865	-384.616
	-703.054	-381.727
	-747.562	-397.486
	-745.089	-387.869
	-748.446	-381.352
	-781.576	-389.679
	-790.939	-385.767
	-794.275	-378.85
	-797.551	-371.904
	-806.832	-367.695
	-803.92	-357.928
	-813.127	-353.557
	-810.044	-343.843
	-813.014	-336.761
	-809.741	-327.156
	-812.565	-320.078
	-809.103	-310.586
	-780.56	-291.839
	-783.077	-285.017
	-772.966	-273.722
	-775.325	-266.966
	-771.303	-258.074
	-767.186	-249.274
	-762.974	-240.565
	-758.668	-231.948
	-760.664	-225.319
	-762.601	-218.672
	-764.48	-212.009
	-759.862	-203.604
	-761.609	-196.966
	-763.299	-190.312
	-777.896	-186.756
	-779.496	-179.961
	-781.037	-173.152
	-782.518	-166.329
	-783.94	-159.494
	-778.758	-151.375
	-786.604	-145.788
	-794.412	-140.076
	-802.179	-134.239
	-796.735	-126.19
	-804.4	-120.218
	NaN	NaN
	NaN	NaN
	NaN	NaN
	NaN	NaN
	NaN	NaN
	NaN	NaN
	NaN	NaN
	NaN	NaN
	NaN	NaN
	NaN	NaN
	NaN	NaN
	NaN	NaN
	NaN	NaN
	NaN	NaN
	NaN	NaN
	NaN	NaN
	NaN	NaN
	NaN	NaN
	NaN	NaN
	NaN	NaN
	NaN	NaN
	NaN	NaN
	NaN	NaN
	NaN	NaN
	NaN	NaN
	NaN	NaN
	NaN	NaN
	NaN	NaN
	NaN	NaN
	NaN	NaN
	NaN	NaN
	NaN	NaN
	NaN	NaN
	NaN	NaN
	NaN	NaN
	NaN	NaN
	NaN	NaN
	NaN	NaN
	NaN	NaN
	NaN	NaN
	NaN	NaN
	NaN	NaN
	NaN	NaN
	NaN	NaN
	NaN	NaN
	NaN	NaN
	NaN	NaN
	NaN	NaN
	NaN	NaN
	NaN	NaN
	NaN	NaN
	NaN	NaN
	NaN	NaN
	NaN	NaN
	-813.146	279.989
	-810.672	287.074
	-808.136	294.137
	-805.538	301.178
	-809.103	310.586
	-806.362	317.634
	-815.922	329.654
	-813.014	336.761
	-810.044	343.843
	-800.899	348.241
	-797.83	355.217
	-800.766	364.93
	-809.635	377.539
	-812.327	387.46
	-808.915	394.534
	-805.441	401.578
	-801.906	408.591
	-798.31	415.574
	-788.767	419.395
	-790.935	429.443
	-787.158	436.329
	-789.122	446.464
	-790.97	456.667
	-775.466	456.785
	-782.879	470.401
	-784.429	480.699
	-774.551	483.993
	-770.298	490.734
	-765.986	497.437
	-767.175	507.782
	-762.715	514.457
	-763.69	524.87
	-759.081	531.514
	-754.414	538.118
	-755.083	548.6
	-750.266	555.168
	-745.393	561.694
	-740.463	568.177
	-740.73	578.722
	-735.652	585.164
	-730.517	591.561
	-735.615	606.395
	-740.51	621.361
	-735.059	627.8
	-734.584	638.564
	-728.984	644.95
	-723.328	651.287
	-717.617	657.574
	-716.727	668.358
	-710.867	674.587
	-704.953	680.765
	-703.74	691.564
	-692.965	692.965
	-691.564	703.74
	-680.765	704.953
	-679.176	715.703
	-672.905	721.602
	NaN	NaN
	NaN	NaN
	NaN	NaN
	NaN	NaN
	NaN	NaN
	NaN	NaN
	NaN	NaN
	NaN	NaN
	-626.665	787.826
	-623.87	798.518
	-608.761	793.353
	NaN	NaN
	-594.823	803.857
	NaN	NaN
	-572.96	803.261
	-562.105	802.769
	-555.078	807.644
	-548.009	812.457
	-511.462	772.734
	-526.484	810.715
	-515.808	809.656
	-508.723	814.126
	-501.599	818.535
	-491.003	817.166
	-483.853	821.42
	-476.667	825.611
	NaN	NaN
	-491.274	886.281
	-486.702	896.393
	-472.601	888.834
	-464.827	892.924
	-457.017	896.947
	-455.122	912.833
	-444.216	910.778
	-416.161	872.499
	-408.531	876.098
	-403.635	885.696
	-398.602	895.275
	-390.774	898.719
	-398.546	938.915
	-390.337	942.357
	-379.601	939.546
	-376.275	955.229
	-367.924	958.476
	-350.207	936.672
	-342.02	939.693
	-333.807	942.641
	-327.739	951.822
	-321.535	960.968
	-311.077	957.397
	-304.715	966.433
	-296.27	969.055
	-287.802	971.604
	-292.176	1018.94
	-283.273	1021.45
	-274.348	1023.88
	-267.072	1032.69
	-258.05	1034.98
	-247.452	1030.71
	-235.449	1019.84
	-225.097	1015.35
	-214.842	1010.75
	-211.33	1038.72
	-202.257	1040.52
	-194.385	1048.81
	-186.382	1057.03
	-173.85	1038.89
	-165.821	1046.95
	-156.678	1048.36
	-146.596	1043.08
	-137.488	1044.32
	-129.182	1052.1
	-119.241	1046.56
	-109.406	1040.93
	-100.319	1041.85
	-91.223	1042.68
	-85.7819	1089.96
	-75.802	1084.02
	-66.3394	1084.64
	-55.825	1065.2
	-46.8182	1072.31
	-37.9241	1086
	-28.6202	1092.96
	-19.1976	1099.83
	-9.59923	1099.96
	2.17076e-05	1106.67
	9.71551	1113.29
	19.314	1106.5
	29.3182	1119.62
	39.0875	1119.32
	48.8537	1118.93
	56.8718	1085.18
	65.9324	1077.99
	75.8021	1084.02
	85.7819	1089.96
	95.2902	1089.17
	105.43	1094.94
	114.284	1087.34
	126.033	1106.18
	125.932	1025.63
	136.617	1037.71
	146.596	1043.08
	156.678	1048.36
	165.821	1046.95
	174.951	1045.46
	186.382	1057.03
	195.6	1055.36
	202.258	1040.52
	210.001	1032.19
	219	1030.32
	226.54	1021.86
	220.452	954.883
	227.22	946.44
	235.471	944.421
	243.703	942.33
	260.545	972.365
	269.02	970.055
	277.475	967.67
	285.909	965.212
	296.27	969.055
	304.715	966.433
	315.197	970.078
	321.535	960.968
	327.739	951.822
	336.032	948.926
	346.58	952.222
	357.212	955.406
	365.535	952.252
	376.275	955.229
	384.596	951.909
	390.337	942.357
	398.546	938.915
	406.724	935.401
	417.583	937.907
	425.752	934.227
	433.888	930.476
	444.861	932.671
	452.984	928.754
	464.046	930.732
	472.15	926.647
	480.219	922.491
	485.121	912.379
	486.702	896.393
	449.257	810.481
	456.312	806.53
	513.333	889.119
	500.771	850.141
	508.171	845.738
	515.532	841.272
	522.854	836.741
	537.3	843.391
	544.639	838.671
	548.257	828.327
	555.465	823.511
	562.63	818.632
	565.929	808.23
	569.089	797.833
	572.111	787.443
	578.961	782.421
	597.803	793.311
	604.703	788.064
	599.244	766.997
	601.764	756.521
	599.952	740.879
	602.154	730.471
	608.506	725.189
	619.14	724.92
	603.574	694.333
	587.523	664.074
	593.296	658.922
	612.535	668.465
	622.892	667.97
	619.519	652.837
	629.824	652.201
	654.182	665.7
	655.252	655.252
	660.945	649.509
	666.588	643.717
	667.344	633.286
	672.845	627.439
	678.295	621.543
	683.693	615.6
	689.039	609.61
	689.301	599.201
	694.504	593.163
	694.547	582.794
	699.606	576.711
	709.793	574.779
	714.782	568.563
	719.716	562.304
	724.596	556.002
	718.772	541.634
	718.112	531.375
	722.722	525.088
	721.849	514.89
	726.315	508.571
	725.231	498.438
	724.026	488.362
	728.26	482.025
	732.439	475.651
	719.694	458.496
	712.36	445.132
	721.902	442.382
	731.449	439.499
	763.978	450.017
	767.876	443.333
	765.913	433.333
	775.496	429.865
	732.348	397.632
	724.017	384.967
	780.57	406.339
	718.745	366.219
	721.914	359.933
	814.907	397.457
	818.344	390.33
	821.719	383.174
	825.032	375.989
	822.191	366.063
	758.103	329.633
	828.454	351.658
	788.377	326.557
	791.197	319.664
	831.173	327.408
	840.222	322.531
	824.272	308.183
	820.665	298.698
	823.24	291.525
	813.146	279.989
	815.558	272.882
	817.909	265.755
	864.703	272.64
	803.296	245.592
	811.801	240.466
	820.277	235.211
	809.45	224.48
	804.938	215.683
	813.244	210.319
	808.58	201.602
	810.308	194.538
	811.975	187.459
	813.58	180.366
	808.602	171.874
	823.137	167.469
	831.111	161.552
	839.044	155.508
	833.804	147.022
	835.055	139.74
	809.904	128.276
	830.773	124.16
	845.029	118.761
	839.423	110.512
	833.739	102.37
	821.353	93.5813
	848.659	89.1976
	849.405	81.7884
	850.086	74.3729
	844.057	66.4287
	884.507	61.8508
	838.433	51.2808
	832.191	43.6133
	832.54	36.3495
	839.488	29.3156
	913.02	23.9083
	899.863	15.7072
	919.965	8.02838
	860	6.17444e-06

## Sheet: Crisium_topo_xy_v1
	X (km)	Y (km)	*Basin rim is sampled uniformly in azimuth, gaps are retained as NaN
	206.109	-1.79868
	206.085	-3.59723
	206.046	-5.39551
	205.991	-7.19337
	207.303	-9.05102
	208.597	-10.9321
	209.874	-12.8365
	209.754	-14.6675
	NaN	NaN
	219.113	-19.1699
	214.806	-20.6835
	213.242	-22.4126
	213.038	-24.2727
	210.072	-25.7936
	209.839	-27.6259
	209.59	-29.456
	212.061	-31.6928
	213.143	-33.7586
	212.84	-35.6173
	213.884	-37.7135
	216.267	-40.0827
	215.909	-41.9684
	216.89	-44.1268
	216.497	-46.0178
	217.437	-48.2047
	217.008	-50.1003
	216.563	-51.9922
	216.101	-53.88
	216.962	-56.1102
	217.8	-58.3594
	217.283	-60.2578
	216.748	-62.1516
	216.198	-64.0407
	215.631	-65.9249
	NaN	NaN
	NaN	NaN
	NaN	NaN
	206.659	-71.1583
	198.206	-70.1885
	197.586	-71.9154
	195.655	-73.1525
	196.301	-75.3528
	195.636	-77.063
	193.673	-78.2491
	192.983	-79.9362
	193.551	-82.1577
	191.559	-83.292
	190.824	-84.9605
	190.076	-86.6225
	189.313	-88.2779
	NaN	NaN
	NaN	NaN
	NaN	NaN
	NaN	NaN
	NaN	NaN
	NaN	NaN
	NaN	NaN
	NaN	NaN
	NaN	NaN
	NaN	NaN
	NaN	NaN
	NaN	NaN
	NaN	NaN
	NaN	NaN
	NaN	NaN
	NaN	NaN
	NaN	NaN
	NaN	NaN
	NaN	NaN
	NaN	NaN
	NaN	NaN
	NaN	NaN
	NaN	NaN
	NaN	NaN
	NaN	NaN
	NaN	NaN
	NaN	NaN
	NaN	NaN
	NaN	NaN
	NaN	NaN
	NaN	NaN
	NaN	NaN
	NaN	NaN
	NaN	NaN
	NaN	NaN
	NaN	NaN
	NaN	NaN
	NaN	NaN
	NaN	NaN
	NaN	NaN
	NaN	NaN
	NaN	NaN
	NaN	NaN
	NaN	NaN
	NaN	NaN
	NaN	NaN
	138.41	-156.444
	136.132	-156.602
	133.862	-156.732
	133.378	-158.954
	133.746	-162.247
	132.325	-163.408
	130.894	-164.556
	131.156	-167.873
	130.529	-170.108
	129.039	-171.241
	128.363	-173.472
	127.657	-175.705
	127.726	-179.065
	125.365	-179.039
	125.365	-182.407
	123.768	-183.494
	124.453	-188.027
	124.314	-191.427
	122.639	-192.504
	121.687	-194.74
	122.874	-200.513
	122.545	-203.949
	127.079	-215.738
	125.883	-218.036
	123.976	-219.127
	122.059	-220.2
	118.813	-218.825
	114.95	-216.19
	112.42	-215.958
	111.16	-218.163
	109.869	-220.363
	108.548	-222.556
	107.197	-224.744
	108.155	-231.939
	106.127	-232.874
	103.528	-232.528
	102.047	-234.691
	98.9136	-233.026
	96.3469	-232.602
	93.277	-230.869
	91.2588	-231.674
	89.7294	-233.753
	90.1084	-241.006
	89.4212	-245.683
	NaN	NaN
	NaN	NaN
	NaN	NaN
	NaN	NaN
	79.4515	-251.988
	NaN	NaN
	NaN	NaN
	NaN	NaN
	NaN	NaN
	NaN	NaN
	NaN	NaN
	NaN	NaN
	NaN	NaN
	NaN	NaN
	NaN	NaN
	NaN	NaN
	NaN	NaN
	NaN	NaN
	NaN	NaN
	NaN	NaN
	NaN	NaN
	NaN	NaN
	NaN	NaN
	NaN	NaN
	NaN	NaN
	NaN	NaN
	NaN	NaN
	NaN	NaN
	NaN	NaN
	NaN	NaN
	NaN	NaN
	21.9047	-313.252
	19.0858	-312.05
	16.1448	-308.061
	13.3955	-306.808
	10.7176	-306.913
	8.07515	-308.378
	5.40793	-309.819
	NaN	NaN
	NaN	NaN
	NaN	NaN
	NaN	NaN
	NaN	NaN
	NaN	NaN
	NaN	NaN
	NaN	NaN
	NaN	NaN
	NaN	NaN
	NaN	NaN
	-25.4393	-290.773
	-27.578	-286.409
	-30.0763	-286.157
	-32.7289	-287.258
	-35.9088	-292.454
	-39.0012	-296.244
	-41.7775	-297.262
	-44.3699	-296.886
	-46.959	-296.488
	-50.4578	-301.524
	NaN	NaN
	-53.1915	-286.996
	NaN	NaN
	NaN	NaN
	NaN	NaN
	NaN	NaN
	NaN	NaN
	NaN	NaN
	NaN	NaN
	NaN	NaN
	NaN	NaN
	NaN	NaN
	NaN	NaN
	NaN	NaN
	NaN	NaN
	NaN	NaN
	NaN	NaN
	NaN	NaN
	NaN	NaN
	NaN	NaN
	NaN	NaN
	NaN	NaN
	NaN	NaN
	NaN	NaN
	NaN	NaN
	NaN	NaN
	NaN	NaN
	NaN	NaN
	NaN	NaN
	NaN	NaN
	-95.878	-205.611
	-97.0731	-203.518
	-97.6326	-200.176
	-96.9067	-194.365
	-97.3431	-191.047
	-98.3679	-188.963
	-99.3637	-186.876
	-99.6705	-183.57
	-101.269	-182.693
	-102.178	-180.599
	-103.058	-178.502
	-104.612	-177.596
	-105.445	-175.491
	-106.25	-173.384
	-108.492	-173.624
	-110.003	-172.67
	-113.013	-174.024
	-115.29	-174.185
	-118.353	-175.466
	-120.663	-175.566
	-122.984	-175.64
	-126.119	-176.812
	-128.47	-176.824
	-130.008	-175.696
	NaN	NaN
	NaN	NaN
	NaN	NaN
	NaN	NaN
	NaN	NaN
	NaN	NaN
	NaN	NaN
	NaN	NaN
	NaN	NaN
	NaN	NaN
	NaN	NaN
	NaN	NaN
	NaN	NaN
	NaN	NaN
	-154.712	-160.209
	-154.165	-156.879
	-153.572	-153.572
	-153.919	-151.256
	-153.243	-147.985
	-154.529	-146.642
	-154.791	-144.345
	-156.045	-142.989
	-160.371	-144.398
	-161.625	-142.993
	-161.822	-140.67
	-161.992	-138.354
	-165.312	-138.714
	-167.584	-138.146
	-167.708	-135.807
	-168.887	-134.339
	-166.782	-130.305
	-170.108	-130.529
	-172.346	-129.872
	-173.472	-128.363
	-161.156	-117.087
	-163.298	-116.479
	-165.441	-115.843
	-183.547	-126.148
	-183.494	-123.768
	-182.26	-120.635
	-180.985	-117.533
	-182.004	-115.949
	-175.97	-109.958
	-176.923	-108.418
	-182.605	-109.72
	-185.94	-109.527
	-186.888	-107.9
	-186.619	-105.584
	-187.533	-103.951
	-188.433	-102.311
	-190.54	-101.312
	-190.19	-99.0066
	-191.047	-97.3431
	-191.889	-95.6723
	-192.716	-93.9941
	-194.778	-92.9043
	-195.581	-91.201
	-200.146	-91.2118
	-202.198	-90.0244
	-202.976	-88.2565
	-203.738	-86.4818
	-203.207	-84.1712
	-205.217	-82.9129
	-204.645	-80.6119
	-204.05	-78.3273
	-206.021	-77.0281
	-201.486	-73.3348
	-199.51	-70.6502
	-198.811	-68.4561
	-196.777	-65.8407
	-197.344	-64.121
	-196.577	-61.9805
	-197.11	-60.2627
	-193.65	-57.3616
	-194.143	-55.6696
	-195.954	-54.3429
	-195.085	-52.2728
	-198.212	-51.2611
	-198.652	-49.5295
	-200.422	-48.117
	-200.834	-46.3662
	-199.88	-44.3124
	-200.259	-42.5665
	-203.334	-41.3688
	-207.761	-40.3847
	-206.746	-38.3181
	-208.435	-36.7526
	-208.747	-34.9323
	-209.044	-33.1094
	-212.061	-31.6928
	-212.33	-29.841
	-213.954	-28.1675
	-215.564	-26.468
	-214.413	-24.4292
	-213.242	-22.4126
	-210.676	-20.2858
	-210.845	-18.4465
	-209.618	-16.4973
	-209.754	-14.6675
	-209.874	-12.8365
	-209.979	-11.0045
	-207.303	-9.05103
	-207.374	-7.24164
	-204.663	-5.3593
	-200.553	-3.50065
	-200.576	-1.7504
	-200.583	9.30911e-06
	-196.426	1.71418
	-196.403	3.42823
	-196.366	5.14203
	-193.549	6.75886
	-193.482	8.44762
	-193.401	10.1357
	-193.305	11.8231
	-193.195	13.5095
	-193.07	15.1949
	-198.442	17.3614
	-198.283	19.0925
	-198.109	20.8221
	-195.171	22.2369
	-194.969	23.9392
	-194.753	25.6397
	-194.522	27.3382
	-195.644	29.2392
	-198.114	31.3781
	-199.197	33.3341
	-201.623	35.5516
	-202.665	37.5618
	-207.761	40.3847
	-207.401	42.1962
	-209.731	44.5797
	-209.334	46.4083
	-210.269	48.5444
	-209.837	50.3775
	-218.786	54.5493
	-219.64	56.8029
	-219.136	58.7174
	-218.616	60.6275
	-218.078	62.5329
	-214.871	63.6478
	NaN	NaN
	NaN	NaN
	NaN	NaN
	NaN	NaN
	NaN	NaN
	NaN	NaN
	NaN	NaN
	NaN	NaN
	NaN	NaN
	NaN	NaN
	NaN	NaN
	NaN	NaN
	NaN	NaN
	NaN	NaN
	NaN	NaN
	NaN	NaN
	-209.372	97.6319
	-208.512	99.4552
	-206.393	100.665
	-206.745	103.079
	-204.605	104.251
	-202.46	105.394
	-201.533	107.157
	-200.59	108.911
	-198.422	109.987
	-197.455	111.715
	-195.274	112.742
	-195.475	115.144
	-194.463	116.845
	-192.256	117.815
	-192.394	120.221
	-189.004	120.409
	-187.946	122.054
	-189.181	125.216
	-191.522	129.183
	-182.407	125.365
	-181.306	126.952
	-180.191	128.529
	-179.062	130.096
	-176.808	130.831
	-176.765	133.202
	-178.888	137.266
	-177.683	138.821
	-177.548	141.228
	-176.309	142.772
	-175.056	144.305
	-171.671	144.049
	-170.407	145.541
	-167.042	145.208
	-165.769	146.66
	-165.511	149.027
	-164.204	150.465
	-163.896	152.836
	-167.574	159.021
	-167.175	161.439
	-166.746	163.861
	-164.332	164.332
	-161.922	164.773
	-162.4	168.17
	NaN	NaN
	NaN	NaN
	NaN	NaN
	NaN	NaN
	NaN	NaN
	NaN	NaN
	NaN	NaN
	NaN	NaN
	NaN	NaN
	NaN	NaN
	NaN	NaN
	NaN	NaN
	NaN	NaN
	NaN	NaN
	NaN	NaN
	NaN	NaN
	NaN	NaN
	NaN	NaN
	NaN	NaN
	NaN	NaN
	NaN	NaN
	NaN	NaN
	-127.098	199.504
	-124.619	199.433
	-122.151	199.333
	-120.407	200.391
	-117.952	200.243
	-116.2	201.264
	-115.12	203.475
	-113.34	204.472
	-111.552	205.453
	-109.755	206.418
	-108.588	208.595
	-107.391	210.768
	-106.165	212.935
	-104.91	215.096
	-103.028	216.004
	-101.724	218.148
	-99.243	217.769
	-97.3388	218.627
	-96.5305	222.005
	-94.5895	222.839
	-94.2294	227.49
	-91.7224	227.021
	-89.2308	226.526
	-87.7464	228.587
	-85.2638	228.048
	-82.7974	227.484
	-81.2708	229.502
	-79.7154	231.51
	-77.2531	230.885
	-74.8079	230.235
	-72.3799	229.56
	-71.1828	232.828
	-69.5411	234.767
	-68.2524	238.024
	-66.5424	239.944
	-64.0879	239.179
	-62.3446	241.069
	-60.5732	242.946
	-58.4508	243.465
	-56.324	243.966
	-55.3905	249.85
	-53.2081	250.324
	-51.2974	252.135
	-49.6231	255.289
	-47.6455	257.072
	-45.6405	258.84
	-43.6083	260.593
	-41.549	262.33
	-39.2582	262.683
	-37.542	267.125
	-35.0289	266.071
	-32.8743	267.739
	-30.6932	269.39
	-28.4858	271.024
	-25.987	269.885
	-23.7514	271.48
	-21.3814	271.677
	NaN	NaN
	NaN	NaN
	NaN	NaN
	NaN	NaN
	NaN	NaN
	NaN	NaN
	NaN	NaN
	NaN	NaN
	NaN	NaN
	NaN	NaN
	NaN	NaN
	NaN	NaN
	NaN	NaN
	NaN	NaN
	NaN	NaN
	NaN	NaN
	NaN	NaN
	NaN	NaN
	NaN	NaN
	NaN	NaN
	NaN	NaN
	NaN	NaN
	NaN	NaN
	NaN	NaN
	NaN	NaN
	NaN	NaN
	NaN	NaN
	NaN	NaN
	NaN	NaN
	NaN	NaN
	NaN	NaN
	NaN	NaN
	NaN	NaN
	NaN	NaN
	NaN	NaN
	NaN	NaN
	NaN	NaN
	NaN	NaN
	NaN	NaN
	NaN	NaN
	70.9215	247.333
	72.6843	245.378
	74.8228	244.734
	76.9556	244.072
	79.0826	243.391
	80.7646	241.38
	82.4176	239.358
	84.0414	237.326
	85.6361	235.283
	87.2016	233.231
	88.7379	231.17
	90.2448	229.1
	91.7224	227.021
	93.1707	224.934
	94.5895	222.839
	97.6337	224.542
	99.5895	223.682
	100.964	221.545
	103.478	221.909
	104.815	219.749
	106.122	217.583
	107.4	215.411
	108.647	213.233
	110.504	212.276
	111.703	210.083
	114.192	210.316
	116.023	209.311
	117.164	207.087
	118.967	206.056
	117.952	200.243
	120.407	200.391
	121.429	198.154
	123.153	197.086
	124.868	196.004
	126.574	194.907
	128.27	193.795
	129.956	192.668
	130.849	190.387
	133.299	190.371
	135.759	190.327
	136.601	188.016
	139.06	187.928
	141.527	187.812
	143.16	186.57
	143.08	183.134
	143.811	180.796
	145.383	179.534
	147.825	179.326
	149.384	178.029
	151.83	177.77
	154.283	177.483
	158.576	179.238
	NaN	NaN
	NaN	NaN
	NaN	NaN
	NaN	NaN
	NaN	NaN
	NaN	NaN
	NaN	NaN
	NaN	NaN
	NaN	NaN
	NaN	NaN
	NaN	NaN
	NaN	NaN
	NaN	NaN
	NaN	NaN
	NaN	NaN
	NaN	NaN
	NaN	NaN
	NaN	NaN
	NaN	NaN
	179.713	142.95
	179.863	140.525
	181.083	138.95
	182.289	137.364
	182.368	134.945
	184.658	134.162
	185.822	132.545
	189.238	132.506
	191.527	131.633
	192.668	129.956
	194.949	129.034
	190.266	123.56
	187.837	119.666
	187.701	117.289
	186.359	114.201
	186.162	111.858
	188.323	110.931
	189.284	109.283
	191.435	108.309
	197.212	109.316
	196.943	106.931
	192.983	102.611
	192.644	100.284
	193.512	98.5992
	193.127	96.2895
	192.716	93.9941
	193.529	92.3088
	196.835	91.7856
	197.628	90.0645
	198.407	88.3364
	200.439	87.1533
	199.918	84.8603
	199.373	82.5831
	192.391	77.7309
	191.775	75.542
	193.718	74.3613
	194.359	72.668
	194.986	70.9692
	195.598	69.2649
	197.503	68.0058
	196.777	65.8407
	196.029	63.6936
	197.896	62.3965
	199.756	61.0716
	198.955	58.9332
	199.462	57.1948
	201.286	55.8216
	203.102	54.421
	204.908	52.9929
	208.048	51.8721
	209.837	50.3775
	210.269	48.5444
	210.685	46.7077
	211.084	44.8673
	208.757	42.472
	206.403	40.1208
	204.025	37.8139
	201.623	35.5516
	201.926	33.7908
	200.846	31.8109
	202.485	30.2615
	202.741	28.4934
	202.982	26.7231
	204.58	25.1193
	206.166	23.4897
	204.988	21.545
	205.168	19.7554
	202.576	17.7231
	202.723	15.9547
	204.235	14.2815
	205.732	12.5831
	205.834	10.7873
	205.92	8.99068
	207.374	7.24165
	204.663	5.35929
	204.702	3.57309
	206.109	1.79868
	206.117	1.47983e-06

## Sheet: Sputnik_topo_xy_v1
	X (km)	Y (km)	*Basin rim is sampled uniformly in azimuth, gaps are retained as NaN
	447.366	-3.90411
	447.315	-7.80792
	447.23	-11.7111
	447.111	-15.6135
	446.958	-19.5146
	442.39	-23.1847
	442.171	-27.0443
	441.918	-30.9019
	441.632	-34.7572
	441.311	-38.6098
	445.324	-42.8798
	444.933	-46.7643
	444.507	-50.6452
	444.049	-54.5223
	443.556	-58.3952
	438.686	-61.6533
	438.131	-65.4792
	441.875	-69.9862
	445.574	-74.5635
	444.906	-78.4489
	452.83	-83.9271
	447.775	-87.0386
	442.7	-90.0683
	441.897	-93.9281
	441.061	-97.7808
	435.917	-100.639
	435.022	-104.44
	429.838	-107.171
	428.887	-110.918
	427.902	-114.656
	431.112	-119.558
	430.052	-123.316
	424.754	-125.818
	419.446	-128.237
	418.311	-131.893
	417.144	-135.538
	415.945	-139.173
	414.715	-142.798
	413.453	-146.411
	412.16	-150.014
	414.943	-155.141
	413.574	-158.756
	416.253	-163.967
	414.807	-167.593
	417.381	-172.885
	415.856	-176.52
	414.3	-180.143
	420.726	-187.319
	419.075	-190.984
	421.368	-196.487
	415.678	-198.268
	409.99	-199.965
	412.155	-205.493
	410.346	-209.082
	408.505	-212.654
	402.761	-214.152
	400.877	-217.659
	398.963	-221.149
	397.018	-224.622
	398.841	-230.271
	396.816	-233.743
	394.761	-237.196
	400.156	-245.216
	401.72	-251.023
	403.214	-256.875
	404.635	-262.773
	405.984	-268.715
	407.26	-274.7
	408.462	-280.728
	405.997	-284.282
	403.501	-287.814
	397.425	-288.746
	394.89	-292.203
	392.325	-295.638
	389.73	-299.051
	383.65	-299.74
	377.587	-300.346
	378.36	-306.39
	372.287	-306.89
	369.595	-310.127
	366.875	-313.341
	364.126	-316.53
	364.635	-322.602
	358.547	-322.837
	355.716	-325.954
	352.858	-329.045
	359.518	-341.17
	372.302	-359.528
	372.279	-365.838
	369.072	-369.072
	368.912	-375.407
	365.622	-378.613
	362.304	-381.789
	358.958	-384.936
	352.622	-384.82
	352.186	-391.142
	348.759	-394.2
	342.428	-393.919
	338.978	-396.892
	338.321	-403.195
	337.579	-409.516
	333.993	-412.446
	333.111	-418.778
	334.845	-428.582
	336.432	-438.447
	335.233	-444.869
	333.947	-451.303
	332.574	-457.749
	328.567	-460.633
	324.534	-463.483
	320.477	-466.297
	318.849	-472.713
	314.711	-475.477
	308.161	-474.527
	301.652	-473.499
	295.184	-472.393
	288.759	-471.212
	286.895	-477.473
	284.943	-483.738
	280.711	-486.206
	295.896	-522.994
	293.447	-529.393
	303.466	-558.915
	298.577	-561.542
	293.666	-564.127
	288.732	-566.668
	281.819	-565.241
	274.952	-563.736
	268.134	-562.155
	265.072	-568.449
	260.101	-570.74
	260.463	-585.009
	255.348	-587.26
	250.213	-589.466
	245.06	-591.627
	238.245	-589.676
	233.09	-591.733
	227.917	-593.744
	224.263	-599.819
	223.521	-614.118
	NaN	NaN
	NaN	NaN
	NaN	NaN
	NaN	NaN
	NaN	NaN
	NaN	NaN
	NaN	NaN
	NaN	NaN
	NaN	NaN
	NaN	NaN
	NaN	NaN
	NaN	NaN
	NaN	NaN
	NaN	NaN
	NaN	NaN
	NaN	NaN
	NaN	NaN
	NaN	NaN
	NaN	NaN
	NaN	NaN
	NaN	NaN
	NaN	NaN
	NaN	NaN
	NaN	NaN
	NaN	NaN
	NaN	NaN
	NaN	NaN
	NaN	NaN
	NaN	NaN
	NaN	NaN
	NaN	NaN
	NaN	NaN
	NaN	NaN
	NaN	NaN
	NaN	NaN
	NaN	NaN
	NaN	NaN
	NaN	NaN
	NaN	NaN
	NaN	NaN
	NaN	NaN
	NaN	NaN
	NaN	NaN
	NaN	NaN
	NaN	NaN
	NaN	NaN
	NaN	NaN
	NaN	NaN
	NaN	NaN
	NaN	NaN
	NaN	NaN
	NaN	NaN
	NaN	NaN
	NaN	NaN
	NaN	NaN
	NaN	NaN
	NaN	NaN
	NaN	NaN
	NaN	NaN
	NaN	NaN
	NaN	NaN
	NaN	NaN
	NaN	NaN
	NaN	NaN
	NaN	NaN
	NaN	NaN
	NaN	NaN
	NaN	NaN
	NaN	NaN
	NaN	NaN
	NaN	NaN
	NaN	NaN
	NaN	NaN
	NaN	NaN
	NaN	NaN
	NaN	NaN
	NaN	NaN
	NaN	NaN
	NaN	NaN
	NaN	NaN
	NaN	NaN
	NaN	NaN
	NaN	NaN
	NaN	NaN
	NaN	NaN
	NaN	NaN
	NaN	NaN
	NaN	NaN
	NaN	NaN
	NaN	NaN
	NaN	NaN
	NaN	NaN
	NaN	NaN
	NaN	NaN
	NaN	NaN
	NaN	NaN
	NaN	NaN
	NaN	NaN
	NaN	NaN
	NaN	NaN
	NaN	NaN
	NaN	NaN
	NaN	NaN
	NaN	NaN
	NaN	NaN
	NaN	NaN
	NaN	NaN
	NaN	NaN
	NaN	NaN
	NaN	NaN
	NaN	NaN
	NaN	NaN
	NaN	NaN
	-337.872	-448.372
	-339.102	-441.926
	-342.946	-438.95
	-349.494	-439.374
	-353.314	-436.307
	-357.108	-433.207
	-363.695	-433.434
	-364.615	-426.909
	-365.449	-420.401
	-369.103	-417.195
	-372.73	-413.959
	-379.291	-413.924
	-382.889	-410.598
	-389.477	-410.423
	-386.95	-400.698
	-390.432	-397.306
	-393.884	-393.884
	-391.049	-384.283
	-388.078	-374.762
	-388.152	-368.342
	-388.144	-361.95
	-391.287	-358.549
	-387.882	-349.251
	-377.775	-334.227
	-387.298	-336.673
	-390.221	-333.281
	-389.755	-327.043
	-392.594	-323.63
	-395.403	-320.191
	-394.75	-313.998
	-397.475	-310.541
	-396.69	-304.391
	-395.828	-298.278
	-394.89	-292.203
	-397.425	-288.746
	-396.359	-282.72
	-395.218	-276.735
	-397.618	-273.275
	-392.715	-264.89
	-395.012	-261.453
	-397.278	-257.996
	-399.515	-254.519
	-401.72	-251.023
	-400.156	-245.216
	-398.521	-239.456
	-396.816	-233.743
	-395.042	-228.078
	-397.018	-224.622
	-398.963	-221.149
	-400.877	-217.659
	-402.761	-214.152
	-404.615	-210.629
	-402.53	-205.099
	-404.304	-201.579
	-406.048	-198.043
	-403.802	-192.603
	-401.492	-187.219
	-403.11	-183.708
	-404.698	-180.183
	-426.367	-185.39
	-419.893	-178.234
	-421.433	-174.563
	-418.873	-169.236
	-420.334	-165.574
	-417.668	-160.328
	-419.052	-156.677
	-416.281	-151.514
	-417.588	-147.876
	-423.009	-145.654
	-428.424	-143.349
	-425.487	-138.249
	-426.677	-134.531
	-427.835	-130.802
	-428.96	-127.064
	-430.052	-123.316
	-431.112	-119.558
	-432.139	-115.791
	-428.887	-110.918
	-429.838	-107.171
	-469.141	-112.631
	-470.106	-108.533
	-475.318	-105.375
	-476.219	-101.224
	-477.085	-97.0639
	-473.608	-92.0601
	-474.393	-87.9236
	-496.74	-87.5886
	-527.767	-88.3179
	-511.189	-80.9644
	-516.214	-77.1487
	-521.211	-73.2514
	-526.179	-69.2728
	-526.764	-64.6784
	-522.95	-59.5826
	-501.64	-52.7244
	-502.081	-48.3449
	-498.114	-43.5793
	-494.103	-38.8867
	-494.423	-34.5734
	-490.328	-29.9898
	-490.571	-25.7097
	-499.541	-21.8104
	-508.479	-17.7565
	-508.615	-13.3185
	-504.326	-8.80302
	-499.998	-4.36342
	-500.017	2.32059e-05
	-495.612	4.32514
	-491.17	8.57338
	-499.845	13.0889
	-473.411	16.5319
	-508.305	22.1931
	-512.472	26.8575
	-512.218	31.3286
	-511.925	35.7973
	-515.966	40.6074
	-511.222	44.7261
	-506.447	48.7653
	-506.002	53.1829
	-496.802	56.6035
	-478.876	58.7986
	-473.996	62.4027
	-477.777	67.1472
	-524.89	78.4453
	-519.853	82.3367
	-514.789	86.1461
	-514.018	90.6352
	-517.52	95.9166
	-512.358	99.5922
	-507.171	103.185
	-506.251	107.607
	-505.293	112.021
	-500.022	115.439
	-498.996	119.798
	-493.676	123.087
	-492.583	127.391
	-491.452	131.684
	-486.058	134.796
	-484.863	139.032
	-479.426	142.012
	-478.168	146.191
	-472.691	149.039
	-471.373	153.158
	-470.018	157.266
	-468.628	161.362
	-467.202	165.445
	-469.862	171.016
	-460.135	172.037
	-458.616	176.046
	-457.062	180.042
	-455.474	184.023
	-453.851	187.991
	-456.23	193.658
	-458.545	199.381
	-456.788	203.375
	-454.996	207.354
	-453.169	211.316
	-479.02	228.481
	-480.95	234.575
	-478.884	238.763
	-476.783	242.933
	-474.644	247.084
	-441.489	234.744
	-466.405	253.237
	-456.505	253.045
	-454.28	257.019
	-455.818	263.167
	-453.504	267.134
	-451.156	271.082
	-437.554	268.133
	-438.917	274.266
	-432.807	275.729
	-426.706	277.106
	-424.272	280.819
	-421.805	284.511
	-433.765	298.118
	-441.926	309.44
	-439.209	313.284
	-436.458	317.105
	-437.2	323.511
	-434.36	327.314
	-441.926	339.102
	-438.95	342.946
	-439.374	349.494
	-432.898	350.554
	-429.823	354.319
	-423.354	355.237
	-423.574	361.766
	-417.09	362.571
	-413.91	366.197
	-410.699	369.795
	-407.456	373.365
	-404.183	376.906
	-400.878	380.419
	-400.698	386.95
	-400.435	393.506
	-396.985	396.985
	-393.506	400.435
	-386.95	400.698
	-383.438	404.06
	-382.889	410.598
	-361.512	394.521
	-355.121	394.401
	-351.665	397.485
	-351.061	403.849
	-350.372	410.233
	-355.237	423.354
	-354.319	429.823
	-358.835	443.124
	-344.033	432.508
	-340.245	435.494
	-347.112	452.366
	-343.152	455.378
	-326.12	440.726
	-319.683	440.006
	-320.925	449.921
	-334.597	477.855
	-330.415	480.756
	-306.585	454.531
	-321.974	486.45
	-320.106	492.919
	-318.149	499.393
	-304.481	487.272
	-300.217	489.91
	-298.19	496.271
	-298.3	506.413
	-296.062	512.795
	-293.736	519.177
	-289.194	521.72
	-288.816	531.933
	-286.222	538.306
	-283.539	544.674
	-274.793	539.311
	-252.462	506.361
	-248.034	508.545
	-270.023	566.114
	-265.072	568.449
	-234.637	514.864
	-233.703	524.905
	-230.862	530.947
	-231.362	545.054
	-228.275	551.104
	-226.743	561.209
	NaN	NaN
	NaN	NaN
	NaN	NaN
	NaN	NaN
	NaN	NaN
	NaN	NaN
	NaN	NaN
	NaN	NaN
	NaN	NaN
	NaN	NaN
	NaN	NaN
	NaN	NaN
	NaN	NaN
	NaN	NaN
	NaN	NaN
	NaN	NaN
	NaN	NaN
	NaN	NaN
	NaN	NaN
	NaN	NaN
	NaN	NaN
	NaN	NaN
	NaN	NaN
	NaN	NaN
	NaN	NaN
	NaN	NaN
	NaN	NaN
	NaN	NaN
	NaN	NaN
	NaN	NaN
	NaN	NaN
	NaN	NaN
	NaN	NaN
	NaN	NaN
	NaN	NaN
	NaN	NaN
	NaN	NaN
	NaN	NaN
	NaN	NaN
	NaN	NaN
	NaN	NaN
	NaN	NaN
	NaN	NaN
	NaN	NaN
	NaN	NaN
	NaN	NaN
	NaN	NaN
	NaN	NaN
	NaN	NaN
	NaN	NaN
	NaN	NaN
	NaN	NaN
	NaN	NaN
	NaN	NaN
	NaN	NaN
	NaN	NaN
	NaN	NaN
	NaN	NaN
	NaN	NaN
	NaN	NaN
	99.8395	668.042
	105.665	667.145
	110.759	661.872
	116.531	660.88
	121.494	655.525
	126.373	650.134
	125.921	618.92
	131.317	617.798
	136.703	616.629
	142.079	615.412
	147.444	614.149
	150.676	604.327
	154.845	598.743
	164.605	614.315
	167.616	604.402
	171.675	598.7
	175.647	592.974
	182.097	595.613
	185.969	589.818
	192.464	592.344
	197.626	590.642
	207.057	601.337
	210.832	595.372
	213.02	585.267
	219.655	587.494
	224.773	585.555
	231.482	587.652
	231.672	573.409
	243.381	587.575
	248.5	585.428
	255.348	587.26
	258.679	581.002
	261.92	574.732
	268.779	576.399
	264.358	554.238
	274.952	563.736
	268.119	537.764
	278.775	547.128
	289.615	556.346
	294.459	553.797
	301.373	555.061
	306.206	552.41
	308.855	545.899
	309.221	535.586
	313.883	532.867
	320.78	533.868
	334.594	546.007
	337.021	539.347
	334.645	525.288
	339.216	522.347
	343.762	519.367
	350.734	519.984
	352.774	513.289
	354.724	506.598
	354.037	496.341
	348.042	479.039
	341.774	461.881
	345.791	458.88
	349.782	455.845
	348.346	445.863
	349.494	439.374
	358.835	443.124
	365.478	443.361
	358.056	426.714
	358.917	420.238
	362.571	417.09
	366.197	413.91
	369.795	410.699
	367.438	400.989
	370.924	397.767
	374.381	394.515
	380.856	394.388
	384.283	391.049
	384.58	384.58
	397.306	390.432
	400.698	386.95
	394.515	374.381
	397.767	370.924
	397.755	364.475
	397.661	358.056
	397.485	351.665
	397.229	345.306
	400.227	341.826
	403.195	338.321
	402.747	331.999
	405.629	328.472
	408.48	324.92
	407.844	318.642
	407.129	312.401
	409.84	308.836
	412.519	305.248
	418.716	304.215
	424.925	303.096
	427.554	299.377
	430.15	295.634
	421.805	284.511
	420.614	278.399
	426.706	277.106
	429.108	273.372
	431.477	269.617
	433.814	265.841
	436.117	262.046
	442.167	260.456
	444.423	256.588
	450.462	254.859
	452.669	250.919
	458.696	249.052
	468.597	249.158
	462.973	241.008
	465.058	236.959
	463.183	230.935
	465.181	226.884
	467.143	222.816
	465.094	216.877
	470.961	214.629
	468.809	208.727
	470.612	204.628
	468.343	198.8
	470.06	194.705
	463.607	187.31
	461.143	181.649
	462.711	177.618
	464.243	173.573
	461.619	168.015
	463.067	163.981
	460.334	158.506
	457.54	153.091
	458.858	149.092
	464.325	146.401
	465.585	142.344
	462.604	137.03
	463.782	132.987
	460.698	127.763
	466.032	124.873
	471.351	121.9
	468.141	116.721
	469.141	112.631
	474.38	109.519
	475.318	105.375
	467.639	99.3997
	472.786	96.1895
	473.608	92.06
	474.393	87.9236
	475.142	83.7804
	471.529	78.907
	472.2	74.7891
	481.511	71.9623
	482.12	67.7576
	473.996	62.4028
	465.816	57.195
	457.581	52.1348
	458.019	48.1397
	462.787	44.5614
	471.897	41.2857
	472.24	37.1661
	472.546	33.0437
	472.816	28.9187
	481.811	25.2507
	482.013	21.0451
	473.411	16.5319
	451.615	11.8259
	451.701	7.88447
	451.752	3.94236
	447.383	3.21203e-06
