# Supplementary material for: Southward impact excavated magma ocean at the lunar South Pole–Aitken basin
Source: Nature. 2025 Oct 8;646(8084):297–302. doi: 10.1038/s41586-025-09582-y (PMC12507655; doi:10.1038/s41586-025-09582-y)
Supplement: Supplementary file 3 — Source Data Fig. 2 [file 41586_2025_9582_MOESM3_ESM.xlsx]

## Sheet: SPA_cthickprofile
R (km)	cthick (km)	mean+1std	mean-1std
9.40181	20.8054	20.8054	20.8054
18.8036	21.0543	21.0543	21.0543
28.2054	21.0481	21.0644	21.0318
37.6072	21.348	21.4449	21.2512
47.0091	21.4224	21.5174	21.3274
56.4109	21.4102	21.5023	21.318
65.8127	21.4809	21.5182	21.4435
75.2145	21.7494	21.964	21.5349
84.6163	21.863	21.9365	21.7894
94.0181	22.2253	22.3634	22.0872
103.42	22.1603	22.3813	21.9393
112.822	21.9009	22.4942	21.3077
122.224	21.3799	22.2107	20.5492
131.625	21.1237	22.1824	20.0651
141.027	20.8336	21.8533	19.8139
150.429	20.8502	21.928	19.7724
159.831	21.1719	21.8336	20.5103
169.233	21.5385	21.9656	21.1114
178.634	21.4567	21.7468	21.1666
188.036	21.3249	21.481	21.1688
197.438	20.7977	21.1657	20.4297
206.84	20.62	20.7928	20.4471
216.242	20.358	20.5176	20.1985
225.643	20.5878	20.8915	20.2842
235.045	20.7828	20.997	20.5686
244.447	21.3112	21.7886	20.8338
253.849	21.575	21.8919	21.258
263.251	21.6362	21.9554	21.3171
272.653	21.5877	22.0438	21.1316
282.054	21.4084	21.9775	20.8394
291.456	21.2679	22.0851	20.4506
300.858	21.2985	22.2056	20.3913
310.26	21.3442	22.1753	20.5131
319.662	21.4125	22.0456	20.7793
329.063	21.3289	21.6736	20.9842
338.465	21.1992	21.535	20.8634
347.867	20.822	21.1408	20.5032
357.269	20.5739	20.9932	20.1547
366.671	20.3154	20.8327	19.7981
376.072	20.3766	20.9398	19.8133
385.474	20.5704	20.987	20.1539
394.876	20.9037	21.2445	20.5629
404.278	21.0937	21.2464	20.941
413.68	21.168	21.2683	21.0676
423.082	20.9687	21.1711	20.7663
432.483	20.8106	20.9735	20.6478
441.885	20.681	20.8168	20.5452
451.287	20.7614	20.9342	20.5887
460.689	20.9991	21.1864	20.8118
470.091	21.4407	21.706	21.1754
479.492	21.8588	22.1868	21.5308
488.894	22.0173	22.3044	21.7303
498.296	22.4358	23.122	21.7495
507.698	22.7322	23.5669	21.8976
517.1	23.2691	24.1833	22.3548
526.501	23.9196	25.117	22.7222
535.903	24.3236	25.4046	23.2427
545.305	24.7941	26.0876	23.5006
554.707	24.9981	26.3195	23.6767
564.109	24.9646	26.1766	23.7527
573.51	24.9391	26.0692	23.809
582.912	24.8474	25.8088	23.886
592.314	24.8123	25.8291	23.7954
601.716	24.6914	25.6353	23.7476
611.118	24.6987	25.7681	23.6293
620.52	24.5864	25.795	23.3779
629.921	24.4883	25.8811	23.0956
639.323	24.4876	26.0067	22.9684
648.725	24.8099	26.4585	23.1614
658.127	25.067	26.8847	23.2493
667.529	25.2283	26.898	23.5585
676.93	25.786	27.5364	24.0356
686.332	26.2725	28.3373	24.2077
695.734	27.0878	30.2588	23.9168
705.136	27.9962	32.2003	23.7921
714.538	28.8735	34.1253	23.6217
723.939	29.8007	35.4802	24.1212
733.341	30.0533	35.7828	24.3237
742.743	30.2658	35.7528	24.7788
752.145	29.7975	34.426	25.1689
761.547	29.5564	33.3526	25.7601
770.949	28.8266	31.7813	25.8718
780.35	28.4512	30.8481	26.0543
789.752	28.2428	30.2054	26.2802
799.154	28.1125	29.7537	26.4713
808.556	28.1384	29.6795	26.5973
817.958	28.1673	29.7211	26.6135
827.359	28.3892	30.1279	26.6505
836.761	28.5704	30.3126	26.8283
846.163	28.9036	30.6349	27.1724
855.565	29.0567	30.6374	27.4759
864.967	29.2095	30.6798	27.7392
874.368	29.2533	30.7716	27.7349
883.77	29.2667	30.7705	27.7628
893.172	29.2873	30.7679	27.8066
902.574	29.2774	30.8371	27.7178
911.976	29.3167	30.9315	27.702
921.378	29.4352	31.1178	27.7525
930.779	29.6018	31.3651	27.8385
940.181	29.758	31.6676	27.8483
949.583	29.9084	31.9382	27.8785
958.985	29.865	31.9226	27.8075
968.387	29.5414	31.5489	27.5339
977.788	29.1007	30.903	27.2983
987.19	28.5507	29.9615	27.1398
996.592	28.1657	29.3649	26.9665
1005.99	28.1957	29.3268	27.0647
1015.4	28.4449	29.5176	27.3722
1024.8	29.4612	30.7868	28.1356
1034.2	30.7094	32.0051	29.4136
1043.6	32.2517	33.2951	31.2083
1053	33.8391	35.0717	32.6065
1062.4	35.254	36.737	33.7711
1071.81	36.3817	38.2469	34.5165
1081.21	37.0214	38.8686	35.1742
1090.61	37.0105	38.6832	35.3379
1100.01	36.5324	37.9628	35.1021
1109.41	35.715	37.2872	34.1428
1118.82	34.7984	36.8676	32.7292
1128.22	34.1391	36.9406	31.3377
1137.62	33.7586	37.1255	30.3917
1147.02	33.6761	37.5991	29.7531
1156.42	33.6074	37.8933	29.3214
1165.82	33.5131	37.9755	29.0507
1175.23	33.3185	37.7547	28.8822
1184.63	33.2564	37.5151	28.9977
1194.03	33.2212	37.1662	29.2761
1203.43	33.5775	36.9943	30.1608
1212.83	33.9517	36.8016	31.1018
1222.24	34.5231	36.8083	32.2379
1231.64	35.0498	36.9203	33.1793
1241.04	35.4184	36.9169	33.9198
1250.44	35.885	37.2981	34.4718
1259.84	36.1298	37.7463	34.5133
1269.24	36.7642	39.0275	34.5008
1278.65	37.4251	40.2669	34.5832
1288.05	38.2572	41.6767	34.8377
1297.45	38.6469	42.394	34.8999
1306.85	38.9281	42.6788	35.1773
1316.25	38.6848	42.1323	35.2372
1325.66	38.2234	41.3545	35.0922
1335.06	37.5881	40.3554	34.8209
1344.46	37.0354	39.381	34.6898
1353.86	36.6083	38.5718	34.6448
1363.26	36.4312	38.1156	34.7467
1372.66	36.3335	37.6938	34.9732
1382.07	36.5165	37.7603	35.2728
1391.47	36.8168	38.4404	35.1931
1400.87	37.2168	38.9858	35.4477
1410.27	37.8325	39.8303	35.8348
1419.67	38.6108	41.1178	36.1037
1429.08	39.0036	41.7612	36.2459
1438.48	39.4913	42.7397	36.243
1447.88	39.7398	43.3623	36.1173
1457.28	39.7269	43.5027	35.9512
1466.68	39.7183	43.6441	35.7924
1476.08	39.524	43.5886	35.4594
1485.49	39.5265	43.7827	35.2703
1494.89	39.6505	44.2656	35.0354
1504.29	39.8932	44.7015	35.085
1513.69	40.4651	45.4873	35.4428
1523.09	41.2768	46.2159	36.3378
1532.5	42.3679	47.0656	37.6702
1541.9	43.4727	47.9432	39.0021
1551.3	44.3352	48.5081	40.1623
1560.7	45.1894	49.1666	41.2122
1570.1	45.6967	49.6888	41.7046
1579.5	45.7426	49.6006	41.8846
1588.91	45.6835	49.6449	41.722
1598.31	45.1757	49.0915	41.2599
1607.71	44.7681	48.7252	40.811
1617.11	44.1049	47.9967	40.2132
1626.51	43.3669	47.3388	39.395
1635.92	42.629	46.3039	38.9542
1645.32	41.8898	45.2965	38.4832
1654.72	41.3268	45.0936	37.56
1664.12	40.8374	45.0795	36.5954
1673.52	40.6596	45.5988	35.7204
1682.92	40.4775	45.6296	35.3255
1692.33	40.5703	46.1633	34.9774
1701.73	40.588	46.3676	34.8085
1711.13	40.6776	46.4054	34.9497
1720.53	40.4879	45.9053	35.0705
1729.93	40.3734	45.7263	35.0205
1739.34	40.134	45.1625	35.1055
1748.74	39.8483	44.7003	34.9963
1758.14	39.7988	44.6562	34.9414
1767.54	39.6985	44.5245	34.8725
1776.94	39.7085	44.5985	34.8185
1786.34	39.5432	44.2871	34.7993
1795.75	39.2748	43.5807	34.9689
1805.15	39.1832	43.4051	34.9614
1814.55	38.8652	42.7331	34.9974
1823.95	38.5106	42.0569	34.9643
1833.35	38.1545	41.7022	34.6069
1842.76	37.6491	40.8955	34.4028
1852.16	36.9397	39.8511	34.0284
1861.56	36.56	39.3176	33.8024
1870.96	36.1318	38.4866	33.777
1880.36	36.0277	38.3771	33.6782
1889.76	36.1602	38.5044	33.816
1899.17	36.3476	38.9078	33.7875
1908.57	36.2313	38.8203	33.6423
1917.97	36.0344	38.7092	33.3596
1927.37	35.6602	38.0825	33.238
1936.77	35.3003	38.0248	32.5758
1946.17	34.9684	37.5165	32.4202
1955.58	34.7605	37.3546	32.1664
1964.98	34.7605	37.4737	32.0473
1974.38	34.6629	37.3712	31.9547
1983.78	34.5985	37.2512	31.9459
1993.18	34.3136	36.8897	31.7376
2002.59	34.222	36.6931	31.7509
2011.99	34.2737	36.6938	31.8537
2021.39	34.2055	36.6508	31.7601
2030.79	34.1285	36.5452	31.7117
2040.19	34.0503	36.6118	31.4888
2049.59	33.7918	36.5129	31.0708
2059	33.57	36.3399	30.8
2068.4	33.3455	36.2955	30.3955
2077.8	33.2879	36.3183	30.2574
2087.2	33.2607	36.2502	30.2712
2096.6	33.2472	36.0169	30.4776
2106.01	33.0262	35.329	30.7233
2115.41	32.9879	35.2202	30.7557
2124.81	32.6209	34.4107	30.8311
2134.21	32.5682	34.2324	30.904
2143.61	32.4982	34.1205	30.8759
2153.01	32.5805	34.1186	31.0424
2162.42	32.79	34.3648	31.2152
2171.82	33.0567	34.6592	31.4541
2181.22	33.3354	35.0009	31.6699
2190.62	33.4442	35.2037	31.6847
2200.02	33.5928	35.2885	31.8971
2209.43	33.5845	35.2746	31.8945
2218.83	33.5504	35.1591	31.9416
2228.23	33.3793	34.9262	31.8324
2237.63	33.5019	34.9513	32.0526
2247.03	33.4845	34.9319	32.0372
2256.43	33.64	35.2454	32.0347
2265.84	33.7827	35.5061	32.0594
2275.24	33.8595	35.6254	32.0937
2284.64	33.6854	35.6039	31.7669
2294.04	33.4935	35.5948	31.3922
2303.44	33.1082	35.3513	30.8651
2312.85	32.9123	35.2996	30.5251
2322.25	32.7546	35.2502	30.2591
2331.65	32.6666	35.0771	30.2561
2341.05	32.5448	34.841	30.2486
2350.45	32.3596	34.382	30.3373
2359.85	32.164	34.219	30.109
2369.26	31.8557	33.8782	29.8331
2378.66	31.7037	33.876	29.5315
2388.06	31.7498	33.863	29.6366
2397.46	31.834	33.9119	29.756
2406.86	32.2004	34.1105	30.2902
2416.27	32.1107	34.1796	30.0418
2425.67	32.1955	34.2033	30.1877
2435.07	31.7611	33.8456	29.6765
2444.47	31.4841	33.4384	29.5299
2453.87	31.1108	32.8999	29.3218
2463.27	30.7925	32.5292	29.0558
2472.68	30.6861	32.3849	28.9872
2482.08	30.5522	32.3531	28.7513
2491.48	30.7091	32.7283	28.6898
2500.88	30.8609	33.0992	28.6226
2510.28	30.7461	33.1389	28.3534
2519.69	30.822	33.2236	28.4205
2529.09	30.5712	32.9964	28.146
2538.49	30.394	32.7055	28.0825
2547.89	30.3747	32.609	28.1403
2557.29	30.4742	32.6017	28.3467
2566.69	30.638	32.63	28.646
2576.1	30.8452	32.5665	29.124
2585.5	30.993	32.4381	29.5479
2594.9	30.804	32.068	29.54
2604.3	30.5944	31.6253	29.5635
2613.7	30.4171	31.2885	29.5456
2623.11	30.3756	31.2813	29.4699
2632.51	30.6976	31.8744	29.5208
2641.91	30.8632	32.1709	29.5554
2651.31	31.286	32.9095	29.6624
2660.71	31.4934	33.4123	29.5745
2670.11	31.5477	33.3905	29.7048
2679.52	31.35	33.3265	29.3735
2688.92	31.362	33.1772	29.5468
2698.32	31.2119	33.1458	29.2779
2707.72	31.1296	32.8975	29.3617
2717.12	31.0119	32.8587	29.165
2726.53	30.7102	32.3614	29.0589
2735.93	30.3896	32.0641	28.7151
2745.33	30.27	32.1286	28.4114
2754.73	30.0853	32.2347	27.9358
2764.13	30.2648	32.6757	27.8538
2773.53	30.4464	32.9664	27.9264
2782.94	30.8089	33.4015	28.2163
2792.34	31.1761	33.5966	28.7556
2801.74	31.5329	33.7822	29.2836
2811.14	31.7996	33.9686	29.6305
2820.54	31.9669	33.9588	29.975
2829.95	31.9977	34.1045	29.891
2839.35	32.0367	34.3934	29.68
2848.75	32.0815	34.856	29.307
2858.15	32.1827	35.3627	29.0027
2867.55	32.2893	35.522	29.0565
2876.95	32.6712	35.9316	29.4108
2886.36	33.1944	36.0307	30.3581
2895.76	33.5753	36.1877	30.9629
2905.16	34.2837	36.6717	31.8958
2914.56	34.8797	36.8344	32.9249
2923.96	35.4457	37.3365	33.5549
2933.37	35.9572	37.3164	34.5981
2942.77	36.4373	37.5161	35.3585
2952.17	36.538	37.3506	35.7254
2961.57	36.7976	37.6114	35.9839
2970.97	36.943	37.5644	36.3217
2980.37	36.9325	37.6283	36.2366
2989.78	36.8955	37.4932	36.2978
2999.18	36.7825	37.4881	36.077
3008.58	36.5878	37.5285	35.647
3017.98	36.5004	37.4207	35.5802
3027.38	36.2751	37.4806	35.0697
3036.79	36.342	37.7808	34.9033
3046.19	36.1616	37.8291	34.4941
3055.59	36.3522	38.1107	34.5938
3064.99	36.2576	38.2326	34.2827
3074.39	36.4581	38.3358	34.5804
3083.79	36.3787	38.0756	34.6818
3093.2	36.3399	38.0158	34.6639
3102.6	36.2565	37.6975	34.8154
3112	36.1876	37.5045	34.8707
3121.4	36.1229	37.1738	35.0719
3130.8	36.2187	37.3887	35.0487
3140.21	36.1387	37.0055	35.2719
3149.61	36.0916	37.2118	34.9713
3159.01	35.9722	37.0637	34.8808
3168.41	35.8121	37.0797	34.5445
3177.81	35.4986	36.4766	34.5206
3187.21	35.3745	36.4923	34.2566
3196.62	35.169	36.275	34.0631
3206.02	34.9636	36.2129	33.7142
3215.42	34.7882	35.9727	33.6037
3224.82	34.6334	35.8212	33.4456
3234.22	34.4848	35.3124	33.6572
3243.62	34.1776	34.6704	33.6848
3253.03	34.361	35.1784	33.5436
3262.43	34.2632	35.7472	32.7793
3271.83	34.4248	36.4825	32.3672
3281.23	34.5962	36.9674	32.2251
3290.63	34.8688	37.6035	32.1342
3300.04	35.2763	38.1216	32.4311
3309.44	35.5663	38.3901	32.7426
3318.84	36.0946	38.6751	33.514
3328.24	36.3899	38.8856	33.8942
3337.64	36.7996	38.8443	34.755
3347.04	36.967	38.6404	35.2937
3356.45	36.8666	38.2777	35.4554
3365.85	36.8071	37.9934	35.6209
3375.25	36.3429	37.7788	34.9069
3384.65	36.252	37.7876	34.7164
-9.40181	20.8054	20.8054	20.8054
-18.8036	20.8054	20.8054	20.8054
-28.2054	21.0148	21.0232	21.0064
-37.6072	21.4793	21.4871	21.4715
-47.0091	21.4767	21.4848	21.4686
-56.4109	21.7987	21.8281	21.7693
-65.8127	21.9207	22.0379	21.8035
-75.2145	21.9149	22.0415	21.7882
-84.6163	22.136	22.3474	21.9246
-94.0181	22.107	22.325	21.8891
-103.42	22.4432	22.6679	22.2186
-112.822	22.5593	22.779	22.3396
-122.224	22.5567	22.7601	22.3534
-131.625	22.417	22.5229	22.3111
-141.027	22.319	22.3847	22.2533
-150.429	22.319	22.3883	22.2496
-159.831	22.5143	22.5584	22.4701
-169.233	22.5135	22.5576	22.4693
-178.634	22.8102	22.9482	22.6723
-188.036	22.8208	23.0155	22.6261
-197.438	22.7396	23.0464	22.4328
-206.84	22.1083	22.5048	21.7118
-216.242	21.4694	21.8245	21.1142
-225.643	21.0433	21.3477	20.739
-235.045	20.0665	20.2415	19.8915
-244.447	19.8191	20.099	19.5391
-253.849	19.2783	19.377	19.1796
-263.251	19.0992	19.1911	19.0072
-272.653	19.0005	19.1844	18.8167
-282.054	18.9109	19.1364	18.6853
-291.456	18.6769	18.9653	18.3884
-300.858	18.6622	18.9321	18.3923
-310.26	18.2081	18.6492	17.767
-319.662	18.1585	18.7144	17.6027
-329.063	17.999	18.6735	17.3245
-338.465	18.1856	18.7529	17.6182
-347.867	18.1564	18.6871	17.6257
-357.269	18.5246	18.8585	18.1908
-366.671	18.8609	19.3468	18.3749
-376.072	18.7696	19.3092	18.23
-385.474	18.9197	19.5555	18.284
-394.876	18.852	19.4059	18.298
-404.278	19.0513	19.5189	18.5837
-413.68	19.0314	19.6304	18.4324
-423.082	19.1739	19.7582	18.5896
-432.483	19.1137	20.0458	18.1815
-441.885	18.934	20.1617	17.7063
-451.287	19.0909	20.4239	17.7579
-460.689	19.0192	20.5854	17.453
-470.091	18.9649	20.647	17.2828
-479.492	19.0548	20.8026	17.3071
-488.894	19.0994	20.8717	17.3271
-498.296	19.0131	20.6466	17.3796
-507.698	19.0203	20.5332	17.5073
-517.1	19.103	20.4455	17.7606
-526.501	18.9137	20.1536	17.6737
-535.903	19.1199	20.0973	18.1425
-545.305	19.5396	20.3321	18.7471
-554.707	19.5015	20.2115	18.7916
-564.109	19.7739	20.5597	18.9881
-573.51	19.8471	20.8498	18.8444
-582.912	19.7719	20.8397	18.7041
-592.314	19.595	20.6828	18.5072
-601.716	19.7152	20.6894	18.741
-611.118	19.8725	20.6631	19.0818
-620.52	20.1785	20.8439	19.5132
-629.921	20.9144	21.9512	19.8775
-639.323	21.8965	23.4748	20.3182
-648.725	22.6065	23.7584	21.4546
-658.127	23.1883	24.862	21.5146
-667.529	23.4572	24.8954	22.019
-676.93	23.6439	25.1533	22.1345
-686.332	23.3296	24.8722	21.7871
-695.734	23.413	25.0766	21.7493
-705.136	23.1075	24.9618	21.2532
-714.538	23.2412	25.0108	21.4715
-723.939	23.256	25.0141	21.4979
-733.341	23.3555	25.1827	21.5282
-742.743	23.2798	24.8514	21.7082
-752.145	23.2791	24.6676	21.8907
-761.547	23.3066	23.991	22.6221
-770.949	23.1859	23.98	22.3917
-780.35	23.2065	24.0263	22.3867
-789.752	23.0726	24.3214	21.8238
-799.154	23.1116	24.5324	21.6908
-808.556	23.1162	24.5653	21.6671
-817.958	23.5721	25.5379	21.6062
-827.359	23.9063	25.7605	22.0521
-836.761	24.413	26.3218	22.5042
-846.163	24.3624	25.9606	22.7642
-855.565	24.7256	26.4312	23.02
-864.967	24.9003	26.7817	23.0188
-874.368	24.8259	26.7109	22.9408
-883.77	25.1826	27.7192	22.646
-893.172	25.5949	28.9249	22.265
-902.574	25.3642	28.7693	21.9591
-911.976	25.2565	28.6968	21.8163
-921.378	24.9077	28.0147	21.8008
-930.779	24.7158	27.6369	21.7948
-940.181	25.0024	27.8662	22.1387
-949.583	25.9445	29.3815	22.5074
-958.985	27.0642	30.9429	23.1855
-968.387	29.3891	34.8227	23.9555
-977.788	30.9726	35.7291	26.2162
-987.19	32.7208	38.4448	26.9967
-996.592	34.11	39.151	29.069
-1005.99	35.1927	40.034	30.3514
-1015.4	36.9105	41.497	32.324
-1024.8	38.2981	42.0464	34.5499
-1034.2	39.3925	43.81	34.975
-1043.6	40.8708	44.3011	37.4405
-1053	42.2272	44.79	39.6644
-1062.4	42.2128	44.4592	39.9664
-1071.81	42.6368	44.9609	40.3127
-1081.21	42.8703	45.3166	40.424
-1090.61	42.9499	46.512	39.3878
-1100.01	42.7536	46.6049	38.9023
-1109.41	42.6853	46.5212	38.8494
-1118.82	42.5288	45.8746	39.183
-1128.22	42.4675	45.1156	39.8194
-1137.62	42.4487	44.3025	40.5948
-1147.02	43.045	44.2642	41.8257
-1156.42	42.9362	44.0619	41.8105
-1165.82	43.2313	44.7281	41.7345
-1175.23	43.1109	44.4964	41.7255
-1184.63	43.1199	44.7364	41.5034
-1194.03	42.6518	44.4751	40.8285
-1203.43	42.7826	44.8412	40.7239
-1212.83	42.9808	45.3215	40.6402
-1222.24	43.7016	45.8851	41.5181
-1231.64	44.2521	46.4157	42.0885
-1241.04	44.2594	46.575	41.9438
-1250.44	44.2092	46.5216	41.8968
-1259.84	43.74	46.0849	41.3951
-1269.24	42.8049	45.3261	40.2838
-1278.65	41.4987	43.9418	39.0557
-1288.05	41.0614	43.9149	38.2079
-1297.45	40.1269	43.5354	36.7183
-1306.85	39.9398	43.6033	36.2762
-1316.25	39.5394	43.6103	35.4685
-1325.66	39.5012	43.3747	35.6276
-1335.06	39.7137	43.6467	35.7808
-1344.46	39.7848	43.4936	36.0759
-1353.86	39.7883	43.4753	36.1013
-1363.26	39.6922	42.9456	36.4388
-1372.66	39.4703	42.4651	36.4755
-1382.07	39.0671	41.7815	36.3527
-1391.47	38.8778	41.1911	36.5645
-1400.87	38.5373	40.8422	36.2323
-1410.27	38.2604	40.5027	36.0182
-1419.67	38.0815	40.6555	35.5075
-1429.08	37.9155	40.7122	35.1187
-1438.48	37.5356	40.8176	34.2535
-1447.88	37.7739	41.3914	34.1563
-1457.28	37.812	41.7658	33.8582
-1466.68	37.5863	41.4114	33.7612
-1476.08	37.6495	41.2553	34.0437
-1485.49	38.0687	41.7279	34.4096
-1494.89	37.8949	41.1948	34.5951
-1504.29	38.3172	41.7061	34.9284
-1513.69	38.2886	41.7145	34.8626
-1523.09	38.4008	42.1405	34.6611
-1532.5	38.2587	42.0224	34.495
-1541.9	37.9863	41.9859	33.9866
-1551.3	37.7061	41.3729	34.0392
-1560.7	37.3298	40.884	33.7756
-1570.1	37.2638	40.8462	33.6814
-1579.5	37.0788	40.9442	33.2133
-1588.91	36.8307	41.0164	32.6451
-1598.31	36.9269	41.3874	32.4664
-1607.71	36.8498	41.3487	32.351
-1617.11	37.0928	41.4863	32.6992
-1626.51	37.4303	41.7139	33.1468
-1635.92	37.8872	42.1743	33.6001
-1645.32	38.0896	42.562	33.6171
-1654.72	38.2486	43.0176	33.4796
-1664.12	38.1311	42.9786	33.2836
-1673.52	37.9924	42.6258	33.3591
-1682.92	37.9073	42.2027	33.6119
-1692.33	38.1612	42.1228	34.1995
-1701.73	38.2913	41.7323	34.8504
-1711.13	38.4638	41.5099	35.4176
-1720.53	38.6252	41.2816	35.9687
-1729.93	38.6387	40.8218	36.4556
-1739.34	38.8351	40.7084	36.9617
-1748.74	38.9588	40.4348	37.4828
-1758.14	39.1321	40.199	38.0652
-1767.54	39.4492	40.3601	38.5383
-1776.94	39.428	40.4037	38.4523
-1786.34	39.089	39.9938	38.1841
-1795.75	38.7977	39.7945	37.8009
-1805.15	38.2866	39.2396	37.3337
-1814.55	37.9143	39.16	36.6686
-1823.95	37.7109	39.0489	36.3729
-1833.35	37.7738	39.7477	35.7999
-1842.76	37.625	39.6063	35.6436
-1852.16	37.6854	40.5591	34.8116
-1861.56	37.6777	41.0391	34.3162
-1870.96	37.2799	40.9774	33.5825
-1880.36	36.9003	40.9427	32.8578
-1889.76	36.4875	40.6844	32.2907
-1899.17	36.0676	40.1894	31.9458
-1908.57	35.5326	39.2061	31.8591
-1917.97	35.4168	39.1253	31.7083
-1927.37	35.1265	38.3613	31.8918
-1936.77	35.1535	38.1917	32.1153
-1946.17	35.4152	38.3143	32.5161
-1955.58	35.7666	38.6662	32.867
-1964.98	36.0937	39.0204	33.1671
-1974.38	36.2958	39.2858	33.3059
-1983.78	36.2315	39.077	33.386
-1993.18	36.0493	39.087	33.0115
-2002.59	35.5729	38.7083	32.4375
-2011.99	34.9903	38.1757	31.8049
-2021.39	34.555	37.9497	31.1603
-2030.79	33.8363	37.7299	29.9427
-2040.19	33.3512	37.2674	29.4349
-2049.59	32.6466	37.1586	28.1347
-2059	31.9816	36.9753	26.988
-2068.4	30.9176	36.9914	24.8438
-2077.8	30.5322	37.629	23.4354
-2087.2	30.1727	37.6542	22.6912
-2096.6	29.8722	37.9579	21.7865
-2106.01	29.6305	38.4208	20.8403
-2115.41	29.3705	38.3696	20.3714
-2124.81	29.2626	38.7301	19.795
-2134.21	28.9237	38.5192	19.3282
-2143.61	28.4582	38.0028	18.9135
-2153.01	27.3747	37.6581	17.0912
-2162.42	26.7586	36.8257	16.6915
-2171.82	26.8834	36.6923	17.0745
-2181.22	26.3035	35.092	17.5149
-2190.62	26.0061	34.3768	17.6354
-2200.02	26.3648	34.0288	18.7007
-2209.43	26.1918	32.9914	19.3921
-2218.83	26.3006	32.9086	19.6925
-2228.23	26.9007	32.3615	21.4399
-2237.63	26.8938	32.6272	21.1603
-2247.03	27.3621	32.6786	22.0456
-2256.43	27.3389	32.617	22.0607
-2265.84	27.7993	33.8138	21.7848
-2275.24	28.5755	34.8303	22.3206
-2284.64	28.9896	36.0358	21.9433
-2294.04	29.1511	36.6251	21.6771
-2303.44	29.5395	37.1675	21.9116
-2312.85	29.6666	37.2311	22.1022
-2322.25	29.6101	36.9469	22.2732
-2331.65	29.1976	36.4939	21.9013
-2341.05	28.9727	35.9768	21.9686
-2350.45	29.0147	35.9222	22.1072
-2359.85	29.311	35.4595	23.1626
-2369.26	29.6248	34.6165	24.6331
-2378.66	29.6414	34.5587	24.724
-2388.06	30.4417	34.4702	26.4132
-2397.46	30.4754	33.9647	26.9861
-2406.86	30.8915	34.3301	27.4529
-2416.27	31.541	34.5555	28.5265
-2425.67	31.8094	35.0197	28.5992
-2435.07	32.4342	35.4294	29.4389
-2444.47	32.9204	35.8154	30.0254
-2453.87	33.0236	35.8283	30.2189
-2463.27	33.3777	36.0751	30.6802
-2472.68	33.718	36.238	31.1979
-2482.08	33.6794	35.8969	31.462
-2491.48	34.0064	36.211	31.8017
-2500.88	33.8034	36.0272	31.5795
-2510.28	33.4525	35.7997	31.1052
-2519.69	33.1848	35.2919	31.0776
-2529.09	32.9544	35.1293	30.7795
-2538.49	33.0226	34.841	31.2042
-2547.89	33.0785	34.8623	31.2946
-2557.29	33.418	35.1634	31.6726
-2566.69	33.588	35.3254	31.8506
-2576.1	33.6928	35.393	31.9926
-2585.5	33.6754	35.2632	32.0877
-2594.9	33.5626	34.9865	32.1387
-2604.3	33.5694	34.874	32.2648
-2613.7	33.6652	34.8749	32.4556
-2623.11	33.8616	35.2264	32.4968
-2632.51	33.9079	35.3856	32.4302
-2641.91	34.2289	35.9612	32.4965
-2651.31	34.4757	36.5326	32.4188
-2660.71	34.6543	36.7482	32.5603
-2670.11	34.7734	36.9856	32.5612
-2679.52	34.7606	36.9943	32.5269
-2688.92	34.5643	36.7746	32.3539
-2698.32	34.2146	36.2286	32.2007
-2707.72	33.9468	35.8264	32.0672
-2717.12	33.5388	35.2835	31.794
-2726.53	33.1352	34.6109	31.6596
-2735.93	32.8041	34.3373	31.271
-2745.33	32.4336	34.0657	30.8015
-2754.73	32.2876	33.9735	30.6016
-2764.13	32.0834	33.8413	30.3255
-2773.53	32.0241	33.7614	30.2868
-2782.94	32.119	33.8003	30.4377
-2792.34	32.4101	33.9028	30.9175
-2801.74	32.5587	34.0737	31.0437
-2811.14	32.8633	34.1913	31.5354
-2820.54	33.1367	34.4403	31.8331
-2829.95	33.4229	34.7878	32.058
-2839.35	33.7068	35.2885	32.1251
-2848.75	33.9496	35.8697	32.0294
-2858.15	34.2052	36.2982	32.1123
-2867.55	34.1711	36.4632	31.8791
-2876.95	34.0264	36.2842	31.7687
-2886.36	33.6911	35.658	31.7243
-2895.76	33.3244	34.924	31.7247
-2905.16	33.1806	34.7	31.6612
-2914.56	33.0836	34.5121	31.6551
-2923.96	33.0276	34.5834	31.4717
-2933.37	32.8762	34.5331	31.2194
-2942.77	32.6233	34.7402	30.5065
-2952.17	32.1864	34.8815	29.4913
-2961.57	31.6537	35.0463	28.2612
-2970.97	31.0908	35.4946	26.687
-2980.37	30.4496	35.3444	25.5548
-2989.78	29.968	35.9302	24.0057
-2999.18	29.5239	36.2741	22.7738
-3008.58	28.9934	36.3945	21.5922
-3017.98	28.7902	36.7837	20.7966
-3027.38	28.6006	37.2899	19.9114
-3036.79	27.9581	37.0422	18.8741
-3046.19	28.1449	37.5274	18.7624
-3055.59	28.1645	37.7639	18.565
-3064.99	28.3748	37.9368	18.8127
-3074.39	28.6447	37.8248	19.4646
-3083.79	28.9733	38.0175	19.929
-3093.2	28.9827	37.5314	20.4339
-3102.6	29.3869	37.4569	21.3169
-3112	29.5721	37.2611	21.8831
-3121.4	30.1038	37.1251	23.0824
-3130.8	30.5523	36.9106	24.194
-3140.21	31.3216	36.9586	25.6847
-3149.61	32.173	36.757	27.5891
-3159.01	32.9189	36.7898	29.0479
-3168.41	33.6255	36.7724	30.4786
-3177.81	34.2696	36.6821	31.8572
-3187.21	34.7026	36.8028	32.6024
-3196.62	35.0054	36.8283	33.1824
-3206.02	35.2626	36.9212	33.6039
-3215.42	35.3531	37.018	33.6882
-3224.82	35.2218	36.7332	33.7105
-3234.22	35.0772	36.7077	33.4468
-3243.62	34.7534	36.2845	33.2223
-3253.03	34.3446	35.8036	32.8855
-3262.43	33.9756	35.2348	32.7163
-3271.83	33.7287	34.9469	32.5104
-3281.23	33.6086	34.9524	32.2647
-3290.63	33.5219	34.94	32.1039
-3300.04	33.6452	35.5217	31.7687
-3309.44	33.6815	35.5502	31.8127
-3318.84	33.9468	36.1015	31.7921
-3328.24	33.9505	36.1001	31.801
-3337.64	34.0612	36.2427	31.8796
-3347.04	33.7538	35.9554	31.5523
-3356.45	33.4885	35.8588	31.1181
-3365.85	33.2169	35.6025	30.8313
-3375.25	32.935	35.238	30.632
-3384.65	32.8062	35.0773	30.5351

## Sheet: Hellas_cthickprofile
R (km)	cthick (km)	mean+1std	mean-1std
9.40181	-6.896	-6.896	-6.896
18.8036	-6.74855	-6.68309	-6.81401
28.2054	-6.73174	-6.69078	-6.77271
37.6072	-6.66081	-6.61613	-6.70548
47.0091	-6.60794	-6.56157	-6.6543
56.4109	-6.45116	-6.34098	-6.56135
65.8127	-6.40061	-6.35106	-6.45017
75.2145	-6.42777	-6.38547	-6.47008
84.6163	-6.50697	-6.47217	-6.54176
94.0181	-6.58526	-6.4593	-6.71122
103.42	-6.57819	-6.43357	-6.72282
112.822	-6.65113	-6.47426	-6.82799
122.224	-6.24442	-5.97556	-6.51328
131.625	-6.21623	-5.91935	-6.5131
141.027	-6.24687	-5.93993	-6.55381
150.429	-6.3439	-6.10054	-6.58726
159.831	-6.35171	-6.13066	-6.57276
169.233	-6.5061	-6.43625	-6.57595
178.634	-6.55065	-6.46959	-6.6317
188.036	-6.59677	-6.44985	-6.7437
197.438	-6.72194	-6.55482	-6.88905
206.84	-6.70287	-6.45741	-6.94833
216.242	-6.72165	-6.47253	-6.97076
225.643	-6.56287	-6.29695	-6.82879
235.045	-6.51319	-6.24909	-6.7773
244.447	-6.60794	-6.37068	-6.84519
253.849	-6.3841	-6.20589	-6.56231
263.251	-6.30361	-6.03757	-6.56966
272.653	-6.44794	-6.21648	-6.67939
282.054	-6.44955	-6.25288	-6.64621
291.456	-6.43039	-6.20618	-6.65459
300.858	-6.44871	-6.2136	-6.68382
310.26	-6.45855	-6.29046	-6.62664
319.662	-6.5089	-6.43806	-6.57975
329.063	-6.47261	-6.36772	-6.5775
338.465	-6.42645	-6.30589	-6.54701
347.867	-6.45932	-6.30139	-6.61725
357.269	-6.48923	-6.33555	-6.6429
366.671	-6.43255	-6.25274	-6.61236
376.072	-6.37097	-6.07525	-6.66669
385.474	-6.37226	-6.09565	-6.64887
394.876	-6.43345	-6.26504	-6.60186
404.278	-6.4589	-6.33315	-6.58465
413.68	-6.45871	-6.299	-6.61842
423.082	-6.57052	-6.45045	-6.69058
432.483	-6.65845	-6.51519	-6.80172
441.885	-6.63684	-6.54566	-6.72802
451.287	-6.56506	-6.43933	-6.6908
460.689	-6.54868	-6.44355	-6.6538
470.091	-6.44161	-6.25691	-6.62631
479.492	-6.44681	-6.29014	-6.60348
488.894	-6.42903	-6.24341	-6.61466
498.296	-6.46323	-6.35238	-6.57407
507.698	-6.46632	-6.33817	-6.59447
517.1	-6.44374	-6.31216	-6.57533
526.501	-6.41487	-6.30544	-6.5243
535.903	-6.40868	-6.28101	-6.53634
545.305	-6.37168	-6.24189	-6.50146
554.707	-6.38474	-6.2629	-6.50658
564.109	-6.38119	-6.26774	-6.49464
573.51	-6.36629	-6.23669	-6.49589
582.912	-6.3431	-6.24024	-6.44595
592.314	-6.296	-6.17203	-6.41997
601.716	-6.29768	-6.21963	-6.37572
611.118	-6.26129	-6.1798	-6.34278
620.52	-6.21461	-6.15599	-6.27323
629.921	-6.17187	-6.08721	-6.25654
639.323	-6.16339	-6.09218	-6.23459
648.725	-6.1469	-6.08185	-6.21196
658.127	-6.15939	-6.0916	-6.22718
667.529	-6.06623	-5.73507	-6.39738
676.93	-6.08929	-5.84925	-6.32933
686.332	-6.01352	-5.73346	-6.29357
695.734	-5.93858	-5.72695	-6.15021
705.136	-5.99274	-5.81835	-6.16713
714.538	-5.96658	-5.75774	-6.17543
723.939	-5.82523	-5.57514	-6.07531
733.341	-5.80223	-5.54633	-6.05812
742.743	-5.80677	-5.51845	-6.0951
752.145	-5.66755	-5.34323	-5.99187
761.547	-5.56765	-5.33442	-5.80087
770.949	-5.46974	-5.2762	-5.66328
780.35	-5.34423	-5.21586	-5.47259
789.752	-5.24677	-5.14499	-5.34856
799.154	-5.24487	-5.16373	-5.32601
808.556	-5.19384	-5.07437	-5.31331
817.958	-5.20219	-5.0507	-5.35369
827.359	-5.21087	-5.04141	-5.38033
836.761	-5.17855	-4.99409	-5.36301
846.163	-5.14587	-4.92802	-5.36372
855.565	-5.11455	-4.92346	-5.30564
864.967	-5.11016	-4.90027	-5.32005
874.368	-5.10339	-4.87993	-5.32684
883.77	-5.04287	-4.85814	-5.2276
893.172	-4.99197	-4.82577	-5.15817
902.574	-4.98526	-4.8068	-5.16372
911.976	-4.99552	-4.72382	-5.26721
921.378	-4.94426	-4.7449	-5.14362
930.779	-4.94206	-4.74026	-5.14387
940.181	-4.92629	-4.7136	-5.13898
949.583	-4.86455	-4.62785	-5.10125
958.985	-4.80042	-4.5265	-5.07434
968.387	-4.75335	-4.48197	-5.02474
977.788	-4.69542	-4.47643	-4.9144
987.19	-4.709	-4.36187	-5.05613
996.592	-4.63219	-4.37577	-4.88861
1005.99	-4.66642	-4.32351	-5.00933
1015.4	-4.59084	-4.30244	-4.87924
1024.8	-4.54526	-4.27334	-4.81718
1034.2	-4.498	-4.19992	-4.79608
1043.6	-4.47171	-4.1429	-4.80052
1053	-4.43494	-4.09868	-4.77119
1062.4	-4.408	-4.06388	-4.75212
1071.81	-4.25903	-3.98492	-4.53315
1081.21	-4.16335	-3.88981	-4.4369
1090.61	-4.1531	-3.83539	-4.47081
1100.01	-4.0631	-3.80573	-4.32047
1109.41	-4.00019	-3.66351	-4.33687
1118.82	-3.89555	-3.61835	-4.17274
1128.22	-3.89948	-3.59154	-4.20743
1137.62	-3.81884	-3.50764	-4.13003
1147.02	-3.77377	-3.51086	-4.03669
1156.42	-3.77519	-3.49429	-4.0561
1165.82	-3.69987	-3.42068	-3.97906
1175.23	-3.65506	-3.39607	-3.91406
1184.63	-3.62523	-3.37883	-3.87162
1194.03	-3.50306	-3.27974	-3.72639
1203.43	-3.3889	-3.11381	-3.664
1212.83	-3.35452	-2.78243	-3.9266
1222.24	-3.24723	-2.61389	-3.88056
1231.64	-3.04394	-2.32516	-3.76272
1241.04	-2.94194	-2.30488	-3.57899
1250.44	-2.94726	-2.23791	-3.65661
1259.84	-2.9361	-2.15134	-3.72086
1269.24	-2.55852	-1.4883	-3.62873
1278.65	-2.38171	-1.3099	-3.45352
1288.05	-2.39735	-1.72465	-3.07006
1297.45	-2.42732	-2.08557	-2.76907
1306.85	-2.37723	-2.09341	-2.66105
1316.25	-2.16574	-1.84722	-2.48427
1325.66	-2.02697	-1.71669	-2.33725
1335.06	-1.76935	-1.22788	-2.31083
1344.46	-1.57503	-0.963097	-2.18697
1353.86	-1.35265	-0.341452	-2.36384
1363.26	-1.18319	0.00081474	-2.3672
1372.66	-1.21481	-0.101471	-2.32814
1382.07	-1.29858	-0.519489	-2.07767
1391.47	-1.40632	-0.74895	-2.0637
1400.87	-1.43023	-0.794616	-2.06584
1410.27	-1.36019	-0.612846	-2.10754
1419.67	-1.23684	-0.390441	-2.08324
1429.08	-1.23439	-0.414998	-2.05378
1438.48	-1.13839	-0.232821	-2.04395
1447.88	-1.00555	0.176458	-2.18755
1457.28	-1.09681	-0.146212	-2.0474
1466.68	-1.26403	-0.589745	-1.93832
1476.08	-1.19884	-0.527623	-1.87005
1485.49	-1.20594	-0.532359	-1.87951
1494.89	-1.01819	-0.25373	-1.78266
1504.29	-0.76329	0.0785279	-1.60511
1513.69	-0.361742	0.271733	-0.995216
1523.09	0.0482903	1.00873	-0.912148
1532.5	0.0459032	0.807271	-0.715464
1541.9	0.0430323	0.579709	-0.493644
1551.3	-0.0141935	0.554511	-0.582898
1560.7	0.0142581	0.832699	-0.804183
1570.1	-0.0451935	0.804036	-0.894423
1579.5	-0.151935	0.497831	-0.801702
1588.91	-0.0175806	0.805195	-0.840356
1598.31	0.0943548	0.896958	-0.708248
1607.71	0.283355	1.08859	-0.521885
1617.11	0.461774	1.30838	-0.384836
1626.51	0.409032	1.17238	-0.354319
1635.92	0.228419	0.89472	-0.437881
1645.32	0.420742	1.31137	-0.469888
1654.72	0.510387	1.45076	-0.429987
1664.12	0.613935	1.4906	-0.262728
1673.52	0.666581	1.30958	0.0235775
1682.92	0.696226	1.26063	0.131819
1692.33	0.662355	1.15044	0.174271
1701.73	0.637097	1.02391	0.250289
1711.13	0.723355	1.22117	0.225536
1720.53	0.708903	1.16267	0.255139
1729.93	0.758323	1.15784	0.358801
1739.34	0.785032	1.07898	0.49108
1748.74	0.924355	1.52454	0.324165
1758.14	0.741419	1.19384	0.289002
1767.54	0.685161	1.09312	0.277199
1776.94	0.712	1.06254	0.36146
1786.34	0.810677	1.26489	0.356461
1795.75	0.834194	1.20049	0.4679
1805.15	0.953645	1.38736	0.519927
1814.55	0.993032	1.4677	0.518369
1823.95	0.946935	1.19868	0.695191
1833.35	0.926484	1.16808	0.684888
1842.76	0.931839	1.19921	0.664471
1852.16	0.783774	1.15345	0.414099
1861.56	0.789194	1.24323	0.335161
1870.96	0.817226	1.31156	0.322895
1880.36	0.839677	1.20165	0.477707
1889.76	0.948387	1.29531	0.601462
1899.17	1.06177	1.51939	0.604159
1908.57	1.17926	1.93841	0.420105
1917.97	1.12148	1.5029	0.740066
1927.37	0.983613	1.28895	0.67828
1936.77	0.938516	1.28449	0.592543
1946.17	0.918516	1.29569	0.541338
1955.58	0.999935	1.38273	0.617145
1964.98	1.05703	1.53368	0.580381
1974.38	1.05416	1.40957	0.698757
1983.78	0.95871	1.29794	0.61948
1993.18	0.911419	1.26696	0.555882
2002.59	0.917065	1.28332	0.550805
2011.99	0.733806	1.32564	0.141973
2021.39	0.692548	1.37457	0.0105241
2030.79	0.812484	1.47068	0.15429
2040.19	0.779968	1.55778	0.00215138
2049.59	0.847839	1.5492	0.146472
2059	0.945258	1.3911	0.499414
2068.4	0.921452	1.31749	0.525413
2077.8	0.965065	1.43008	0.500053
2087.2	0.96971	1.40489	0.534532
2096.6	0.99171	1.42284	0.560579
2106.01	0.983355	1.41684	0.549869
2115.41	0.923774	1.31007	0.53748
2124.81	0.902645	1.27504	0.530253
2134.21	0.914161	1.29085	0.537469
2143.61	0.884355	1.26275	0.505958
2153.01	0.894968	1.27069	0.519243
2162.42	0.93371	1.31766	0.549757
2171.82	0.91229	1.27829	0.546287
2181.22	0.915323	1.26742	0.563227
2190.62	0.943226	1.33924	0.547209
2200.02	0.915419	1.3338	0.497037
2209.43	0.897516	1.33318	0.461854
2218.83	0.910258	1.26988	0.550636
2228.23	0.87429	1.20354	0.545043
2237.63	0.865065	1.18707	0.543055
2247.03	0.892871	1.22188	0.563861
2256.43	0.930548	1.28122	0.57988
2265.84	0.913484	1.27346	0.553503
2275.24	0.918258	1.29699	0.539527
2284.64	0.87471	1.29169	0.457728
2294.04	0.925226	1.28878	0.561672
2303.44	0.918935	1.30835	0.529526
2312.85	0.941	1.32532	0.556679
2322.25	0.931968	1.29677	0.567162
2331.65	0.928581	1.29754	0.559621
2341.05	0.956258	1.3186	0.593914
2350.45	0.991903	1.33363	0.650174
2359.85	0.946871	1.28667	0.607069
2369.26	0.938742	1.27269	0.604796
2378.66	0.942097	1.27531	0.608887
2388.06	0.935194	1.27334	0.597045
2397.46	0.946742	1.30359	0.589894
2406.86	0.945968	1.28484	0.607098
2416.27	0.943645	1.32663	0.560664
2425.67	0.942226	1.26981	0.614642
2435.07	0.95771	1.29448	0.62094
2444.47	0.982484	1.32561	0.639358
2453.87	0.993903	1.34176	0.646044
2463.27	0.957323	1.30564	0.609006
2472.68	1.00555	1.33617	0.674928
2482.08	0.960645	1.28588	0.635412
2491.48	0.973032	1.2726	0.673462
2500.88	0.977323	1.27169	0.682953
2510.28	0.984355	1.30138	0.667329
2519.69	0.949355	1.25572	0.642993
2529.09	1.0019	1.26811	0.735699
2538.49	1.05919	1.27023	0.848158
2547.89	1.11945	1.37424	0.864659
2557.29	1.18716	1.45214	0.922179
2566.69	1.21945	1.50153	0.937373
2576.1	1.23445	1.60666	0.862243
2585.5	1.20594	1.48277	0.929099
2594.9	1.24832	1.49928	0.997368
2604.3	1.24971	1.44157	1.05785
2613.7	1.27135	1.42015	1.12256
2623.11	1.31952	1.47629	1.16274
2632.51	1.36568	1.62439	1.10697
2641.91	1.36284	1.61671	1.10897
2651.31	1.41235	1.71715	1.10756
2660.71	1.41245	1.80887	1.01603
2670.11	1.46403	1.8146	1.11346
2679.52	1.46881	1.77973	1.15788
2688.92	1.45265	1.77195	1.13334
2698.32	1.48313	1.79394	1.17232
2707.72	1.52365	1.79396	1.25333
2717.12	1.50145	1.79598	1.20692
2726.53	1.45003	1.82922	1.07085
2735.93	1.43426	1.83535	1.03316
2745.33	1.38881	1.91783	0.859786
2754.73	1.49658	1.8607	1.13246
2764.13	1.60423	2.00815	1.2003
2773.53	1.6141	2.07644	1.15176
2782.94	1.65981	2.10792	1.21169
2792.34	1.63932	2.05437	1.22427
2801.74	1.66987	2.06508	1.27467
2811.14	1.75252	2.08516	1.41987
2820.54	1.78548	2.13489	1.43608
2829.95	1.79568	2.10163	1.48973
2839.35	1.79371	2.14501	1.44241
2848.75	1.85129	2.26981	1.43277
2858.15	1.87903	2.3846	1.37346
2867.55	1.92868	2.37461	1.48275
2876.95	1.91948	2.42012	1.41884
2886.36	1.97716	2.45395	1.50038
2895.76	2.11081	2.5465	1.67512
2905.16	2.11897	2.52844	1.70949
2914.56	2.07229	2.51442	1.63017
2923.96	2.05397	2.50848	1.59946
2933.37	2.07942	2.51121	1.64763
2942.77	2.08271	2.47853	1.68689
2952.17	2.07745	2.48689	1.66801
2961.57	2.12223	2.59783	1.64662
2970.97	2.10452	2.62096	1.58808
2980.37	2.07406	2.57265	1.57548
2989.78	2.06874	2.52207	1.61541
2999.18	2.11771	2.54469	1.69072
3008.58	2.08384	2.53826	1.62941
3017.98	2.1359	2.58809	1.68372
3027.38	2.12161	2.53878	1.70445
3036.79	1.977	2.53256	1.42144
3046.19	1.91355	2.54858	1.27851
3055.59	2.05974	2.7051	1.41438
3064.99	2.01865	2.53816	1.49914
3074.39	1.97768	2.56946	1.38589
3083.79	2.03913	2.56251	1.51575
3093.2	2.20171	2.73757	1.66585
3102.6	2.16577	2.65684	1.67471
3112	2.07868	2.51663	1.64073
3121.4	2.13048	2.50531	1.75566
3130.8	2.15439	2.45661	1.85217
3140.21	2.15658	2.49233	1.82084
3149.61	2.09561	2.45793	1.73329
3159.01	2.05384	2.4933	1.61438
3168.41	2.06145	2.5048	1.6181
3177.81	2.10113	2.54698	1.65528
3187.21	2.17277	2.65317	1.69238
3196.62	2.12526	2.65546	1.59506
3206.02	2.04416	2.54546	1.54286
3215.42	2.00723	2.48841	1.52604
3224.82	2.02694	2.46971	1.58416
3234.22	2.06987	2.50719	1.63255
3243.62	2.19661	2.6656	1.72762
3253.03	2.20355	2.68309	1.72401
3262.43	2.20277	2.65017	1.75537
3271.83	2.22716	2.60896	1.84536
3281.23	2.19884	2.60036	1.79732
3290.63	2.15316	2.66125	1.64507
3300.04	2.17013	2.68648	1.65378
3309.44	2.15345	2.73198	1.57493
3318.84	2.17303	2.73322	1.61285
3328.24	2.11245	2.75863	1.46627
3337.64	2.01597	2.64531	1.38663
3347.04	2.00584	2.59972	1.41196
3356.45	2.00694	2.48008	1.53379
3365.85	2.03048	2.471	1.58997
3375.25	2.07426	2.51535	1.63317
3384.65	2.07239	2.5024	1.64237
-9.40181	-6.896	-6.896	-6.896
-18.8036	-6.87026	-6.84072	-6.89979
-28.2054	-6.94719	-6.93373	-6.96065
-37.6072	-6.93071	-6.90189	-6.95953
-47.0091	-6.89029	-6.85512	-6.92546
-56.4109	-6.80035	-6.72625	-6.87446
-65.8127	-6.89068	-6.84523	-6.93612
-75.2145	-6.97913	-6.95701	-7.00125
-84.6163	-6.96874	-6.95615	-6.98133
-94.0181	-6.96916	-6.90977	-7.02856
-103.42	-6.98161	-6.93343	-7.0298
-112.822	-7.026	-6.99699	-7.05501
-122.224	-7.00284	-6.97731	-7.02837
-131.625	-6.95761	-6.92503	-6.9902
-141.027	-6.81487	-6.74629	-6.88345
-150.429	-6.50158	-6.32721	-6.67595
-159.831	-6.46168	-6.22952	-6.69383
-169.233	-6.67042	-6.6022	-6.73863
-178.634	-6.71461	-6.60714	-6.82209
-188.036	-6.78823	-6.70605	-6.87041
-197.438	-6.8191	-6.78074	-6.85745
-206.84	-6.84639	-6.79404	-6.89874
-216.242	-6.8831	-6.84706	-6.91914
-225.643	-6.90316	-6.85893	-6.94739
-235.045	-6.95529	-6.92461	-6.98597
-244.447	-6.95258	-6.89223	-7.01293
-253.849	-6.81606	-6.61169	-7.02044
-263.251	-6.85629	-6.67219	-7.04039
-272.653	-6.83723	-6.6775	-6.99695
-282.054	-6.85087	-6.68733	-7.01441
-291.456	-6.74413	-6.53111	-6.95714
-300.858	-6.70294	-6.55212	-6.85375
-310.26	-6.67342	-6.61583	-6.73101
-319.662	-6.78032	-6.66746	-6.89319
-329.063	-6.84068	-6.76469	-6.91666
-338.465	-6.86368	-6.79287	-6.93449
-347.867	-6.86232	-6.79298	-6.93167
-357.269	-6.89794	-6.85181	-6.94406
-366.671	-6.92555	-6.879	-6.97209
-376.072	-6.89642	-6.83303	-6.95981
-385.474	-6.86816	-6.78984	-6.94648
-394.876	-6.81568	-6.70403	-6.92733
-404.278	-6.72052	-6.59226	-6.84877
-413.68	-6.59216	-6.45149	-6.73284
-423.082	-6.50113	-6.39562	-6.60664
-432.483	-6.54616	-6.43897	-6.65335
-441.885	-6.73935	-6.52024	-6.95847
-451.287	-6.90765	-6.59878	-7.21651
-460.689	-6.87839	-6.61604	-7.14074
-470.091	-6.69468	-6.44654	-6.94281
-479.492	-6.48126	-6.30075	-6.66176
-488.894	-6.40503	-6.20015	-6.60992
-498.296	-6.44503	-6.27644	-6.61362
-507.698	-6.49345	-6.37712	-6.60978
-517.1	-6.61987	-6.41826	-6.82149
-526.501	-6.64245	-6.37377	-6.91114
-535.903	-6.55655	-6.43653	-6.67657
-545.305	-6.54532	-6.42939	-6.66125
-554.707	-6.58061	-6.44792	-6.71331
-564.109	-6.62955	-6.42858	-6.83052
-573.51	-6.65558	-6.36984	-6.94132
-582.912	-6.8091	-6.38898	-7.22921
-592.314	-6.918	-6.44142	-7.39458
-601.716	-6.93532	-6.56207	-7.30857
-611.118	-6.88729	-6.55067	-7.22391
-620.52	-6.97784	-6.67324	-7.28244
-629.921	-6.95813	-6.65259	-7.26367
-639.323	-6.99794	-6.77715	-7.21872
-648.725	-7.00248	-6.80142	-7.20354
-658.127	-6.9569	-6.70785	-7.20596
-667.529	-6.89461	-6.60401	-7.18521
-676.93	-6.87458	-6.59978	-7.14938
-686.332	-6.89939	-6.7008	-7.09797
-695.734	-6.97471	-6.80979	-7.13963
-705.136	-6.97635	-6.81133	-7.14138
-714.538	-6.95184	-6.86138	-7.0423
-723.939	-6.94294	-6.86883	-7.01704
-733.341	-6.91423	-6.86784	-6.96062
-742.743	-6.89823	-6.81677	-6.97968
-752.145	-6.90026	-6.81922	-6.9813
-761.547	-6.86087	-6.74878	-6.97296
-770.949	-6.82197	-6.69419	-6.94975
-780.35	-6.82965	-6.73628	-6.92301
-789.752	-6.79916	-6.70307	-6.89525
-799.154	-6.8509	-6.76722	-6.93459
-808.556	-6.85826	-6.72181	-6.99471
-817.958	-6.74458	-6.60139	-6.88777
-827.359	-6.43148	-6.08692	-6.77605
-836.761	-6.18994	-5.8068	-6.57307
-846.163	-5.87519	-5.56653	-6.18386
-855.565	-5.82026	-5.56289	-6.07763
-864.967	-5.70145	-5.41418	-5.98873
-874.368	-5.59335	-5.3362	-5.85051
-883.77	-5.47474	-5.1689	-5.78058
-893.172	-5.2579	-4.87809	-5.63772
-902.574	-5.05058	-4.63635	-5.46481
-911.976	-4.69813	-4.2513	-5.14496
-921.378	-4.45903	-3.9804	-4.93767
-930.779	-4.24552	-3.8305	-4.66053
-940.181	-4.21716	-3.7367	-4.69762
-949.583	-4.09571	-3.67681	-4.51461
-958.985	-3.95574	-3.44788	-4.4636
-968.387	-3.86039	-3.34793	-4.37284
-977.788	-3.59926	-2.89631	-4.3022
-987.19	-3.43206	-2.71592	-4.14821
-996.592	-3.231	-2.47728	-3.98472
-1005.99	-3.11035	-2.32086	-3.89985
-1015.4	-2.58471	-1.72051	-3.44891
-1024.8	-1.98013	-0.963468	-2.99679
-1034.2	-1.85239	-0.889908	-2.81487
-1043.6	-1.45342	-0.511423	-2.39542
-1053	-1.27619	-0.549391	-2.003
-1062.4	-0.975645	-0.26443	-1.68686
-1071.81	-0.821677	-0.351784	-1.29157
-1081.21	-0.801935	-0.427283	-1.17659
-1090.61	-0.657935	-0.249169	-1.0667
-1100.01	-0.338968	0.119681	-0.797617
-1109.41	0.0115806	0.481804	-0.458642
-1118.82	-0.0523226	0.475884	-0.580529
-1128.22	-0.119355	0.437902	-0.676612
-1137.62	-0.0612258	0.562352	-0.684804
-1147.02	-0.090871	0.576585	-0.758327
-1156.42	0.0243871	0.766779	-0.718005
-1165.82	-0.0134194	0.776789	-0.803628
-1175.23	-0.0385806	0.767621	-0.844782
-1184.63	0.0365484	0.866688	-0.793591
-1194.03	0.036	0.928346	-0.856346
-1203.43	0.272516	1.18204	-0.637005
-1212.83	0.269871	1.03137	-0.49163
-1222.24	0.326226	1.00862	-0.356172
-1231.64	0.569645	1.33788	-0.198594
-1241.04	0.758677	1.64973	-0.132374
-1250.44	0.774903	1.57536	-0.0255558
-1259.84	0.843161	1.48334	0.202979
-1269.24	0.997613	1.4038	0.591424
-1278.65	1.09329	1.35992	0.826658
-1288.05	1.10726	1.34263	0.871885
-1297.45	1.0789	1.32676	0.831045
-1306.85	1.05687	1.30471	0.809027
-1316.25	0.993677	1.19311	0.794242
-1325.66	0.993774	1.24991	0.737638
-1335.06	0.940645	1.22247	0.658824
-1344.46	0.822387	1.17169	0.473088
-1353.86	0.729484	1.10391	0.355058
-1363.26	0.687355	1.10014	0.274573
-1372.66	0.715387	1.12513	0.305645
-1382.07	0.83429	1.08698	0.581603
-1391.47	0.882548	1.17021	0.594884
-1400.87	0.902806	1.17626	0.629356
-1410.27	0.863839	1.1579	0.56978
-1419.67	0.90971	1.25799	0.561424
-1429.08	0.841258	1.17312	0.509392
-1438.48	0.901484	1.1342	0.66877
-1447.88	1.00123	1.25753	0.744926
-1457.28	1.06503	1.3436	0.786468
-1466.68	0.887	1.26528	0.508724
-1476.08	0.829968	1.35159	0.308346
-1485.49	0.920452	1.44379	0.397117
-1494.89	0.898871	1.38725	0.410495
-1504.29	1.19032	1.44688	0.933765
-1513.69	1.18716	1.36619	1.00814
-1523.09	1.20897	1.39189	1.02605
-1532.5	1.26213	1.4955	1.02875
-1541.9	1.25916	1.48361	1.03471
-1551.3	1.25513	1.49763	1.01263
-1560.7	1.3269	1.57046	1.08334
-1570.1	1.32129	1.67717	0.965409
-1579.5	1.38326	1.73552	1.031
-1588.91	1.43648	1.85056	1.02241
-1598.31	1.37487	1.84946	0.900285
-1607.71	1.304	1.91243	0.695571
-1617.11	1.3889	2.03328	0.744524
-1626.51	1.61555	2.29421	0.93689
-1635.92	1.62961	2.20062	1.05861
-1645.32	1.66994	2.20995	1.12992
-1654.72	1.82565	2.22195	1.42934
-1664.12	1.97052	2.21069	1.73034
-1673.52	1.90323	2.26516	1.54129
-1682.92	1.9149	2.32294	1.50687
-1692.33	1.92565	2.32871	1.52258
-1701.73	2.00603	2.37912	1.63295
-1711.13	1.86839	2.25947	1.47731
-1720.53	1.73661	2.28585	1.18738
-1729.93	1.68087	2.23266	1.12909
-1739.34	1.6429	2.16681	1.119
-1748.74	1.63439	2.12986	1.13892
-1758.14	1.70032	2.10787	1.29277
-1767.54	1.69342	1.99322	1.39362
-1776.94	1.65742	2.03894	1.2759
-1786.34	1.49665	2.04184	0.951446
-1795.75	1.3191	2.01808	0.620111
-1805.15	1.19094	2.00093	0.380946
-1814.55	1.21752	1.95863	0.476403
-1823.95	1.37148	1.95135	0.791618
-1833.35	1.45219	1.9162	0.988185
-1842.76	1.56768	1.90976	1.22559
-1852.16	1.62797	1.96915	1.28678
-1861.56	1.57532	1.9486	1.20205
-1870.96	1.53181	1.87791	1.1857
-1880.36	1.58755	1.90332	1.27178
-1889.76	1.5931	1.91054	1.27566
-1899.17	1.62706	1.99163	1.2625
-1908.57	1.61548	2.03944	1.19153
-1917.97	1.5899	1.92165	1.25816
-1927.37	1.58042	1.91235	1.24849
-1936.77	1.53448	2.01437	1.0546
-1946.17	1.52942	2.09887	0.959966
-1955.58	1.55071	2.09917	1.00225
-1964.98	1.65994	2.26059	1.05928
-1974.38	1.83887	2.52305	1.15469
-1983.78	1.8881	2.53939	1.2368
-1993.18	1.89023	2.45424	1.32621
-2002.59	1.89629	2.47345	1.31913
-2011.99	1.836	2.35677	1.31523
-2021.39	1.72452	2.1962	1.25284
-2030.79	1.64861	2.20359	1.09363
-2040.19	1.62794	2.20966	1.04621
-2049.59	1.635	2.31848	0.951524
-2059	1.68181	2.33775	1.02586
-2068.4	1.75761	2.37209	1.14314
-2077.8	1.84645	2.44567	1.24723
-2087.2	1.85703	2.30673	1.40734
-2096.6	1.83142	2.1393	1.52354
-2106.01	1.83071	2.1091	1.55232
-2115.41	1.8199	2.14904	1.49077
-2124.81	1.79148	2.17388	1.40909
-2134.21	1.66455	2.18663	1.14247
-2143.61	1.57216	2.1117	1.03262
-2153.01	1.6061	2.05132	1.16087
-2162.42	1.63548	2.19946	1.0715
-2171.82	1.729	2.37904	1.07896
-2181.22	1.62881	2.27503	0.982583
-2190.62	1.66003	2.28068	1.03938
-2200.02	1.66961	2.05255	1.28668
-2209.43	1.65016	1.92377	1.37655
-2218.83	1.68639	1.92394	1.44884
-2228.23	1.609	1.85737	1.36063
-2237.63	1.51174	1.87992	1.14357
-2247.03	1.52729	1.81943	1.23515
-2256.43	1.59997	2.06518	1.13476
-2265.84	1.56255	2.13935	0.985751
-2275.24	1.59948	2.1652	1.03377
-2284.64	1.57203	2.13281	1.01126
-2294.04	1.55119	2.13469	0.967701
-2303.44	1.47771	1.95785	0.997568
-2312.85	1.43742	1.92471	0.950128
-2322.25	1.43587	1.86062	1.01112
-2331.65	1.49368	1.91349	1.07387
-2341.05	1.49739	1.8919	1.10288
-2350.45	1.62145	1.88479	1.35812
-2359.85	1.62965	1.89692	1.36237
-2369.26	1.62368	1.8593	1.38806
-2378.66	1.62484	1.89046	1.35922
-2388.06	1.64216	1.88927	1.39505
-2397.46	1.61981	1.87577	1.36385
-2406.86	1.65181	1.87796	1.42565
-2416.27	1.64752	1.85264	1.44239
-2425.67	1.73029	1.96302	1.49756
-2435.07	1.73639	2.01243	1.46035
-2444.47	1.67087	2.15304	1.1887
-2453.87	1.65235	2.15838	1.14633
-2463.27	1.66323	2.15819	1.16826
-2472.68	1.72106	1.98558	1.45655
-2482.08	1.69981	1.95475	1.44486
-2491.48	1.57048	1.95868	1.18228
-2500.88	1.74574	1.96901	1.52247
-2510.28	1.66152	1.94555	1.37748
-2519.69	1.50232	1.8488	1.15585
-2529.09	1.47016	1.81905	1.12127
-2538.49	1.52248	1.7727	1.27227
-2547.89	1.60016	1.84179	1.35853
-2557.29	1.62852	1.85385	1.40318
-2566.69	1.69481	1.95419	1.43542
-2576.1	1.70642	1.96599	1.44684
-2585.5	1.75865	2.05088	1.46641
-2594.9	1.70477	1.97799	1.43156
-2604.3	1.76374	2.18385	1.34363
-2613.7	1.89155	2.32133	1.46176
-2623.11	1.87465	2.22707	1.52222
-2632.51	1.90252	2.27897	1.52606
-2641.91	1.95332	2.36106	1.54558
-2651.31	1.90303	2.23756	1.5685
-2660.71	1.88206	2.23213	1.532
-2670.11	1.88942	2.2442	1.53464
-2679.52	1.89919	2.35988	1.4385
-2688.92	1.95474	2.42105	1.48844
-2698.32	1.85029	2.26129	1.4393
-2707.72	1.8331	2.29891	1.36729
-2717.12	1.86758	2.2495	1.48566
-2726.53	1.72484	2.28523	1.16445
-2735.93	1.61771	2.34757	0.887853
-2745.33	1.51177	2.27056	0.752984
-2754.73	1.45645	2.28708	0.625822
-2764.13	1.38481	2.29592	0.473689
-2773.53	1.38455	2.30072	0.468372
-2782.94	1.35984	2.21912	0.500553
-2792.34	1.28958	2.18516	0.394003
-2801.74	1.32665	2.22939	0.423904
-2811.14	1.34465	2.20248	0.486814
-2820.54	1.40839	2.1474	0.669378
-2829.95	1.40223	2.10303	0.701423
-2839.35	1.36087	1.95716	0.764585
-2848.75	1.43832	1.87302	1.00363
-2858.15	1.58632	1.94217	1.23048
-2867.55	1.55326	1.87738	1.22914
-2876.95	1.5809	1.88358	1.27823
-2886.36	1.56081	1.8422	1.27942
-2895.76	1.52623	1.82197	1.23049
-2905.16	1.50858	1.80638	1.21078
-2914.56	1.49945	1.83149	1.16741
-2923.96	1.44035	1.83769	1.04302
-2933.37	1.393	1.7447	1.0413
-2942.77	1.31284	1.72231	0.903367
-2952.17	1.31442	1.70086	0.927974
-2961.57	1.36381	1.68542	1.04219
-2970.97	1.44342	1.67987	1.20697
-2980.37	1.39503	1.57808	1.21198
-2989.78	1.33961	1.50669	1.17254
-2999.18	1.35926	1.51818	1.20033
-3008.58	1.31806	1.47676	1.15937
-3017.98	1.33013	1.48647	1.17379
-3027.38	1.28639	1.56196	1.01082
-3036.79	1.22516	1.55026	0.900061
-3046.19	1.21413	1.54361	0.884653
-3055.59	1.243	1.60492	0.881082
-3064.99	1.23381	1.61898	0.848631
-3074.39	1.24506	1.70178	0.78835
-3083.79	1.23794	1.60619	0.869679
-3093.2	1.15323	1.55989	0.746557
-3102.6	1.09484	1.53186	0.657815
-3112	1.07926	1.52863	0.629888
-3121.4	1.00194	1.51139	0.49248
-3130.8	0.849226	1.40413	0.294319
-3140.21	0.894129	1.46328	0.324981
-3149.61	0.813032	1.33353	0.292531
-3159.01	0.850484	1.31741	0.38356
-3168.41	0.859097	1.23547	0.482722
-3177.81	0.879323	1.3744	0.384245
-3187.21	0.862548	1.38872	0.336379
-3196.62	0.854032	1.30926	0.398804
-3206.02	0.756516	1.17856	0.334472
-3215.42	0.84271	1.32262	0.362796
-3224.82	0.852323	1.27473	0.429914
-3234.22	0.779161	1.24053	0.317797
-3243.62	0.615871	1.06766	0.164084
-3253.03	0.670226	1.05166	0.288789
-3262.43	0.658968	1.00294	0.314994
-3271.83	0.641806	0.907688	0.375925
-3281.23	0.613742	0.885626	0.341858
-3290.63	0.668452	0.820962	0.515941
-3300.04	0.580774	0.885074	0.276474
-3309.44	0.535419	0.89479	0.176048
-3318.84	0.531194	0.872627	0.18976
-3328.24	0.547258	0.908106	0.18641
-3337.64	0.527548	0.915095	0.140002
-3347.04	0.535194	0.860438	0.209949
-3356.45	0.553581	0.926514	0.180648
-3365.85	0.485484	0.865241	0.105727
-3375.25	0.525355	0.847276	0.203434
-3384.65	0.486613	0.833312	0.139914
