# Supplementary material for: Southward impact excavated magma ocean at the lunar South Pole–Aitken basin
Source: Nature. 2025 Oct 8;646(8084):297–302. doi: 10.1038/s41586-025-09582-y (PMC12507655; doi:10.1038/s41586-025-09582-y)
Supplement: Supplementary file 4 — Source Data Fig. 3 [file 41586_2025_9582_MOESM4_ESM.xlsx]

## Sheet: mothick_cthick
	43.9801	43.9801	43.9801	43.9801	43.9801	43.9801	43.9801	43.9801	43.9801	43.9801	43.9801	43.9801	43.9801	43.9801	43.9801	43.9801	43.9801	43.9801	43.9801	43.9801	43.9801	43.9801	43.9801	43.9801	43.9801	43.9801	43.9801	43.9801	43.9801	43.9801	43.9801	43.9801	43.9801	43.9801	43.9801	43.9801	43.9801	43.9801	43.9801	43.9801	43.9801	43.9801	43.9801	43.9801	43.9801	43.9801	43.9801	43.9801	43.9801
	43.9079	43.9092	43.9104	43.9117	43.9129	43.9142	43.9154	43.9167	43.9179	43.9192	43.9205	43.9217	43.923	43.9243	43.9256	43.9268	43.9281	43.9294	43.9307	43.932	43.9332	43.9345	43.9358	43.9371	43.9384	43.9397	43.941	43.9423	43.9436	43.9449	43.9462	43.9475	43.9488	43.9501	43.9514	43.9527	43.954	43.9553	43.9566	43.9579	43.9592	43.9605	43.9618	43.9631	43.9644	43.9657	43.967	43.9683	43.9696
	43.8419	43.8446	43.8472	43.8499	43.8525	43.8552	43.8578	43.8605	43.8631	43.8658	43.8684	43.8711	43.8737	43.8764	43.879	43.8817	43.8844	43.887	43.8897	43.8923	43.895	43.8976	43.9003	43.9029	43.9056	43.9082	43.9109	43.9135	43.9162	43.9188	43.9214	43.9241	43.9267	43.9293	43.932	43.9346	43.9372	43.9398	43.9424	43.945	43.9476	43.9502	43.9528	43.9554	43.958	43.9605	43.9631	43.9657	43.9682
	43.7977	43.8019	43.8061	43.8103	43.8145	43.8187	43.8229	43.8271	43.8313	43.8355	43.8397	43.8438	43.848	43.8521	43.8563	43.8604	43.8645	43.8687	43.8728	43.8769	43.8809	43.885	43.8891	43.8931	43.8972	43.9012	43.9052	43.9092	43.9132	43.9172	43.9212	43.9251	43.9291	43.933	43.9369	43.9408	43.9447	43.9486	43.9524	43.9563	43.9601	43.9639	43.9677	43.9715	43.9752	43.9789	43.9827	43.9864	43.9901
	43.7886	43.7946	43.8005	43.8065	43.8125	43.8184	43.8243	43.8302	43.8361	43.8419	43.8478	43.8536	43.8594	43.8651	43.8709	43.8766	43.8823	43.8879	43.8936	43.8992	43.9048	43.9103	43.9159	43.9214	43.9268	43.9323	43.9377	43.9431	43.9484	43.9537	43.959	43.9643	43.9695	43.9747	43.9798	43.9849	43.99	43.9951	44.0001	44.0051	44.01	44.0149	44.0198	44.0247	44.0295	44.0342	44.039	44.0437	44.0483
	43.8232	43.8312	43.8392	43.8471	43.855	43.8629	43.8707	43.8785	43.8863	43.894	43.9016	43.9092	43.9168	43.9243	43.9318	43.9392	43.9466	43.9539	43.9612	43.9685	43.9756	43.9828	43.9898	43.9969	44.0038	44.0107	44.0176	44.0244	44.0311	44.0378	44.0444	44.051	44.0575	44.0639	44.0703	44.0766	44.0829	44.0891	44.0952	44.1013	44.1073	44.1132	44.1191	44.1249	44.1306	44.1363	44.1419	44.1474	44.1529
	43.9039	43.9142	43.9244	43.9345	43.9446	43.9546	43.9646	43.9744	43.9843	43.994	44.0037	44.0133	44.0228	44.0323	44.0417	44.051	44.0603	44.0694	44.0785	44.0875	44.0964	44.1053	44.114	44.1227	44.1313	44.1398	44.1482	44.1565	44.1647	44.1728	44.1809	44.1888	44.1967	44.2044	44.2121	44.2196	44.2271	44.2344	44.2417	44.2488	44.2559	44.2628	44.2697	44.2764	44.2831	44.2896	44.2961	44.3024	44.3086
	44.0258	44.0385	44.0512	44.0637	44.0762	44.0886	44.1009	44.1131	44.1252	44.1373	44.1492	44.161	44.1727	44.1844	44.1959	44.2073	44.2186	44.2298	44.2409	44.2519	44.2627	44.2735	44.2841	44.2946	44.305	44.3152	44.3254	44.3354	44.3452	44.355	44.3646	44.3741	44.3834	44.3926	44.4017	44.4106	44.4194	44.428	44.4365	44.4449	44.4531	44.4611	44.4691	44.4768	44.4844	44.4919	44.4992	44.5064	44.5134
	44.1772	44.1926	44.2079	44.2231	44.2382	44.2532	44.2681	44.2828	44.2975	44.312	44.3264	44.3406	44.3548	44.3688	44.3827	44.3964	44.41	44.4234	44.4368	44.4499	44.4629	44.4758	44.4885	44.5011	44.5135	44.5257	44.5378	44.5497	44.5615	44.573	44.5844	44.5957	44.6067	44.6176	44.6283	44.6388	44.6491	44.6592	44.6692	44.6789	44.6885	44.6979	44.707	44.716	44.7248	44.7333	44.7417	44.7499	44.7578
	44.3414	44.3597	44.3778	44.3959	44.4138	44.4315	44.4491	44.4666	44.484	44.5012	44.5182	44.5351	44.5518	44.5684	44.5848	44.6011	44.6171	44.6331	44.6488	44.6644	44.6797	44.6949	44.7099	44.7248	44.7394	44.7538	44.7681	44.7821	44.7959	44.8096	44.823	44.8362	44.8492	44.8619	44.8745	44.8868	44.8989	44.9108	44.9224	44.9338	44.945	44.9559	44.9666	44.977	44.9872	44.9971	45.0068	45.0162	45.0254
	44.4995	44.5208	44.5419	44.5628	44.5836	44.6043	44.6248	44.6451	44.6652	44.6852	44.7049	44.7245	44.744	44.7632	44.7822	44.8011	44.8198	44.8382	44.8565	44.8745	44.8924	44.91	44.9274	44.9446	44.9616	44.9784	44.9949	45.0112	45.0273	45.0431	45.0587	45.074	45.0891	45.1039	45.1185	45.1328	45.1469	45.1607	45.1743	45.1875	45.2005	45.2132	45.2256	45.2378	45.2496	45.2612	45.2725	45.2834	45.2941
	44.6336	44.6579	44.682	44.7058	44.7295	44.753	44.7763	44.7994	44.8223	44.845	44.8675	44.8897	44.9118	44.9336	44.9552	44.9766	44.9977	45.0186	45.0393	45.0598	45.08	45.1	45.1198	45.1393	45.1585	45.1775	45.1963	45.2148	45.2331	45.251	45.2688	45.2862	45.3034	45.3203	45.337	45.3533	45.3694	45.3852	45.4007	45.4159	45.4308	45.4454	45.4597	45.4736	45.4873	45.5007	45.5137	45.5264	45.5388
	44.7302	44.7574	44.7844	44.8111	44.8375	44.8637	44.8896	44.9153	44.9407	44.9659	44.9907	45.0154	45.0397	45.0638	45.0877	45.1113	45.1346	45.1576	45.1804	45.2029	45.2252	45.2472	45.2689	45.2904	45.3115	45.3325	45.3531	45.3735	45.3936	45.4134	45.433	45.4523	45.4713	45.49	45.5084	45.5266	45.5444	45.562	45.5792	45.5962	45.6129	45.6292	45.6452	45.661	45.6764	45.6915	45.7062	45.7207	45.7347
	44.7836	44.8135	44.843	44.8723	44.9011	44.9296	44.9577	44.9856	45.013	45.0401	45.0669	45.0934	45.1195	45.1453	45.1707	45.1959	45.2207	45.2452	45.2694	45.2933	45.3169	45.3402	45.3632	45.386	45.4084	45.4305	45.4524	45.4739	45.4952	45.5162	45.537	45.5574	45.5776	45.5975	45.6171	45.6364	45.6555	45.6742	45.6927	45.7109	45.7288	45.7465	45.7638	45.7809	45.7976	45.8141	45.8302	45.846	45.8616
	44.7972	44.8295	44.8612	44.8924	44.9232	44.9534	44.9831	45.0124	45.0412	45.0695	45.0974	45.1248	45.1518	45.1784	45.2045	45.2303	45.2557	45.2807	45.3053	45.3296	45.3535	45.377	45.4003	45.4232	45.4458	45.4681	45.4901	45.5118	45.5332	45.5543	45.5752	45.5957	45.616	45.6361	45.6559	45.6754	45.6947	45.7137	45.7325	45.7511	45.7694	45.7874	45.8052	45.8227	45.84	45.8571	45.8739	45.8904	45.9067
	44.7848	44.8189	44.8522	44.8847	44.9166	44.9477	44.9782	45.008	45.0371	45.0656	45.0935	45.1209	45.1476	45.1738	45.1995	45.2246	45.2493	45.2735	45.2972	45.3205	45.3434	45.3659	45.388	45.4097	45.4311	45.4522	45.4729	45.4933	45.5135	45.5333	45.5529	45.5723	45.5914	45.6102	45.6288	45.6472	45.6654	45.6834	45.7012	45.7188	45.7362	45.7534	45.7704	45.7872	45.8039	45.8204	45.8367	45.8528	45.8687
	44.7689	44.804	44.838	44.8711	44.9031	44.9342	44.9643	44.9935	45.0219	45.0493	45.076	45.1019	45.1271	45.1515	45.1753	45.1984	45.2209	45.2428	45.2642	45.285	45.3053	45.3252	45.3446	45.3636	45.3822	45.4005	45.4184	45.436	45.4533	45.4703	45.4871	45.5036	45.5199	45.5359	45.5518	45.5675	45.583	45.5984	45.6136	45.6287	45.6436	45.6585	45.6732	45.6878	45.7023	45.7167	45.731	45.7452	45.7594
	44.7778	44.8131	44.847	44.8795	44.9106	44.9405	44.9691	44.9965	45.0228	45.0479	45.0721	45.0952	45.1174	45.1386	45.1591	45.1787	45.1975	45.2157	45.2332	45.25	45.2663	45.282	45.2972	45.312	45.3263	45.3402	45.3537	45.3669	45.3798	45.3924	45.4048	45.4169	45.4288	45.4405	45.452	45.4634	45.4746	45.4858	45.4968	45.5077	45.5186	45.5294	45.5401	45.5508	45.5614	45.5721	45.5827	45.5933	45.6039
	44.8419	44.8764	44.909	44.9399	44.969	44.9965	45.0224	45.0469	45.0698	45.0914	45.1118	45.1309	45.1488	45.1657	45.1815	45.1964	45.2103	45.2235	45.2358	45.2475	45.2584	45.2688	45.2786	45.2878	45.2966	45.3049	45.3128	45.3204	45.3276	45.3345	45.3411	45.3476	45.3538	45.3598	45.3656	45.3713	45.3769	45.3823	45.3877	45.393	45.3982	45.4034	45.4086	45.4137	45.4189	45.4241	45.4292	45.4344	45.4397
	44.9883	45.021	45.0513	45.0795	45.1056	45.1296	45.1518	45.1722	45.1909	45.208	45.2235	45.2377	45.2505	45.2621	45.2725	45.2818	45.2901	45.2975	45.3041	45.3098	45.3148	45.3191	45.3228	45.3259	45.3285	45.3306	45.3323	45.3336	45.3345	45.3351	45.3354	45.3354	45.3352	45.3347	45.3341	45.3332	45.3322	45.3311	45.3298	45.3284	45.327	45.3254	45.3238	45.3221	45.3203	45.3185	45.3168	45.315	45.3132
	45.2361	45.2659	45.293	45.3175	45.3397	45.3596	45.3773	45.393	45.4068	45.4189	45.4293	45.4382	45.4456	45.4517	45.4566	45.4603	45.463	45.4647	45.4655	45.4655	45.4647	45.4633	45.4612	45.4584	45.4552	45.4514	45.4472	45.4425	45.4374	45.4319	45.4261	45.4199	45.4134	45.4066	45.3995	45.3921	45.3845	45.3765	45.3684	45.36	45.3513	45.3424	45.3333	45.3241	45.3146	45.3049	45.2951	45.2851	45.275
	45.5918	45.6179	45.641	45.6613	45.6791	45.6944	45.7075	45.7186	45.7276	45.7349	45.7405	45.7446	45.7472	45.7486	45.7488	45.7479	45.7459	45.7431	45.7394	45.7349	45.7297	45.7239	45.7174	45.7103	45.7027	45.6945	45.6859	45.6767	45.6671	45.657	45.6464	45.6353	45.6238	45.6118	45.5994	45.5865	45.5731	45.5592	45.5448	45.5299	45.5145	45.4986	45.4822	45.4653	45.448	45.4301	45.4118	45.393	45.3739
	46.0467	46.0685	46.0873	46.1033	46.1168	46.128	46.137	46.1441	46.1493	46.1529	46.155	46.1558	46.1554	46.1539	46.1514	46.148	46.1437	46.1387	46.1331	46.1267	46.1198	46.1123	46.1042	46.0956	46.0864	46.0767	46.0664	46.0556	46.0442	46.0321	46.0194	46.0061	45.992	45.9772	45.9617	45.9453	45.9282	45.9101	45.8912	45.8714	45.8507	45.829	45.8064	45.7828	45.7582	45.7327	45.7062	45.6788	45.6504
	46.576	46.5935	46.6082	46.6205	46.6306	46.6387	46.6451	46.6498	46.6532	46.6554	46.6565	46.6567	46.6561	46.6548	46.6529	46.6505	46.6476	46.6442	46.6404	46.6362	46.6315	46.6265	46.621	46.615	46.6084	46.6013	46.5936	46.5852	46.576	46.5659	46.555	46.5431	46.5301	46.516	46.5007	46.4841	46.4661	46.4468	46.4261	46.4038	46.38	46.3546	46.3276	46.299	46.2687	46.2368	46.2032	46.168	46.1311
	47.1401	47.154	47.1658	47.1757	47.1842	47.1913	47.1974	47.2027	47.2073	47.2114	47.2152	47.2188	47.2222	47.2255	47.2288	47.2321	47.2354	47.2387	47.2419	47.245	47.248	47.2508	47.2532	47.2552	47.2567	47.2575	47.2576	47.2567	47.2548	47.2518	47.2474	47.2416	47.2342	47.2251	47.2142	47.2014	47.1865	47.1695	47.1503	47.1287	47.1048	47.0784	47.0496	47.0182	46.9843	46.9478	46.9088	46.8672	46.8231
	47.6889	47.7006	47.7113	47.7213	47.7308	47.7402	47.7496	47.7592	47.7693	47.7799	47.7912	47.8032	47.8159	47.8294	47.8437	47.8586	47.8742	47.8903	47.9068	47.9236	47.9406	47.9575	47.9742	47.9904	48.0061	48.021	48.0348	48.0474	48.0585	48.0679	48.0755	48.081	48.0842	48.085	48.083	48.0783	48.0707	48.0599	48.0458	48.0285	48.0077	47.9834	47.9555	47.9239	47.8888	47.8499	47.8074	47.7612	47.7115
	48.1668	48.1788	48.1914	48.2047	48.2191	48.2349	48.2522	48.2712	48.292	48.3147	48.3393	48.3658	48.3942	48.4244	48.4562	48.4895	48.5242	48.5601	48.5968	48.6342	48.672	48.7099	48.7475	48.7847	48.8211	48.8563	48.8901	48.9221	48.9521	48.9796	49.0045	49.0264	49.0451	49.0604	49.0718	49.0794	49.0828	49.0819	49.0765	49.0666	49.0519	49.0324	49.008	48.9787	48.9444	48.9052	48.8611	48.8121	48.7583
	48.5201	48.5358	48.5541	48.5752	48.5993	48.6266	48.6573	48.6914	48.7291	48.7702	48.8148	48.8626	48.9136	48.9674	49.024	49.0829	49.1439	49.2066	49.2706	49.3356	49.4012	49.4668	49.5321	49.5966	49.6598	49.7214	49.7809	49.8378	49.8918	49.9424	49.9893	50.032	50.0703	50.1038	50.1323	50.1554	50.1729	50.1847	50.1905	50.1902	50.1838	50.171	50.1519	50.1265	50.0947	50.0566	50.0122	49.9616	49.905
	48.7036	48.7276	48.7565	48.7905	48.8298	48.8746	48.9249	48.9807	49.0419	49.1083	49.1797	49.2559	49.3365	49.4212	49.5096	49.6011	49.6953	49.7917	49.8898	49.9888	50.0884	50.1877	50.2864	50.3837	50.4791	50.5719	50.6617	50.7478	50.8297	50.9069	50.979	51.0455	51.106	51.1601	51.2075	51.2479	51.2811	51.3068	51.3249	51.3352	51.3376	51.3322	51.3189	51.2977	51.2686	51.2319	51.1875	51.1357	51.0766
	48.6876	48.7251	48.7702	48.8231	48.8839	48.9525	49.0289	49.113	49.2044	49.3029	49.4081	49.5195	49.6365	49.7587	49.8854	50.0158	50.1494	50.2854	50.423	50.5615	50.7	50.8378	50.9741	51.1082	51.2392	51.3664	51.4892	51.6068	51.7186	51.8241	51.9226	52.0137	52.0969	52.1719	52.2381	52.2955	52.3437	52.3825	52.4118	52.4316	52.4417	52.4423	52.4334	52.415	52.3874	52.3508	52.3053	52.2512	52.1888
	48.4623	48.5191	48.5865	48.6645	48.7531	48.852	48.961	49.0799	49.208	49.3449	49.4901	49.6427	49.802	49.9673	50.1376	50.312	50.4897	50.6696	50.8507	51.0321	51.2128	51.3916	51.5678	51.7403	51.9083	52.0708	52.2269	52.376	52.5173	52.6501	52.7738	52.8878	52.9918	53.0852	53.1677	53.2392	53.2993	53.348	53.3852	53.4109	53.4253	53.4284	53.4204	53.4016	53.3722	53.3327	53.2832	53.2243	53.1564
	48.0399	48.1222	48.2181	48.3274	48.4498	48.5851	48.7327	48.892	49.0625	49.2432	49.4333	49.6319	49.838	50.0504	50.268	50.4896	50.7141	50.9402	51.1667	51.3923	51.6158	51.836	52.0518	52.2621	52.4657	52.6616	52.8489	53.0267	53.1942	53.3507	53.4955	53.6281	53.748	53.8549	53.9485	54.0285	54.095	54.1478	54.1871	54.213	54.2258	54.2257	54.2131	54.1884	54.1521	54.1048	54.0469	53.979	53.9018
	47.4545	47.5682	47.6984	47.8445	48.0063	48.1831	48.3741	48.5786	48.7955	49.0239	49.2625	49.5101	49.7653	50.0269	50.2933	50.5631	50.8349	51.107	51.3782	51.6467	51.9114	52.1706	52.4231	52.6675	52.9028	53.1276	53.341	53.5421	53.7299	53.9037	54.063	54.2071	54.3358	54.4486	54.5454	54.6262	54.691	54.74	54.7734	54.7915	54.7949	54.7839	54.7593	54.7216	54.6716	54.61	54.5376	54.4552	54.3636
	46.7583	46.9087	47.078	47.2657	47.471	47.6931	47.9309	48.1834	48.4493	48.7272	49.0156	49.313	49.6178	49.9282	50.2426	50.5591	50.876	51.1916	51.5042	51.8119	52.1131	52.4063	52.69	52.9626	53.2229	53.4696	53.7016	53.918	54.1178	54.3004	54.4652	54.6116	54.7396	54.8487	54.9392	55.011	55.0644	55.0998	55.1176	55.1185	55.1032	55.0724	55.027	54.9679	54.8961	54.8127	54.7187	54.6153	54.5034
	46.0157	46.2068	46.4189	46.6511	46.9025	47.1719	47.458	47.7595	48.0746	48.4017	48.739	49.0847	49.4368	49.7934	50.1523	50.5115	50.8691	51.223	51.5712	51.9117	52.2428	52.5627	52.8696	53.1621	53.4388	53.6982	53.9394	54.1613	54.3631	54.5441	54.7039	54.842	54.9585	55.0533	55.1265	55.1785	55.2099	55.2211	55.2131	55.1866	55.1427	55.0824	55.0071	54.9178	54.8159	54.7028	54.5799	54.4485	54.31
	45.2954	45.5297	45.7863	46.0642	46.3622	46.6788	47.0125	47.3614	47.7236	48.0973	48.4802	48.8703	49.2652	49.6627	50.0604	50.4561	50.8474	51.2322	51.6082	51.9732	52.3254	52.6627	52.9835	53.286	53.5688	53.8306	54.0703	54.2869	54.4797	54.6481	54.7917	54.9105	55.0044	55.0737	55.1189	55.1404	55.1391	55.1159	55.0719	55.0083	54.9264	54.8277	54.7138	54.5861	54.4464	54.2963	54.1376	53.9719	53.8011
	44.6619	44.9397	45.2405	45.5631	45.906	46.2673	46.6453	47.0379	47.4429	47.8581	48.2809	48.7091	49.14	49.5711	49.9998	50.4236	50.8401	51.2466	51.6409	52.0207	52.3839	52.7284	53.0524	53.3543	53.6325	53.8858	54.1131	54.3135	54.4864	54.6315	54.7484	54.8373	54.8984	54.9322	54.9394	54.9209	54.8778	54.8113	54.7228	54.6139	54.4863	54.3418	54.1822	54.0096	53.8259	53.6332	53.4334	53.2287	53.0211
	44.1672	44.4865	44.8289	45.1927	45.5763	45.9777	46.3946	46.8248	47.2659	47.7153	48.1704	48.6284	49.0866	49.5423	49.9926	50.4349	50.8664	51.2845	51.6868	52.0708	52.4344	52.7754	53.0921	53.3828	53.6459	53.8804	54.0851	54.2594	54.4028	54.5151	54.5962	54.6465	54.6664	54.6567	54.6184	54.5527	54.461	54.3449	54.206	54.0464	53.8681	53.6731	53.4638	53.2424	53.0113	52.7728	52.5292	52.283	52.0364
	43.8437	44.2003	44.5792	44.9787	45.3967	45.8311	46.2794	46.7392	47.2078	47.6825	48.1604	48.6386	49.1142	49.5842	50.0457	50.4958	50.9318	51.3509	51.7505	52.1283	52.482	52.8095	53.109	53.3788	53.6176	53.8243	53.998	54.1382	54.2445	54.3169	54.3557	54.3613	54.3345	54.2764	54.1883	54.0715	53.9279	53.7594	53.5679	53.3558	53.1253	52.879	52.6194	52.349	52.0705	51.7866	51.4998	51.2128	50.928
	43.7003	44.0878	44.4962	44.9236	45.3678	45.8264	46.2969	46.7767	47.2629	47.7526	48.2429	48.7307	49.2129	49.6865	50.1484	50.5958	51.0258	51.4356	51.8226	52.1845	52.5189	52.824	53.0978	53.339	53.5462	53.7184	53.855	53.9556	54.0201	54.0486	54.0416	54	53.9246	53.8169	53.6784	53.5108	53.3161	53.0965	52.8544	52.5922	52.3126	52.0183	51.712	51.3966	51.075	50.7499	50.4242	50.1007	49.7819
	43.7209	44.131	44.5602	45.0062	45.4669	45.9397	46.4221	46.9113	47.4044	47.8983	48.3901	48.8766	49.3547	49.8214	50.2735	50.7081	51.1224	51.5137	51.8793	52.217	52.5245	52.8001	53.042	53.2488	53.4195	53.5532	53.6495	53.7081	53.7293	53.7133	53.6608	53.573	53.4511	53.2966	53.1113	52.8972	52.6565	52.3917	52.1054	51.8001	51.4787	51.1442	50.7994	50.4473	50.091	49.7332	49.377	49.0252	48.6804
	43.8663	44.2895	44.7294	45.1839	45.6506	46.127	46.6106	47.0984	47.5876	48.0751	48.5578	49.0328	49.4968	49.9468	50.3798	50.7928	51.1831	51.5481	51.8853	52.1924	52.4675	52.7087	52.9147	53.0841	53.2161	53.3101	53.3659	53.3833	53.3628	53.3051	53.2109	53.0817	52.9189	52.7242	52.4997	52.2475	51.9701	51.67	51.3499	51.0127	50.6612	50.2984	49.9274	49.551	49.1724	48.7944	48.4199	48.0516	47.6923
	44.0794	44.5055	44.9458	45.3982	45.8604	46.33	46.8042	47.2804	47.7556	48.2269	48.6911	49.1454	49.5865	50.0116	50.4178	50.8021	51.1621	51.495	51.7987	52.0711	52.3103	52.5148	52.6833	52.8147	52.9085	52.9643	52.9819	52.9617	52.9043	52.8105	52.6815	52.5187	52.3238	52.0988	51.8459	51.5673	51.2656	50.9435	50.6037	50.249	49.8824	49.5068	49.1252	48.7404	48.3552	47.9726	47.5952	47.2256	46.8662
	44.2923	44.7111	45.1417	45.5822	46.0301	46.4833	46.9389	47.3945	47.847	48.2937	48.7316	49.1578	49.5693	49.9632	50.3369	50.6875	51.0127	51.31	51.5775	51.8131	52.0153	52.1828	52.3144	52.4096	52.4678	52.4889	52.4731	52.4211	52.3335	52.2115	52.0564	51.87	51.6542	51.4109	51.1424	50.8513	50.5401	50.2114	49.868	49.5127	49.1483	48.7775	48.4031	48.0279	47.6543	47.285	46.9223	46.5686	46.2258
	44.435	44.8374	45.2494	45.6692	46.0947	46.5234	46.953	47.3807	47.804	48.22	48.6259	49.0188	49.3961	49.7549	50.0926	50.4068	50.6951	50.9554	51.1858	51.3847	51.5507	51.6828	51.7801	51.8422	51.869	51.8606	51.8175	51.7405	51.6307	51.4895	51.3184	51.1193	50.8942	50.6454	50.3752	50.0862	49.7808	49.4618	49.1317	48.7932	48.4489	48.1013	47.7529	47.4061	47.0631	46.7259	46.3966	46.0768	45.7683
	44.4448	44.823	45.2093	45.6018	45.9985	46.3972	46.7954	47.1907	47.5806	47.9622	48.333	48.6901	49.031	49.3531	49.6539	49.9312	50.1827	50.4065	50.6011	50.7651	50.8972	50.9968	51.0633	51.0967	51.097	51.0647	51.0007	50.906	50.782	50.6303	50.4528	50.2515	50.0286	49.7864	49.5275	49.2543	48.9693	48.6751	48.3743	48.0691	47.762	47.4551	47.1506	46.8503	46.556	46.2692	45.9913	45.7235	45.4667
	44.2734	44.6221	44.9778	45.3387	45.703	46.0686	46.4331	46.7941	47.1491	47.4956	47.8308	48.1523	48.4574	48.7437	49.0089	49.2508	49.4675	49.6573	49.8187	49.9507	50.0523	50.1231	50.163	50.172	50.1508	50.1	50.0209	49.9149	49.7836	49.6289	49.453	49.2582	49.0468	48.8214	48.5844	48.3384	48.086	47.8294	47.5711	47.3133	47.0579	46.8067	46.5615	46.3235	46.0938	45.8735	45.6632	45.4634	45.2741
	43.8937	44.2099	44.5327	44.8606	45.1918	45.5241	45.8553	46.183	46.5048	46.818	47.1201	47.4086	47.6808	47.9346	48.1675	48.3776	48.5632	48.7226	48.8546	48.9584	49.0334	49.0794	49.0965	49.0853	49.0466	48.9816	48.8918	48.779	48.6452	48.4927	48.3239	48.1414	47.9478	47.7458	47.538	47.3271	47.1154	46.9053	46.6991	46.4985	46.3053	46.121	45.9464	45.7826	45.63	45.4888	45.3589	45.24	45.1313
	43.3024	43.5857	43.8762	44.1724	44.4724	44.7742	45.0754	45.3737	45.6664	45.951	46.2249	46.4854	46.7301	46.9564	47.1623	47.3458	47.5051	47.6388	47.746	47.8259	47.8781	47.9028	47.9005	47.872	47.8186	47.7418	47.6436	47.5262	47.3921	47.2438	47.0843	46.9163	46.7428	46.5668	46.3911	46.2183	46.051	45.8914	45.7416	45.6033	45.4779	45.3662	45.269	45.1864	45.1184	45.0642	45.0232	44.9939	44.9749
	42.5198	42.7725	43.0339	43.3023	43.5759	43.8524	44.1295	44.4045	44.6749	44.9379	45.1905	45.4302	45.6542	45.8601	46.0456	46.2086	46.3475	46.4609	46.548	46.6081	46.6412	46.6477	46.6282	46.5842	46.5171	46.4291	46.3226	46.2001	46.0646	45.9193	45.7674	45.6121	45.4569	45.3049	45.1593	45.0229	44.8983	44.7879	44.6937	44.617	44.5592	44.5206	44.5016	44.5018	44.5203	44.5559	44.6069	44.6711	44.7462
	41.5873	41.8139	42.0515	42.2982	42.5521	42.8108	43.0716	43.3318	43.5884	43.8383	44.0785	44.3059	44.5176	44.711	44.8836	45.0332	45.1581	45.2569	45.3287	45.3731	45.3902	45.3806	45.3453	45.2861	45.2049	45.1042	44.9869	44.8563	44.7157	44.5688	44.4195	44.2714	44.1285	43.9942	43.8722	43.7656	43.6772	43.6094	43.5643	43.5432	43.5472	43.5764	43.6308	43.7094	43.8109	43.9333	44.0741	44.2304	44.3988
	40.5614	40.7681	40.9887	41.2215	41.464	41.7137	41.9676	42.2224	42.475	42.7216	42.959	43.1837	43.3923	43.5819	43.7496	43.8932	44.0107	44.1005	44.1618	44.1942	44.1979	44.1737	44.123	44.0478	43.9505	43.8342	43.7021	43.5582	43.4063	43.2509	43.0962	42.9467	42.8067	42.6804	42.5717	42.4841	42.4209	42.3847	42.3776	42.4011	42.456	42.5426	42.6602	42.8077	42.9832	43.1841	43.4072	43.6488	43.9047
	39.5064	39.7002	39.9118	40.1391	40.3793	40.6296	40.8864	41.146	41.4047	41.6583	41.9029	42.1346	42.3494	42.544	42.7151	42.86	42.9765	43.0629	43.1183	43.1421	43.1346	43.097	43.0307	42.9381	42.8221	42.6861	42.5341	42.3704	42.1998	42.0272	41.8575	41.6959	41.5474	41.4167	41.3083	41.2263	41.1742	41.1551	41.1714	41.2247	41.3159	41.445	41.6115	41.8138	42.0497	42.316	42.6092	42.9247	43.2576
	38.4863	38.6746	38.8852	39.1155	39.3625	39.6227	39.8921	40.1664	40.4411	40.7116	40.9731	41.221	41.451	41.659	41.8412	41.9945	42.1163	42.2046	42.2583	42.2767	42.2603	42.21	42.1278	42.0163	41.8788	41.7191	41.5419	41.352	41.1549	40.9561	40.7614	40.5765	40.4072	40.259	40.1368	40.0454	39.989	39.9709	39.9938	40.0598	40.1699	40.3243	40.5222	40.762	41.0412	41.3565	41.7036	42.0777	42.4731
	37.5572	37.747	37.964	38.2052	38.4672	38.7458	39.0365	39.3343	39.6339	39.9299	40.2169	40.4895	40.7427	40.9716	41.172	41.34	41.4728	41.5679	41.624	41.6402	41.6169	41.5553	41.4574	41.326	41.1648	40.9782	40.7713	40.5497	40.3193	40.0864	39.8575	39.6392	39.4378	39.2595	39.1102	38.995	38.9188	38.8855	38.8982	38.9593	39.0702	39.2312	39.4416	39.7	40.0036	40.3489	40.7315	41.1461	41.5867
	36.7615	36.9587	37.1882	37.4469	37.7305	38.0345	38.3535	38.6819	39.0135	39.3421	39.6616	39.9657	40.2485	40.5046	40.729	40.9173	41.0661	41.1724	41.2347	41.2519	41.2243	41.1531	41.0404	40.8892	40.7037	40.4886	40.2495	39.9925	39.7242	39.4516	39.1819	38.9222	38.6798	38.4615	38.2737	38.1225	38.0131	37.9501	37.9372	37.9771	38.0716	38.2213	38.4257	38.6835	38.9921	39.3479	39.7463	40.182	40.6485
	36.1237	36.3325	36.5791	36.8598	37.1698	37.5039	37.8561	38.2199	38.5885	38.9547	39.3114	39.6518	39.969	40.2568	40.5096	40.7224	40.8911	41.0126	41.0846	41.1061	41.0771	40.9989	40.8735	40.7044	40.4957	40.2527	39.9813	39.6882	39.3806	39.0659	38.7521	38.4469	38.1582	37.8934	37.6598	37.4638	37.3114	37.2077	37.1568	37.1621	37.2255	37.3481	37.5299	37.7696	38.0649	38.4122	38.8071	39.2441	39.717
	35.6492	35.8722	36.1384	36.4434	36.7822	37.1488	37.5365	37.9381	38.3459	38.752	39.1484	39.5274	39.8815	40.2037	40.4876	40.7277	40.9192	41.0588	41.1437	41.1727	41.1457	41.0639	40.9293	40.7456	40.5171	40.2494	39.9487	39.6221	39.2773	38.9222	38.5653	38.2148	37.8791	37.5663	37.284	37.0393	36.8387	36.6877	36.5909	36.5521	36.5738	36.6573	36.8029	37.0098	37.2758	37.5977	37.9713	38.3913	38.8516
	35.3258	35.5637	35.8497	36.1793	36.5469	36.9458	37.3688	37.8078	38.2544	38.7	39.1358	39.5534	39.9445	40.3013	40.6171	40.8855	41.1015	41.2611	41.3615	41.4012	41.3798	41.2984	41.1593	40.966	40.7232	40.4364	40.1124	39.7583	39.3823	38.9926	38.5979	38.2071	37.8288	37.4714	37.1429	36.851	36.6022	36.4026	36.2572	36.17	36.1439	36.1807	36.2809	36.4441	36.6685	36.9512	37.2884	37.6751	38.1055
	35.1274	35.379	35.6835	36.0357	36.4297	36.8583	37.3136	37.787	38.2694	38.7514	39.2238	39.6772	40.1029	40.4926	40.8388	41.1349	41.3754	41.5559	41.6735	41.7263	41.714	41.6376	41.4994	41.3029	41.0528	40.755	40.4161	40.0437	39.6459	39.2312	38.8085	38.3868	37.9749	37.5814	37.2146	36.882	36.5906	36.3466	36.1551	36.0205	35.9459	35.9332	35.9836	36.0967	36.2712	36.5047	36.7938	37.134	37.5201
	35.0191	35.282	35.6018	35.973	36.3891	36.8427	37.3252	37.8276	38.3403	38.8533	39.3567	39.8409	40.2965	40.7148	41.088	41.4091	41.6723	41.8732	42.0084	42.0762	42.0761	42.009	41.8773	41.6846	41.4355	41.1361	40.7929	40.4135	40.0061	39.5792	39.1416	38.7023	38.27	37.8533	37.4603	37.0985	36.7749	36.4956	36.2658	36.0898	35.9708	35.9111	35.9119	35.9732	36.0941	36.2726	36.5059	36.79	37.1204
	34.9637	35.2346	35.5653	35.9503	36.3828	36.8549	37.3577	37.8819	38.4172	38.9536	39.4806	39.9882	40.4669	40.9076	41.3023	41.6438	41.9263	42.1452	42.2973	42.3806	42.3947	42.3408	42.2209	42.0389	41.7994	41.5083	41.1722	40.7986	40.3954	39.971	39.534	39.093	38.6564	38.2325	37.8291	37.4534	37.112	36.8106	36.5544	36.3474	36.1927	36.0927	36.0486	36.0607	36.1285	36.2504	36.4241	36.6464	36.9134
	34.9273	35.2022	35.5389	35.9318	36.3739	36.857	37.372	37.9092	38.4582	39.0087	39.5501	40.0722	40.5652	41.0203	41.4291	41.7848	42.0814	42.3145	42.4808	42.5788	42.608	42.5696	42.4659	42.3007	42.0787	41.8055	41.4878	41.1327	40.7479	40.3414	39.9213	39.4956	39.0724	38.6593	38.2633	37.8911	37.5487	37.2414	36.9737	36.7492	36.5709	36.4409	36.3603	36.3297	36.3487	36.4161	36.5302	36.6887	36.8883
	34.8845	35.1592	35.4968	35.8914	36.3359	36.8219	37.3402	37.881	38.4338	38.9882	39.5337	40.06	40.5576	41.0176	41.4319	41.7939	42.0978	42.3395	42.5161	42.6261	42.6695	42.6475	42.5628	42.4189	42.2207	41.9738	41.6844	41.3595	41.0063	40.6322	40.2447	39.8512	39.4589	39.0744	38.7041	38.3536	38.0282	37.7322	37.4695	37.2431	37.0553	36.9079	36.8019	36.7377	36.7152	36.7335	36.7915	36.8874	37.019
	34.821	35.0918	35.4253	35.8155	36.2552	36.7361	37.2488	37.7836	38.3302	38.878	39.4168	39.9367	40.4282	40.8829	41.2931	41.6524	41.9558	42.1992	42.3804	42.4983	42.5532	42.5467	42.4815	42.3614	42.1913	41.9766	41.7233	41.438	41.1274	40.7982	40.4571	40.1106	39.7649	39.4256	39.0979	38.7864	38.4952	38.2275	37.9863	37.7737	37.5913	37.4403	37.3213	37.2345	37.1799	37.1569	37.1647	37.2023	37.2684
	34.7351	34.9988	35.3237	35.704	36.1324	36.6005	37.0993	37.6189	38.1494	38.6805	39.2022	39.705	40.18	40.619	41.0151	41.3624	41.6564	41.8938	42.0729	42.193	42.255	42.261	42.2138	42.1176	41.9772	41.7979	41.5856	41.3462	41.086	40.8109	40.5268	40.239	39.9526	39.6721	39.4013	39.1436	38.9016	38.6774	38.4727	38.2886	38.1257	37.9846	37.8652	37.7675	37.6913	37.6361	37.6017	37.5875	37.5932
	34.6366	34.8903	35.203	35.5685	35.9797	36.4285	36.9058	37.4021	37.9078	38.4129	38.9079	39.3838	39.8323	40.2459	40.6182	40.9443	41.2201	41.4433	41.6127	41.7285	41.792	41.8057	41.7731	41.6984	41.5865	41.4428	41.2728	41.0822	40.8764	40.6608	40.4401	40.2187	40.0003	39.7882	39.5847	39.3918	39.2106	39.042	38.886	38.7428	38.6118	38.4926	38.3846	38.2871	38.1998	38.1224	38.0547	37.9968	37.9491
	34.5437	34.7853	35.0824	35.4292	35.8184	36.2422	36.6918	37.158	37.6314	38.1027	38.5629	39.0036	39.4171	39.7966	40.1367	40.433	40.6826	40.8836	41.0358	41.1401	41.1985	41.2141	41.1908	41.1332	41.0462	40.9353	40.8058	40.663	40.5117	40.3565	40.2013	40.0493	39.903	39.7642	39.6338	39.5123	39.3994	39.2943	39.1958	39.1025	39.0128	38.9253	38.8385	38.7512	38.6627	38.5725	38.4809	38.3883	38.2957
	34.4792	34.7067	34.9857	35.3103	35.6737	36.0681	36.485	36.9158	37.3513	37.7829	38.2021	38.601	38.9729	39.3117	39.6127	39.8724	40.0886	40.2606	40.3888	40.4748	40.5215	40.5324	40.5121	40.4655	40.3978	40.3144	40.2205	40.1212	40.0207	39.9229	39.8308	39.7466	39.6715	39.606	39.5497	39.5015	39.4595	39.4215	39.3848	39.3467	39.3044	39.2553	39.1971	39.1279	39.0466	38.9526	38.846	38.7278	38.5995
	34.4656	34.677	34.9354	35.2352	35.5697	35.9313	36.3122	36.7037	37.0976	37.4855	37.8596	38.2128	38.5388	38.8324	39.0897	39.308	39.486	39.6237	39.7223	39.7842	39.813	39.813	39.7891	39.7466	39.6911	39.6281	39.5628	39.4998	39.4432	39.3961	39.3608	39.3385	39.3294	39.3327	39.3466	39.3687	39.3957	39.4239	39.4493	39.4677	39.4751	39.4679	39.4429	39.3974	39.3299	39.2394	39.1262	38.9914	38.8369
	34.5209	34.7138	34.9492	35.2216	35.5247	35.8513	36.1938	36.5442	36.8945	37.2369	37.5643	37.87	38.1484	38.3951	38.6068	38.7815	38.9186	39.0189	39.0844	39.1182	39.1244	39.1079	39.0742	39.0291	38.9783	38.9277	38.8823	38.8467	38.8246	38.8187	38.8307	38.861	38.9088	38.9723	39.0486	39.134	39.2239	39.3133	39.3968	39.4692	39.5253	39.5602	39.5701	39.5515	39.5023	39.4213	39.3086	39.1653	38.9938
	34.6547	34.8262	35.0357	35.2784	35.548	35.838	36.141	36.4495	36.7561	37.0533	37.3344	37.5935	37.8254	38.0262	38.1931	38.3247	38.4212	38.4838	38.515	38.5186	38.4993	38.4625	38.4141	38.3602	38.3072	38.2607	38.226	38.2078	38.2096	38.2337	38.2814	38.3524	38.4453	38.5575	38.6852	38.8234	38.9667	39.1088	39.2434	39.364	39.4644	39.539	39.5829	39.592	39.5637	39.4964	39.3899	39.2456	39.0658
	34.8665	35.0127	35.1933	35.4035	35.6378	35.8901	36.1533	36.4205	36.6846	36.9386	37.1762	37.3918	37.5806	37.739	37.8648	37.9568	38.0156	38.0427	38.0412	38.0152	37.9698	37.9108	37.8444	37.7773	37.7159	37.6661	37.6336	37.6228	37.6374	37.6795	37.7502	37.8488	37.9734	38.1209	38.2866	38.4651	38.6498	38.8338	39.0098	39.1704	39.3086	39.4179	39.4926	39.5283	39.5216	39.4706	39.375	39.2358	39.0557
	35.1452	35.2615	35.4092	35.5841	35.7813	35.995	36.2188	36.4461	36.6702	36.8846	37.083	37.2601	37.4114	37.5335	37.6241	37.6824	37.7089	37.7056	37.6754	37.6228	37.5531	37.4723	37.387	37.3039	37.2297	37.1707	37.1326	37.1203	37.1372	37.1857	37.2666	37.3794	37.5218	37.6904	37.8801	38.085	38.298	38.5116	38.7178	38.9087	39.0764	39.2139	39.3149	39.3744	39.3886	39.3553	39.2738	39.1449	38.9714
	35.4703	35.5514	35.662	35.7984	35.9565	36.131	36.3161	36.5056	36.6931	36.8722	37.0371	37.1823	37.3033	37.3967	37.4602	37.4927	37.4947	37.4679	37.4155	37.3416	37.2516	37.1516	37.0482	36.9484	36.8591	36.7867	36.7372	36.7156	36.7257	36.7701	36.8497	36.9639	37.1108	37.2867	37.4864	37.704	37.932	38.1625	38.3873	38.5978	38.7861	38.9444	39.0662	39.1458	39.1792	39.1638	39.0985	38.9841	38.823
	35.8147	35.8551	35.9239	36.0186	36.1356	36.2704	36.4178	36.5719	36.7266	36.8757	37.0134	37.1341	37.2331	37.3067	37.3521	37.3682	37.3548	37.3133	37.2465	37.1584	37.0539	36.9392	36.8207	36.7055	36.6005	36.5125	36.4475	36.411	36.407	36.4384	36.5065	36.6111	36.7505	36.9211	37.1181	37.3355	37.5658	37.8013	38.0334	38.2535	38.4534	38.6251	38.7616	38.8572	38.9074	38.9093	38.8616	38.7649	38.6211
	36.1485	36.1424	36.1651	36.2149	36.2891	36.384	36.4947	36.6161	36.742	36.8666	36.9837	37.0876	37.1732	37.2362	37.2734	37.2829	37.2639	37.2172	37.1449	37.0505	36.9387	36.8149	36.6857	36.5579	36.4384	36.3342	36.2516	36.1963	36.1729	36.1846	36.2333	36.3193	36.4411	36.5959	36.7792	36.9852	37.207	37.4367	37.6661	37.8866	38.0898	38.2679	38.4136	38.521	38.5854	38.6037	38.5743	38.4974	38.3748
	36.4425	36.3852	36.3579	36.3601	36.3902	36.445	36.5206	36.6119	36.7132	36.8185	36.9215	37.016	37.0966	37.158	37.1964	37.209	37.194	37.1515	37.0827	36.9904	36.8784	36.752	36.6171	36.4804	36.3489	36.2294	36.1287	36.0527	36.0065	35.9939	36.0174	36.0779	36.1747	36.3055	36.4664	36.6521	36.8564	37.0716	37.29	37.5031	37.7028	37.8812	38.0311	38.1466	38.2227	38.2562	38.2452	38.1897	38.0912
	36.6723	36.56	36.4801	36.4332	36.4185	36.4338	36.4758	36.5398	36.6204	36.7114	36.8062	36.8983	36.9812	37.0492	37.0973	37.1216	37.1194	37.0896	37.0325	36.9498	36.8448	36.7218	36.5864	36.445	36.3043	36.1714	36.0531	35.9559	35.8853	35.8457	35.8404	35.8709	35.9375	36.0385	36.1708	36.3299	36.5101	36.7045	36.9056	37.1055	37.2963	37.4703	37.6205	37.7408	37.8265	37.8739	37.8812	37.8479	37.7753
	36.8206	36.6517	36.518	36.4216	36.3626	36.3397	36.3503	36.39	36.4535	36.5346	36.6265	36.7218	36.8134	36.8946	36.9593	37.0025	37.0202	37.0101	36.9714	36.9047	36.8124	36.698	36.5667	36.4242	36.2774	36.1332	35.9988	35.8808	35.7855	35.7179	35.6819	35.6802	35.7136	35.7814	35.8815	36.0101	36.1622	36.3316	36.5114	36.6941	36.8723	37.0386	37.1862	37.3091	37.4024	37.4627	37.4877	37.4769	37.4312
	36.8795	36.6543	36.4679	36.3232	36.2217	36.1629	36.1446	36.1631	36.2131	36.2883	36.3814	36.4845	36.5896	36.689	36.7754	36.8425	36.8852	36.8997	36.8841	36.8379	36.7624	36.6604	36.5364	36.3959	36.2454	36.0918	35.9427	35.805	35.6855	35.5901	35.5234	35.4888	35.4881	35.5217	35.5882	35.6847	35.8069	35.9494	36.1059	36.2696	36.4332	36.5899	36.7331	36.8568	36.9565	37.0284	37.0703	37.0816	37.0629
	36.85	36.5715	36.3353	36.1456	36.0048	35.9133	35.8696	35.8702	35.9101	35.9828	36.0804	36.1946	36.3165	36.4372	36.5483	36.6423	36.7127	36.7545	36.7644	36.7409	36.6844	36.5968	36.4819	36.345	36.1922	36.0308	35.8682	35.712	35.5695	35.4473	35.3507	35.2842	35.2504	35.2504	35.2838	35.3486	35.4412	35.557	35.6902	35.8344	35.9831	36.1295	36.2674	36.391	36.4959	36.5783	36.6361	36.6684	36.6756
	36.7414	36.4149	36.1341	35.9044	35.729	35.6093	35.5441	35.5306	35.5636	35.6366	35.7413	35.8687	36.009	36.1525	36.2894	36.411	36.5096	36.579	36.6147	36.6141	36.5766	36.5035	36.398	36.2649	36.1103	35.9416	35.7664	35.5929	35.4287	35.2812	35.1567	35.0602	34.9953	34.964	34.9666	35.0018	35.0669	35.1577	35.269	35.395	35.5294	35.6659	35.7984	35.9214	36.0304	36.1221	36.194	36.2455	36.2768
	36.5689	36.2019	35.8837	35.6205	35.4166	35.2739	35.192	35.1683	35.1977	35.2734	35.3869	35.5285	35.6877	35.8537	36.0158	36.1639	36.2894	36.3848	36.4445	36.465	36.4447	36.3845	36.287	36.1568	35.9999	35.8238	35.6365	35.4464	35.2621	35.0914	34.9414	34.8177	34.7249	34.6656	34.6409	34.65	34.6909	34.7597	34.8519	34.9619	35.0838	35.2113	35.3387	35.4608	35.5731	35.6723	35.7563	35.8243	35.8767
	36.3512	35.9528	35.6056	35.3167	35.0912	34.9317	34.8382	34.8082	34.8371	34.9176	35.0411	35.1971	35.3746	35.5617	35.7469	35.9192	36.0686	36.1867	36.2672	36.3054	36.2994	36.2492	36.1573	36.028	35.8676	35.6834	35.4841	35.2785	35.0756	34.884	34.7113	34.5641	34.4473	34.3644	34.3167	34.3043	34.3252	34.3762	34.4528	34.5498	34.6613	34.7814	34.9044	35.0251	35.1395	35.2442	35.3374	35.4183	35.4877
	36.1074	35.6875	35.3206	35.0144	34.7747	34.6046	34.5046	34.4726	34.5036	34.5907	34.7247	34.8948	35.0891	35.2952	35.5006	35.6935	35.8629	35.9998	36.0967	36.1486	36.1529	36.1093	36.02	35.8894	35.7238	35.5309	35.3196	35.0994	34.8798	34.67	34.4782	34.3115	34.1755	34.0738	34.0085	33.9797	33.9857	34.0235	34.0888	34.1761	34.2798	34.3941	34.5132	34.6323	34.7471	34.8548	34.9536	35.0431	35.1243
	35.855	35.4235	35.0459	34.7306	34.4839	34.3093	34.2077	34.1772	34.2129	34.3078	34.4524	34.6356	34.8449	35.0672	35.2895	35.4991	35.6843	35.8354	35.9444	36.0057	36.0163	35.9757	35.8862	35.752	35.5798	35.3777	35.155	34.9217	34.6878	34.463	34.2561	34.0747	33.9245	33.8098	33.7326	33.6932	33.6899	33.7196	33.7779	33.8593	33.958	34.0681	34.1838	34.3004	34.4138	34.5212	34.6214	34.7143	34.8012
	35.6074	35.1733	34.7933	34.4763	34.2289	34.055	33.9559	33.9298	33.9721	34.0754	34.2303	34.4252	34.6473	34.8831	35.1187	35.3411	35.538	35.6991	35.816	35.8827	35.8961	35.8557	35.7636	35.6244	35.445	35.234	35.0011	34.7568	34.5117	34.2759	34.0587	33.8678	33.7095	33.5878	33.505	33.4611	33.4543	33.4813	33.5372	33.6165	33.7129	33.8203	33.933	34.0461	34.1557	34.2593	34.356	34.4463	34.5321
	35.3738	34.9445	34.5687	34.2557	34.0125	33.8433	33.7496	33.7298	33.7794	33.8911	34.0553	34.2603	34.4928	34.739	34.9848	35.2164	35.4214	35.5889	35.7103	35.7795	35.7932	35.7509	35.655	35.5105	35.3244	35.1058	34.865	34.6129	34.3606	34.1186	33.8965	33.7022	33.5421	33.4201	33.3383	33.2964	33.2922	33.3219	33.3802	33.4611	33.5579	33.6641	33.774	33.8824	33.9856	34.0815	34.1696	34.2508	34.328
	35.1591	34.7396	34.3725	34.0672	33.8311	33.6687	33.5816	33.5686	33.6253	33.7445	33.9163	34.1292	34.3696	34.6234	34.8762	35.1141	35.3241	35.4954	35.619	35.6888	35.7016	35.6569	35.5574	35.4084	35.2174	34.9939	34.7487	34.4931	34.2386	33.996	33.7752	33.5842	33.429	33.3137	33.2398	33.2066	33.2112	33.2493	33.3148	33.401	33.5009	33.6075	33.7146	33.817	33.9113	33.9956	34.0697	34.1355	34.1964
	34.9648	34.5576	34.201	33.9048	33.6765	33.5209	33.44	33.4327	33.4949	33.6194	33.7965	34.0146	34.2601	34.5187	34.7758	35.0174	35.2304	35.4036	35.5282	35.598	35.6099	35.5636	35.462	35.3109	35.1181	34.8935	34.6484	34.3946	34.1438	33.9071	33.6943	33.5136	33.3708	33.2693	33.2104	33.1926	33.2123	33.2643	33.3418	33.4373	33.5431	33.6516	33.7563	33.8519	33.9349	34.0038	34.059	34.1031	34.1405
	34.7905	34.3954	34.0488	33.7606	33.5385	33.3878	33.3107	33.3065	33.3711	33.4978	33.6769	33.897	34.1444	34.4049	34.6638	34.907	35.1213	35.2955	35.4208	35.491	35.5031	35.4571	35.3562	35.2064	35.016	34.7952	34.5558	34.3097	34.069	33.845	33.6475	33.4844	33.3612	33.2809	33.244	33.2482	33.2892	33.3608	33.4552	33.5639	33.6786	33.7909	33.894	33.9823	34.0524	34.103	34.1352	34.1522	34.1595
	34.6359	34.2503	33.9108	33.6274	33.4081	33.2586	33.1813	33.1758	33.2386	33.3632	33.5403	33.7584	34.0042	34.2635	34.5217	34.7644	34.9788	35.1536	35.2799	35.3516	35.3659	35.3229	35.2262	35.0818	34.8986	34.687	34.459	34.227	34.0032	33.7988	33.6236	33.4852	33.3887	33.3365	33.3284	33.3611	33.4295	33.5261	33.6421	33.7683	33.8951	34.0138	34.1166	34.1981	34.2545	34.285	34.2911	34.277	34.249
	34.5016	34.1214	33.7846	33.5013	33.2799	33.1262	33.0435	33.0315	33.0873	33.2048	33.3749	33.5866	33.8268	34.0815	34.3361	34.5765	34.7898	34.9647	35.0925	35.1671	35.1857	35.1487	35.0597	34.9251	34.7539	34.5569	34.3461	34.1343	33.9335	33.7551	33.6087	33.5015	33.4381	33.4205	33.4472	33.5145	33.6158	33.7426	33.8852	34.0331	34.1758	34.3037	34.4087	34.4847	34.5281	34.5382	34.517	34.4694	34.4027
	34.3906	34.0109	33.6714	33.3827	33.1535	32.99	32.8959	32.8716	32.9146	33.0192	33.1771	33.3775	33.6078	33.8541	34.1022	34.338	34.5488	34.7233	34.8528	34.9313	34.9561	34.9277	34.8496	34.7286	34.5736	34.3958	34.2072	34.0205	33.8481	33.7011	33.5888	33.5182	33.4934	33.5155	33.5825	33.6893	33.8285	33.9904	34.1642	34.3382	34.5009	34.6418	34.7522	34.8255	34.858	34.8491	34.8011	34.7198	34.6133
	34.308	33.9238	33.5767	33.2774	33.0348	32.8559	32.7446	32.7021	32.7265	32.8128	32.9531	33.1373	33.3531	33.5871	33.8252	34.0539	34.2602	34.4332	34.5641	34.647	34.6791	34.6608	34.596	34.4912	34.3555	34.2001	34.0372	33.8794	33.7391	33.6272	33.5528	33.5226	33.5401	33.6058	33.7168	33.8672	34.0484	34.2497	34.4589	34.6633	34.8504	35.0088	35.1288	35.2035	35.2289	35.2042	35.1323	35.0193	34.8742
	34.2605	33.8681	33.5094	33.1952	32.935	32.7359	32.6027	32.5371	32.5378	32.6007	32.7186	32.8818	33.0787	33.2964	33.5212	33.7397	33.9393	34.1089	34.2401	34.3267	34.366	34.3584	34.3076	34.2201	34.1051	33.9736	33.838	33.7108	33.6041	33.529	33.4943	33.5063	33.568	33.6793	33.8367	34.0332	34.2593	34.5032	34.7516	34.9906	35.2067	35.3873	35.5221	35.6034	35.6269	35.5917	35.5007	35.3604	35.1806
	34.2546	33.8524	33.4802	33.149	32.8685	32.6464	32.4881	32.3959	32.3695	32.4052	32.4967	32.635	32.8093	33.007	33.2151	33.4203	33.6103	33.7743	33.9037	33.9924	34.0376	34.0396	34.002	33.9312	33.8362	33.7282	33.6193	33.522	33.4485	33.4095	33.4138	33.4674	33.573	33.73	33.934	34.1775	34.45	34.7387	35.0291	35.3063	35.5557	35.7636	35.9189	36.013	36.0412	36.0022	35.8989	35.7381	35.5297
	34.2954	33.8843	33.4992	33.1513	32.8505	32.6051	32.4209	32.301	32.2456	32.2522	32.315	32.4259	32.5748	32.7497	32.938	33.127	33.3046	33.4602	33.5851	33.6733	33.7219	33.7311	33.7043	33.6477	33.5704	33.4831	33.3981	33.3279	33.2845	33.2786	33.319	33.4113	33.5582	33.7585	34.0075	34.297	34.6157	34.9499	35.2841	35.6023	35.8887	36.1289	36.3104	36.4241	36.4644	36.4295	36.3222	36.1491	35.9205
	34.3842	33.9678	33.5733	33.2119	32.8938	32.6275	32.4193	32.273	32.1896	32.1673	32.2011	32.2839	32.406	32.5564	32.723	32.8934	33.056	33.2004	33.3178	33.4025	33.4513	33.4641	33.4444	33.3982	33.3343	33.2634	33.1977	33.1496	33.1311	33.1532	33.2243	33.3503	33.5336	33.7729	34.0631	34.3956	34.7584	35.1371	35.5153	35.8761	36.2026	36.4791	36.6925	36.8323	36.8923	36.8701	36.7678	36.592	36.3529
	34.5173	34.1018	33.7041	33.3352	33.0053	32.7233	32.496	32.3275	32.2197	32.1712	32.1782	32.2341	32.3301	32.456	32.6001	32.7507	32.8965	33.0273	33.1346	33.2125	33.2578	33.2704	33.2534	33.2127	33.157	33.0968	33.0443	33.0118	33.0116	33.0546	33.1494	33.302	33.5149	33.7868	34.1124	34.483	34.886	35.3065	35.7274	36.1308	36.4988	36.8148	37.0644	37.2363	37.3231	37.3218	37.2338	37.0651	36.8257
	34.6845	34.2782	33.8856	33.5175	33.1841	32.8943	32.6551	32.4713	32.345	32.2759	32.2605	32.2932	32.366	32.4691	32.5918	32.7228	32.8513	32.9672	33.0624	33.1309	33.1696	33.1781	33.1594	33.1192	33.066	33.0104	32.9643	32.9403	32.9506	33.0063	33.1165	33.2873	33.5216	33.818	34.1717	34.5736	35.0111	35.4688	35.929	36.3731	36.7824	37.1392	37.4279	37.6363	37.7559	37.7828	37.7174	37.5652	37.3357
	34.87	34.4822	34.1042	33.7467	33.4195	33.1316	32.89	32.6998	32.5637	32.4814	32.4506	32.466	32.5204	32.6048	32.7091	32.8225	32.9347	33.036	33.1185	33.1763	33.2061	33.2076	33.1835	33.1394	33.0837	33.0268	32.9806	32.9577	32.9707	33.0309	33.1477	33.3276	33.574	33.886	34.2589	34.6838	35.1483	35.6367	36.1311	36.6121	37.0602	37.4568	37.7855	38.0328	38.1892	38.2495	38.2136	38.0858	37.8753
	35.0527	34.6924	34.3389	34.0021	33.6917	33.4164	33.1831	32.997	32.8609	32.7751	32.7374	32.7434	32.7864	32.8581	32.9489	33.0487	33.1476	33.2363	33.3072	33.3545	33.3749	33.3681	33.3365	33.2857	33.2237	33.1609	33.1091	33.0812	33.0898	33.1465	33.2614	33.4414	33.6905	34.0084	34.3909	34.8297	35.3123	35.8233	36.3445	36.8563	37.3385	37.7717	38.1386	38.4245	38.619	38.7157	38.7135	38.616	38.4314
	35.2085	34.8835	34.563	34.2565	33.973	33.7208	33.5067	33.3356	33.2104	33.1314	33.097	33.1028	33.1429	33.2094	33.2934	33.3854	33.4759	33.5561	33.6185	33.6577	33.6703	33.6559	33.6169	33.5584	33.4884	33.4171	33.3563	33.3188	33.3175	33.3645	33.4701	33.642	33.8849	34.1993	34.5816	35.0241	35.515	36.0391	36.5782	37.1126	37.6218	38.0856	38.486	38.8074	39.0383	39.1713	39.2043	39.14	38.9858
	35.313	35.0286	34.7475	34.4786	34.2304	34.0108	33.8258	33.6802	33.5764	33.515	33.494	33.5097	33.5562	33.6263	33.7116	33.803	33.8916	33.9691	34.0283	34.0638	34.0725	34.0537	34.0096	33.9453	33.8683	33.7886	33.7178	33.6687	33.6544	33.6873	33.7781	33.9353	34.1642	34.4663	34.839	35.2752	35.764	36.2906	36.8372	37.3843	37.911	38.397	38.8234	39.1741	39.4365	39.6025	39.6688	39.6375	39.5151
	35.3449	35.1025	34.8639	34.6371	34.4302	34.2501	34.1024	33.9911	33.9183	33.884	33.8864	33.9216	33.9841	34.0669	34.162	34.2611	34.3557	34.4378	34.5006	34.5389	34.5496	34.532	34.488	34.4223	34.3421	34.2569	34.1782	34.1184	34.0908	34.1078	34.1807	34.3186	34.5276	34.8102	35.1646	35.5849	36.061	36.5791	37.1219	37.6701	38.2032	38.7006	39.1432	39.5141	39.8002	39.9925	40.0872	40.0854	39.9931
	35.2883	35.0856	34.8885	34.7049	34.5417	34.4052	34.3001	34.2295	34.1949	34.1958	34.2299	34.2932	34.3803	34.4844	34.598	34.7131	34.8218	34.9166	34.9911	35.0401	35.0607	35.052	35.0155	34.9555	34.8787	34.794	34.7123	34.6459	34.6075	34.6099	34.6645	34.781	34.9663	35.2237	35.5527	35.9485	36.4021	36.9006	37.4277	37.9649	38.4919	38.9884	39.4351	39.8149	40.1143	40.3238	40.4389	40.4603	40.3933
	35.1359	34.9662	34.806	34.6623	34.5417	34.4493	34.3888	34.3623	34.3704	34.4119	34.4837	34.5817	34.7003	34.833	34.9726	35.1115	35.2423	35.358	35.4525	35.5211	35.5606	35.5699	35.5502	35.5052	35.4407	35.365	35.2882	35.2218	35.1783	35.1701	35.2087	35.3043	35.4644	35.6932	35.9914	36.3554	36.7776	37.2463	37.7463	38.26	38.768	39.2503	39.688	40.0641	40.3646	40.5801	40.7056	40.7414	40.6927
	34.8902	34.7433	34.6114	34.5011	34.4181	34.3666	34.3493	34.3669	34.419	34.5032	34.616	34.7526	34.9074	35.0737	35.2449	35.4138	35.5734	35.7174	35.8401	35.9368	36.0044	36.0417	36.0492	36.0297	35.9883	35.932	35.87	35.8128	35.7722	35.7599	35.7875	35.8652	36.0009	36.2	36.464	36.7909	37.1743	37.6041	38.0666	38.5452	39.0216	39.4767	39.8921	40.2511	40.5401	40.7494	40.874	40.9143	40.8752
	34.5643	34.4272	34.3121	34.2256	34.1723	34.1555	34.1765	34.2349	34.3287	34.4547	34.6083	34.7843	34.9767	35.1791	35.385	35.5877	35.781	35.959	36.1164	36.249	36.3536	36.4284	36.4735	36.4907	36.4837	36.4584	36.4225	36.3853	36.3572	36.3494	36.3729	36.4377	36.5522	36.7224	36.9511	37.2375	37.5769	37.9606	38.3767	38.8101	39.2438	39.6599	40.0407	40.3703	40.6354	40.8267	40.9394	40.9738	40.9352
	34.1806	34.0391	33.928	33.8536	33.8199	33.829	33.8808	33.9736	34.104	34.2674	34.4585	34.6713	34.8997	35.1372	35.3778	35.6155	35.8446	36.0598	36.2567	36.431	36.5797	36.7005	36.7928	36.8571	36.8958	36.9131	36.9149	36.909	36.9042	36.9105	36.9381	36.9966	37.0948	37.239	37.4333	37.678	37.9702	38.3031	38.6665	39.0469	39.4292	39.7966	40.1327	40.4225	40.6534	40.8164	40.9074	40.9267	40.8801
	33.7696	33.6096	33.4896	33.4153	33.3901	33.4148	33.4881	33.6066	33.7657	33.9595	34.1816	34.4256	34.6849	34.9535	35.2257	35.4962	35.7601	36.0132	36.2512	36.4707	36.6683	36.8415	36.9887	37.109	37.2033	37.2737	37.3242	37.3605	37.3895	37.4198	37.4603	37.5202	37.608	37.7307	37.8931	38.0972	38.3416	38.6215	38.9286	39.2515	39.5767	39.8892	40.1738	40.4166	40.6059	40.7335	40.7954	40.7927	40.7313
	33.3662	33.1761	33.0356	32.9503	32.9227	32.9526	33.0372	33.1717	33.3498	33.5647	33.809	34.0757	34.3582	34.6507	34.9482	35.2462	35.541	35.8291	36.1072	36.3722	36.6207	36.8499	37.057	37.2399	37.3973	37.5295	37.6378	37.7256	37.798	37.8612	37.9232	37.992	38.0761	38.1827	38.3175	38.4839	38.6824	38.91	39.1606	39.4249	39.6913	39.9466	40.1772	40.3701	40.5147	40.6034	40.6328	40.6043	40.5242
	33.0071	32.7786	32.6092	32.504	32.465	32.4905	32.5766	32.7168	32.9038	33.1292	33.3852	33.6641	33.9597	34.2664	34.5803	34.8978	35.2165	35.534	35.8478	36.1555	36.4538	36.7393	37.0083	37.257	37.4823	37.6818	37.8545	38.001	38.124	38.2278	38.3184	38.4032	38.4899	38.5863	38.6988	38.8322	38.9887	39.1676	39.3649	39.5735	39.7837	39.9843	40.1629	40.308	40.4097	40.4609	40.4588	40.4049	40.3059
	32.7264	32.4564	32.2538	32.1235	32.0666	32.0804	32.1594	32.296	32.4814	32.7066	32.9628	33.2426	33.5396	33.8493	34.1686	34.4955	34.8287	35.1672	35.5097	35.8543	36.1981	36.537	36.8664	37.1809	37.4752	37.7443	37.9845	38.1938	38.372	38.5213	38.646	38.7522	38.8472	38.939	39.035	39.1413	39.262	39.3985	39.549	39.7086	39.8697	40.0227	40.1568	40.2614	40.3272	40.3476	40.3199	40.2456	40.1313
	32.5533	32.244	32.0089	31.8525	31.7748	31.7721	31.8377	31.9628	32.1376	32.3522	32.5977	32.8665	33.153	33.4535	33.7663	34.0909	34.4277	34.7771	35.1391	35.5124	35.8944	36.2809	36.666	37.0426	37.4033	37.7406	38.0479	38.3203	38.555	38.7519	38.9135	39.0446	39.1523	39.2446	39.3299	39.4158	39.5083	39.6109	39.724	39.845	39.9683	40.0856	40.1875	40.2641	40.3063	40.3078	40.2653	40.1801	40.0584
	32.5089	32.1683	31.9065	31.7272	31.6296	31.6089	31.6574	31.7654	31.9221	32.1173	32.342	32.5889	32.8533	33.1329	33.4272	33.7377	34.0664	34.4155	34.7863	35.1784	35.5895	36.0149	36.448	36.88	37.3012	37.7015	38.0718	38.4041	38.693	38.9363	39.1346	39.2918	39.4145	39.5112	39.5911	39.6636	39.7365	39.8155	39.9034	39.9993	40.0996	40.1973	40.2837	40.3494	40.3852	40.3841	40.3422	40.2599	40.1421
	32.6046	32.2459	31.9676	31.7728	31.6598	31.623	31.6535	31.7411	31.8745	32.0434	32.239	32.4547	32.687	32.9348	33.1998	33.485	33.7945	34.1321	34.5006	34.9006	35.3302	35.7844	36.2555	36.7334	37.2061	37.6612	38.0867	38.4721	38.8097	39.0948	39.3268	39.5086	39.6466	39.7499	39.829	39.8948	39.9572	40.0241	40.1003	40.187	40.2819	40.3791	40.4704	40.5461	40.5963	40.6129	40.5906	40.528	40.4288
	32.8421	32.4823	32.2015	32.0018	31.8808	31.8321	31.8463	31.9127	32.0199	32.1579	32.3183	32.4957	32.6878	32.8954	33.1218	33.3723	33.6527	33.9688	34.3247	34.722	35.1591	35.6309	36.1288	36.641	37.154	37.6528	38.1231	38.5518	38.9291	39.2486	39.5083	39.7106	39.8622	39.9727	40.0541	40.1192	40.18	40.2465	40.3256	40.4203	40.5292	40.6473	40.766	40.8749	40.9629	41.0199	41.0384	41.0148	40.9505
	33.2134	32.8718	32.6043	32.4123	32.2926	32.2383	32.2398	32.2861	32.3665	32.4711	32.5928	32.7274	32.8741	33.0355	33.2169	33.4256	33.6694	33.9558	34.2902	34.6751	35.1094	35.5877	36.1005	36.6349	37.1754	37.7051	38.2073	38.6672	39.0729	39.4166	39.6957	39.9122	40.0733	40.1898	40.2753	40.3447	40.412	40.4896	40.5861	40.706	40.8489	41.0097	41.1793	41.3456	41.4957	41.6166	41.6981	41.7333	41.7208
	33.7026	33.3987	33.1608	32.9894	32.8808	32.828	32.8213	32.8502	32.9046	32.9757	33.0576	33.1474	33.2463	33.3586	33.4916	33.6546	33.8571	34.1082	34.4145	34.7793	35.2018	35.6764	36.1928	36.7369	37.2916	37.8384	38.3588	38.8361	39.2571	39.6132	39.9013	40.1238	40.2887	40.4083	40.4982	40.5753	40.6561	40.755	40.8825	41.0441	41.24	41.4647	41.7077	41.955	42.1906	42.3983	42.564	42.6772	42.7326
	34.2878	34.0393	33.8455	33.7064	33.618	33.5732	33.5631	33.5779	33.6085	33.6475	33.6905	33.7363	33.7878	33.8512	33.9357	34.0521	34.2118	34.425	34.6994	35.0389	35.4427	35.9049	36.4148	36.957	37.5131	38.0632	38.5873	39.0677	39.4903	39.8459	40.1316	40.3507	40.5123	40.6308	40.7237	40.8106	40.9101	41.0389	41.209	41.4269	41.6927	42.0002	42.3369	42.6863	43.0285	43.3434	43.6123	43.8202	43.9574
	34.9435	34.7644	34.6262	34.5282	34.4667	34.4351	34.4255	34.4293	34.4388	34.4483	34.455	34.4596	34.4668	34.4844	34.5232	34.5956	34.7141	34.8899	35.1314	35.4429	35.8235	36.2671	36.762	37.2921	37.8379	38.3784	38.8927	39.3622	39.7725	40.1146	40.3863	40.5919	40.7425	40.8545	40.948	41.045	41.1667	41.3316	41.5534	41.8392	42.1888	42.5944	43.0416	43.5101	43.9761	44.4146	44.8018	45.1175	45.3473
	35.6432	35.5421	35.466	35.4142	35.3832	35.3676	35.3607	35.3557	35.3467	35.3297	35.304	35.272	35.2399	35.2171	35.2159	35.2494	35.3312	35.4731	35.6836	35.9672	36.3227	36.7434	37.2171	37.727	38.2526	38.7721	39.2643	39.7102	40.0955	40.4119	40.6583	40.8407	40.9723	41.072	41.1626	41.2687	41.414	41.6189	41.8984	42.26	42.7029	43.2177	43.7869	44.3866	44.9883	45.5616	46.0772	46.5092	46.8379
	36.3609	36.3403	36.3276	36.3221	36.3215	36.3216	36.3176	36.3047	36.2791	36.2388	36.1851	36.122	36.0572	36.0014	35.9676	35.9698	36.0217	36.1353	36.3191	36.5771	36.9078	37.3039	37.7526	38.2361	38.7337	39.2232	39.6829	40.0943	40.4436	40.7237	40.9349	41.0853	41.1906	41.2722	41.3558	41.4687	41.637	41.8831	42.2229	42.6642	43.2053	43.8347	44.532	45.2689	46.012	46.7253	47.3735	47.9248	48.3541
	37.0731	37.1292	37.1753	37.2116	37.2372	37.2497	37.2464	37.2249	37.1836	37.1229	37.0456	36.9575	36.8675	36.787	36.7294	36.709	36.7394	36.832	36.995	37.2317	37.5399	37.9116	38.3332	38.7867	39.2509	39.7034	40.1229	40.4914	40.7962	41.0315	41.1995	41.3108	41.3834	41.4417	41.5142	41.6307	41.8198	42.1055	42.5047	43.0252	43.6643	44.4083	45.2334	46.1071	46.9907	47.8427	48.6215	49.2895	49.816
	37.7599	37.8823	37.9775	38.0468	38.0908	38.1096	38.1028	38.0705	38.0136	37.9345	37.8379	37.7308	37.6231	37.5266	37.4545	37.4209	37.4386	37.5185	37.6675	37.8882	38.1774	38.5263	38.9208	39.3425	39.7701	40.1813	40.5555	40.8755	41.1299	41.3147	41.4342	41.5012	41.5366	41.5674	41.6247	41.7412	41.9473	42.2687	42.7232	43.3183	44.0501	44.9028	45.8492	46.8525	47.8692	48.8519	49.7533	50.5299	51.1455
	38.4045	38.5783	38.7087	38.7986	38.8507	38.8674	38.8512	38.8048	38.7314	38.6355	38.5233	38.403	38.2848	38.1805	38.1029	38.0651	38.0789	38.1539	38.2959	38.5061	38.7804	39.1092	39.4779	39.8677	40.2575	40.6255	40.9518	41.2206	41.4218	41.5534	41.6217	41.642	41.6375	41.638	41.6772	41.7897	42.0081	42.3593	42.8617	43.5227	44.3373	45.2873	46.3426	47.4625	48.5984	49.6979	50.7081	51.5802	52.2726
	38.9941	39.2007	39.3497	39.4458	39.494	39.4995	39.4674	39.4029	39.3116	39.2	39.0755	38.947	38.8246	38.7199	38.6447	38.6108	38.6284	38.7057	38.8468	39.0517	39.3151	39.6267	39.9714	40.3304	40.683	41.008	41.2865	41.5041	41.6523	41.7309	41.7484	41.7222	41.6777	41.6469	41.6657	41.7707	41.9959	42.3694	42.9101	43.625	44.5081	45.5394	46.6859	47.9035	49.1394	50.3364	51.4368	52.3869	53.1406
	39.5186	39.7379	39.8881	39.9757	40.0081	39.9931	39.9387	39.8524	39.7421	39.6156	39.4815	39.349	39.228	39.1289	39.0626	39.0389	39.0665	39.1516	39.2967	39.5004	39.7562	40.0533	40.3761	40.7062	41.0233	41.3072	41.5402	41.7092	41.8074	41.8364	41.8063	41.7364	41.654	41.5929	41.5905	41.6849	41.9113	42.2986	42.8658	43.62	44.554	45.6466	46.8624	48.1543	49.4663	50.7373	51.9056	52.9132	53.7104
	39.9701	40.183	40.3179	40.3834	40.3894	40.3462	40.2643	40.1535	40.0234	39.8832	39.742	39.6091	39.4936	39.4049	39.352	39.3431	39.3849	39.4814	39.6336	39.8386	40.0891	40.3736	40.6765	40.9799	41.2642	41.5103	41.7018	41.8269	41.8806	41.8657	41.7939	41.6859	41.5701	41.4816	41.4586	41.5403	41.7624	42.1543	42.7353	43.5121	44.4772	45.608	46.8678	48.2075	49.5685	50.887	52.0981	53.1408	53.9625
	40.3428	40.5323	40.6382	40.6709	40.6427	40.566	40.4536	40.3171	40.1676	40.0153	39.8695	39.7391	39.6323	39.5571	39.5207	39.5292	39.5871	39.6966	39.8571	40.0644	40.3103	40.5832	40.8678	41.1466	41.4011	41.6136	41.769	41.857	41.8736	41.8229	41.7176	41.5791	41.4366	41.3252	41.2839	41.3517	41.5646	41.9522	42.5335	43.3154	44.29	45.4344	46.711	48.0697	49.4506	50.7883	52.016	53.0706	53.8975
	40.6317	40.7854	40.8526	40.8458	40.7791	40.6669	40.5236	40.3624	40.1955	40.0335	39.8858	39.7604	39.6647	39.6049	39.5861	39.6126	39.6867	39.809	39.9771	40.186	40.4269	40.6882	40.9553	41.2115	41.4397	41.6234	41.749	41.8075	41.796	41.7193	41.5905	41.4311	41.2701	41.1423	41.0861	41.1401	41.3398	41.7143	42.2829	43.0522	44.0144	45.1469	46.4124	47.7606	49.1318	50.4599	51.6778	52.7215	53.5352
	40.8334	40.9436	40.9677	40.9194	40.8141	40.668	40.4965	40.314	40.1332	39.965	39.8183	39.7004	39.6174	39.5736	39.5724	39.616	39.705	39.838	40.0117	40.2201	40.4545	40.7034	40.9533	41.1886	41.3938	41.5538	41.6565	41.6941	41.6644	41.5726	41.4315	41.2621	41.0924	40.9558	40.8895	40.9309	41.1143	41.4683	42.0117	42.7512	43.6798	44.7756	46.0023	47.3112	48.6434	49.934	51.1166	52.1276	52.9114
	40.9453	41.0104	40.9921	40.905	40.7655	40.5906	40.3966	40.1983	40.0088	39.8387	39.6964	39.5884	39.519	39.4913	39.5068	39.5656	39.6667	39.8076	39.9837	40.1889	40.4145	40.6498	40.8824	41.0984	41.2838	41.4254	41.5124	41.5379	41.5004	41.4049	41.2635	41.0957	40.9277	40.7911	40.7206	40.7516	40.9171	41.2441	41.7512	42.4454	43.3205	44.3561	45.5182	46.7603	48.026	49.2529	50.3766	51.3352	52.0741
	40.9665	40.9904	40.9355	40.8168	40.6512	40.4558	40.2473	40.0407	39.8488	39.6819	39.5478	39.4518	39.397	39.385	39.4154	39.487	39.5973	39.7425	39.9178	40.1166	40.331	40.5513	40.7666	40.9648	41.1337	41.262	41.3403	41.3627	41.3278	41.24	41.1102	40.9559	40.8006	40.6731	40.6051	40.6293	40.7763	41.0717	41.5334	42.1686	42.9725	43.927	45.001	46.1515	47.3259	48.4655	49.5091	50.398	51.0795
	40.8982	40.8894	40.8079	40.6684	40.4875	40.2823	40.069	39.8626	39.6754	39.5172	39.395	39.3132	39.2738	39.2767	39.3205	39.4024	39.5188	39.6653	39.8365	40.0263	40.2275	40.4318	40.6299	40.8119	40.9677	41.0878	41.1642	41.1919	41.1695	41.1005	40.9939	40.8646	40.733	40.624	40.5657	40.5875	40.717	40.9779	41.3872	41.9525	42.6706	43.5262	44.4921	45.5296	46.5911	47.6229	48.5684	49.3728	49.9868
	40.7438	40.7145	40.6192	40.4719	40.2884	40.085	39.8774	39.68	39.5045	39.3603	39.2536	39.1879	39.1643	39.1816	39.2372	39.3274	39.4475	39.5928	39.7578	39.9368	40.1236	40.3116	40.4934	40.6613	40.8073	40.9241	41.0051	41.0459	41.0451	41.005	40.9323	40.8388	40.7412	40.66	40.6191	40.6437	40.7581	40.9837	41.3362	41.8237	42.4449	43.1878	44.0293	44.9365	45.8676	46.7748	47.6075	48.3156	48.854
	40.5095	40.4739	40.3792	40.2379	40.0646	39.8745	39.6825	39.5021	39.3447	39.219	39.1307	39.0826	39.0751	39.1063	39.1726	39.2696	39.392	39.5348	39.6925	39.8601	40.0327	40.2052	40.3723	40.5286	40.6686	40.7867	40.8781	40.939	40.9677	40.9652	40.9359	40.888	40.8339	40.7895	40.7737	40.8071	40.9103	41.1018	41.396	41.8014	42.3185	42.9389	43.6446	44.4087	45.1961	45.966	46.6745	47.2773	47.7342
	40.2046	40.1771	40.0969	39.9746	39.8233	39.6566	39.4886	39.3318	39.1973	39.0932	39.025	38.9953	39.0039	39.0485	39.1249	39.228	39.3524	39.4926	39.6436	39.8008	39.9606	40.1196	40.2745	40.4224	40.5599	40.6838	40.7906	40.8774	40.9422	40.9846	41.0066	41.0126	41.0104	41.011	41.028	41.0769	41.1741	41.335	41.5724	41.895	42.305	42.798	43.3612	43.9742	44.6094	45.2335	45.81	46.3013	46.6724
	39.8406	39.8346	39.7811	39.6888	39.5687	39.4332	39.2949	39.166	39.0569	38.9758	38.9282	38.9166	38.9407	38.9981	39.0843	39.1938	39.3209	39.4598	39.6058	39.7551	39.9049	40.0534	40.1996	40.3425	40.4813	40.6148	40.7411	40.8583	40.9642	41.0571	41.1363	41.2028	41.2597	41.3127	41.3698	41.4414	41.5392	41.6752	41.8603	42.103	42.4076	42.773	43.1921	43.6513	44.1305	44.6046	45.0449	45.4211	45.704
	39.4317	39.4577	39.4402	39.3857	39.3029	39.2028	39.0971	38.9973	38.9137	38.8549	38.8266	38.8316	38.8701	38.9395	39.0353	39.1519	39.283	39.4231	39.5672	39.7121	39.8557	39.9978	40.1391	40.2808	40.4243	40.5705	40.7195	40.8701	41.0202	41.167	41.3076	41.4393	41.5607	41.6722	41.7765	41.8782	41.9844	42.1033	42.2436	42.4133	42.6182	42.8609	43.1395	43.4471	43.7714	44.0958	44.3994	44.6596	44.8532
	38.9934	39.0584	39.0825	39.0695	39.0264	38.9625	38.8887	38.8162	38.7557	38.7162	38.704	38.723	38.7736	38.8537	38.9589	39.0834	39.2207	39.3648	39.5108	39.6554	39.7974	39.9375	40.0779	40.2219	40.373	40.5343	40.7075	40.8928	41.0883	41.2904	41.4942	41.6937	41.8834	42.0586	42.2162	42.3558	42.479	42.5904	42.696	42.803	42.9184	43.0479	43.1945	43.3579	43.5335	43.7125	43.8826	44.0285	44.1336
	38.5421	38.6492	38.7162	38.7446	38.7394	38.7088	38.663	38.6133	38.5709	38.5455	38.5448	38.5736	38.6332	38.7221	38.8361	38.9692	39.1146	39.2658	39.4176	39.5663	39.7112	39.8535	39.9967	40.1459	40.3066	40.4839	40.6814	40.9008	41.1407	41.3973	41.6638	41.9317	42.1915	42.4338	42.6502	42.8348	42.9845	43.0994	43.1827	43.2405	43.2804	43.3106	43.3386	43.3699	43.4074	43.45	43.4933	43.5295	43.5483
	38.0945	38.2423	38.3495	38.4153	38.443	38.4396	38.4152	38.3812	38.3497	38.3318	38.3365	38.3699	38.4344	38.5294	38.6509	38.7927	38.9477	39.1087	39.2695	39.4263	39.5778	39.7259	39.8749	40.0312	40.2021	40.3948	40.615	40.8658	41.147	41.4546	41.781	42.1154	42.4451	42.7562	43.0356	43.2721	43.4576	43.588	43.6633	43.6879	43.6694	43.6179	43.5447	43.4607	43.375	43.294	43.2208	43.1546	43.0916
	37.6662	37.8498	37.991	38.087	38.1396	38.1551	38.1432	38.1163	38.0874	38.0692	38.0722	38.1042	38.1689	38.2665	38.3933	38.5432	38.7083	38.8805	39.0527	39.2203	39.3813	39.5375	39.6938	39.8575	40.0378	40.2436	40.4828	40.7603	41.0772	41.4302	41.8112	42.2079	42.6048	42.9845	43.3294	43.6235	43.8538	44.0119	44.0943	44.1034	44.046	43.9337	43.7803	43.6012	43.4111	43.2232	43.047	42.8888	42.7502
	37.272	37.4832	37.6495	37.7663	37.834	37.8585	37.8496	37.8204	37.7853	37.7586	37.7526	37.7768	37.8363	37.9323	38.0616	38.2177	38.3922	38.5758	38.7604	38.9398	39.1115	39.2765	39.4399	39.6098	39.7968	40.0116	40.2641	40.5614	40.9063	41.2966	41.7244	42.1766	42.6358	43.0816	43.4925	43.8482	44.1311	44.3285	44.4334	44.4453	44.3702	44.2195	44.0093	43.7583	43.486	43.2107	42.9484	42.7109	42.5057
	36.9247	37.1533	37.3341	37.4609	37.5334	37.5568	37.5413	37.5008	37.4511	37.4082	37.3862	37.3963	37.4453	37.5351	37.6631	37.8226	38.0045	38.1982	38.3942	38.585	38.7666	38.9392	39.1078	39.2809	39.47	39.6878	39.9462	40.2545	40.6176	41.0349	41.4994	41.9979	42.5118	43.0186	43.4937	43.9128	44.2543	44.5012	44.6427	44.6755	44.6037	44.4382	44.1961	43.8982	43.5677	43.2273	42.898	42.5968	42.336
	36.6351	36.8697	37.0538	37.18	37.2472	37.2602	37.2297	37.1703	37.099	37.0334	36.9895	36.9801	37.0133	37.0923	37.2147	37.3739	37.5598	37.7608	37.9658	38.1654	38.3544	38.5318	38.7019	38.8735	39.0589	39.2722	39.5274	39.8362	40.206	40.638	41.1269	41.6601	42.2186	42.7786	43.3131	43.7947	44.1981	44.5022	44.6927	44.7629	44.7144	44.5571	44.3077	43.9886	43.625	43.2432	42.868	42.5207	42.2175
	36.412	36.6411	36.8177	36.9334	36.9866	36.9818	36.9298	36.8459	36.7481	36.6553	36.5852	36.552	36.5652	36.629	36.7415	36.8959	37.0816	37.2858	37.4957	37.7004	37.8928	38.0707	38.2375	38.4016	38.5761	38.7764	39.0184	39.3162	39.6797	40.1127	40.6119	41.166	41.7566	42.3592	42.9455	43.4855	43.9507	44.3167	44.5652	44.6864	44.6789	44.5507	44.3176	44.002	43.6305	43.2313	42.8321	42.4575	42.1271
	36.2621	36.4747	36.634	36.7311	36.7636	36.7359	36.6586	36.5473	36.4207	36.2988	36.2002	36.1406	36.1308	36.1758	36.2742	36.4195	36.6003	36.8028	37.0128	37.2177	37.4086	37.5818	37.7396	37.8899	38.0461	38.2245	38.4429	38.7177	39.0614	39.4807	39.9747	40.5343	41.1422	41.7743	42.4014	42.9922	43.5156	43.9439	44.2558	44.4377	44.4853	44.4039	44.2078	43.9183	43.5622	43.1689	42.7675	42.3849	42.0433
	36.1894	36.3757	36.5096	36.5819	36.5897	36.5368	36.4333	36.2947	36.1399	35.9893	35.8626	35.7761	35.7418	35.7655	35.8466	35.9785	36.1497	36.3456	36.5507	36.7507	36.9351	37.0985	37.2417	37.3722	37.5029	37.6512	37.8361	38.0763	38.387	38.7778	39.2507	39.7991	40.4078	41.0538	41.7081	42.3385	42.9123	43.3993	43.775	44.0226	44.1346	44.1135	43.9708	43.7266	43.4065	43.04	42.6568	42.285	41.9485
	36.1957	36.3473	36.4497	36.4934	36.4747	36.3969	36.2691	36.1062	35.9266	35.7507	35.5983	35.4866	35.4281	35.4295	35.491	35.6064	35.7641	35.949	36.1447	36.3353	36.5089	36.6581	36.7825	36.8883	36.988	37.0993	37.2424	37.4378	37.7033	38.0515	38.4875	39.0079	39.5999	40.2425	40.9077	41.5634	42.1759	42.7132	43.1483	43.4614	43.6419	43.6888	43.6112	43.4266	43.159	42.8367	42.4895	42.1455	41.8294
	36.2798	36.3899	36.4564	36.4696	36.4252	36.3251	36.1775	35.9956	35.7971	35.6014	35.4282	35.2947	35.2142	35.1941	35.2352	35.3322	35.4737	35.6446	35.8275	36.0059	36.1658	36.2985	36.4016	36.4801	36.5457	36.6157	36.711	36.8538	37.0641	37.3574	37.7422	38.2182	38.7759	39.3968	40.0549	40.7188	41.3547	41.9298	42.415	42.788	43.035	43.1522	43.1453	43.029	42.8251	42.5602	42.2629	41.9607	41.6785
	36.4372	36.5007	36.5285	36.511	36.4432	36.3255	36.1641	35.9706	35.7607	35.5526	35.365	35.2151	35.1163	35.0768	35.0985	35.1767	35.3011	35.4566	35.6256	35.7907	35.9367	36.0529	36.1354	36.1871	36.2186	36.2463	36.2916	36.3773	36.5255	36.7544	37.0757	37.4927	37.9994	38.5805	39.2124	39.8656	40.5071	41.1037	41.6252	42.0472	42.3535	42.5369	42.6002	42.555	42.4204	42.2205	41.9822	41.7321	41.4941
	36.6599	36.6729	36.6606	36.6136	36.5258	36.396	36.2281	36.0312	35.8185	35.6062	35.4118	35.2518	35.1397	35.0844	35.0889	35.1499	35.258	35.3988	35.5551	35.7086	35.8432	35.9464	36.0121	36.0413	36.0426	36.0314	36.0282	36.0565	36.1398	36.2985	36.5475	36.8936	37.3345	37.8588	38.4459	39.069	39.6964	40.2957	40.8362	41.2921	41.645	41.8851	42.0122	42.0347	41.9687	41.8358	41.6606	41.4679	41.2804
	36.9364	36.8961	36.8431	36.7681	36.6643	36.5283	36.3612	36.1691	35.9621	35.7542	35.5607	35.3973	35.2776	35.211	35.202	35.2486	35.3431	35.4723	35.6193	35.7659	35.8946	35.9915	36.0481	36.0631	36.0425	35.9999	35.9547	35.93	35.9501	36.0372	36.2091	36.476	36.8398	37.2926	37.818	38.392	38.9855	39.5673	40.1072	40.5786	40.9616	41.2442	41.4233	41.5044	41.5008	41.431	41.3172	41.1823	41.0473
	37.251	37.1557	37.062	36.9612	36.845	36.7081	36.5485	36.3685	36.1751	35.9791	35.7938	35.6335	35.5117	35.4388	35.4204	35.4568	35.5419	35.6642	35.8077	35.9543	36.0857	36.1862	36.245	36.2578	36.2279	36.166	36.0898	36.0212	35.9848	36.004	36.0988	36.283	36.5621	36.9326	37.3821	37.8903	38.4311	38.9756	39.4944	39.9612	40.3551	40.6623	40.8776	41.0037	41.0509	41.0352	40.9761	40.8941	40.8088
	37.5851	37.434	37.3002	37.1752	37.05	36.9165	36.7694	36.6075	36.4338	36.2558	36.0844	35.9327	35.8137	35.7389	35.7156	35.7462	35.827	35.9485	36.0959	36.2516	36.3965	36.5132	36.5883	36.6143	36.591	36.526	36.434	36.3354	36.254	36.2139	36.237	36.3398	36.5316	36.8133	37.1768	37.6058	38.078	38.567	39.0453	39.4873	39.8718	40.1842	40.4171	40.5711	40.6539	40.679	40.6632	40.625	40.5819
	37.9171	37.7108	37.538	37.3906	37.2586	37.1314	37.0005	36.8604	36.7103	36.5542	36.4005	36.2609	36.1483	36.075	36.0506	36.0797	36.1614	36.2885	36.448	36.6227	36.7932	36.9403	37.0477	37.1045	37.1064	37.0573	36.9684	36.8575	36.747	36.661	36.6224	36.6505	36.7578	36.9495	37.2217	37.5628	37.9543	38.373	38.7938	39.1925	39.5484	39.8461	40.0772	40.2404	40.3413	40.3908	40.4038	40.3966	40.3849
	38.2244	37.965	37.755	37.5869	37.4498	37.3306	37.2173	37.1005	36.9754	36.8427	36.7081	36.5819	36.4772	36.4074	36.3841	36.415	36.502	36.6406	36.8199	37.0235	37.2316	37.4234	37.5796	37.6855	37.7325	37.72	37.6551	37.5524	37.432	37.3173	37.2318	37.1966	37.2275	37.3332	37.5146	37.7643	38.068	38.4061	38.7565	39.0968	39.4072	39.6724	39.8832	40.0371	40.1377	40.1944	40.2198	40.2284	40.2344
	38.4849	38.1764	37.9322	37.7457	37.6046	37.4939	37.398	37.3039	37.2029	37.0923	36.9756	36.8618	36.7641	36.6974	36.6757	36.7097	36.8048	36.9593	37.1645	37.4052	37.6615	37.9108	38.131	38.3034	38.4147	38.4594	38.44	38.3672	38.2582	38.1348	38.0206	37.9378	37.9049	37.9342	38.0305	38.191	38.4055	38.6584	38.9306	39.2019	39.454	39.6722	39.8469	39.9748	40.0583	40.1052	40.1265	40.1353	40.1443
	38.6789	38.3279	38.0543	37.8523	37.7086	37.6062	37.5264	37.4526	37.3726	37.2807	37.1782	37.0733	36.9795	36.9132	36.8911	36.9273	37.0306	37.2026	37.4371	37.7204	38.0323	38.3489	38.6454	38.8987	39.0911	39.2115	39.2577	39.2358	39.1597	39.0488	38.9261	38.8145	38.7345	38.7013	38.7236	38.8027	38.9325	39.1012	39.2931	39.4905	39.6768	39.8381	39.9651	40.0539	40.1063	40.1288	40.1312	40.1254	40.123
	38.7914	38.4073	38.1114	37.8982	37.7541	37.6598	37.5941	37.5371	37.4737	37.3953	37.3016	37.2	37.1046	37.0338	37.007	37.0416	37.1503	37.3381	37.6016	37.9285	38.2992	38.6883	39.0684	39.4126	39.6982	39.9091	40.0376	40.0852	40.0617	39.984	39.8736	39.7535	39.6455	39.5673	39.5309	39.5412	39.5962	39.6877	39.8031	39.9276	40.0462	40.1463	40.2192	40.2608	40.2723	40.2594	40.2313	40.1987	40.1726
	38.8143	38.4096	38.1008	37.883	37.7417	37.6562	37.6027	37.559	37.507	37.4361	37.3445	37.2393	37.1355	37.0532	37.0148	37.0415	37.1496	37.3477	37.6353	38.0021	38.429	38.8898	39.3548	39.7934	40.1784	40.4886	40.711	40.8421	40.8876	40.8613	40.7827	40.6742	40.5584	40.4548	40.3779	40.3361	40.3307	40.3569	40.4053	40.4635	40.5185	40.559	40.577	40.5685	40.5346	40.4803	40.4143	40.3467	40.2878
	38.7477	38.338	38.0286	37.8148	37.6815	37.6067	37.5648	37.5312	37.4859	37.4165	37.3202	37.204	37.0839	36.9819	36.9236	36.9336	37.0318	37.2308	37.5331	37.9306	38.4051	38.9301	39.4739	40.003	40.4862	40.8972	41.2183	41.4411	41.5668	41.6059	41.5755	41.4969	41.3927	41.2837	41.1863	41.1113	41.0633	41.0402	41.0354	41.0389	41.0397	41.0278	40.9957	40.94	40.8615	40.7651	40.6589	40.5526	40.4564
	38.6013	38.2048	37.9095	37.7106	37.5926	37.5323	37.5029	37.4779	37.4358	37.363	37.256	37.122	36.9778	36.8478	36.7601	36.7427	36.8195	37.0066	37.3097	37.7233	38.2305	38.8051	39.4141	40.0219	40.5936	41.0991	41.5159	41.831	42.0417	42.1547	42.1844	42.1506	42.0752	41.9795	41.8812	41.7931	41.7217	41.6678	41.627	41.5913	41.5515	41.4987	41.4264	41.3313	41.2144	41.0803	40.9368	40.7933	40.6597
	38.3942	38.0311	37.7665	37.5955	37.502	37.4622	37.448	37.4322	37.3919	37.3127	37.1909	37.0337	36.8591	36.6933	36.5668	36.511	36.5531	36.7128	36.9993	37.4097	37.929	38.532	39.1854	39.852	40.4945	41.0796	41.5809	41.9814	42.2744	42.4631	42.5592	42.5804	42.5473	42.481	42.3997	42.3175	42.2424	42.177	42.1187	42.0615	41.9974	41.9186	41.8194	41.6968	41.5519	41.3891	41.2158	41.0412	40.8749
	38.1541	37.8453	37.6292	37.5003	37.4423	37.4306	37.4369	37.433	37.3957	37.3099	37.1717	36.9887	36.7796	36.572	36.3988	36.2938	36.2876	36.4032	36.6531	37.0375	37.544	38.1486	38.8189	39.5174	40.2055	40.8475	41.4142	41.8853	42.2508	42.5104	42.6729	42.7536	42.7716	42.7468	42.6975	42.6379	42.577	42.5185	42.4613	42.4005	42.3293	42.241	42.1303	41.9946	41.8349	41.6555	41.4635	41.2677	41.0773
	37.9158	37.6815	37.5314	37.4592	37.4483	37.474	37.5076	37.521	37.4905	37.4009	37.2481	37.0398	36.7952	36.5428	36.3171	36.1542	36.0871	36.142	36.3347	36.6685	37.134	37.7098	38.365	39.0631	39.7652	40.4349	41.0411	41.5613	41.9824	42.3014	42.5242	42.6634	42.736	42.7604	42.7538	42.7301	42.6983	42.6629	42.6232	42.5754	42.5136	42.4317	42.325	42.1911	42.031	41.8487	41.651	41.4462	41.2431
	37.7179	37.576	37.5077	37.5059	37.5536	37.6263	37.6955	37.7333	37.716	37.6284	37.4661	37.2366	36.9593	36.6628	36.3825	36.1558	36.0177	35.9972	36.113	36.3718	36.7676	37.2823	37.8879	38.5497	39.2305	39.8941	40.509	41.0512	41.5058	41.8672	42.1387	42.33	42.4557	42.532	42.5743	42.5954	42.6039	42.6037	42.5948	42.5737	42.5351	42.4734	42.3843	42.2658	42.1187	41.9469	41.7566	41.5556	41.3521
	37.5998	37.5642	37.5902	37.67	37.7863	37.915	38.0284	38.0987	38.1029	38.0256	37.8621	37.6194	37.316	36.9803	36.6473	36.355	36.1398	36.0324	36.0545	36.2161	36.5152	36.9374	37.4588	38.0481	38.6708	39.2924	39.8824	40.4165	40.8788	41.2618	41.5661	41.7988	41.9716	42.0979	42.1908	42.2611	42.3162	42.3594	42.3901	42.4051	42.3994	42.3678	42.3066	42.2138	42.0904	41.94	41.7683	41.5826	41.3904
	37.5978	37.6769	37.805	37.9736	38.1655	38.3574	38.5223	38.6335	38.6683	38.6115	38.4575	38.2125	37.8934	37.5274	37.1483	36.7934	36.4996	36.2988	36.215	36.2617	36.4408	36.7427	37.1483	37.6309	38.1601	38.7047	39.2362	39.7316	40.1745	40.5562	40.8752	41.1357	41.3462	41.517	41.658	41.7778	41.8815	41.9711	42.0454	42.1008	42.1327	42.1363	42.1081	42.0467	41.9533	41.8312	41.6859	41.5239	41.352
	37.7414	37.9367	38.1687	38.4281	38.6984	38.9572	39.1788	39.3377	39.4119	39.3861	39.2539	39.0197	38.6985	38.3148	37.9004	37.4911	37.1227	36.8278	36.6321	36.5522	36.5942	36.7538	37.0174	37.3642	37.769	38.2052	38.6478	39.0758	39.4735	39.8317	40.1467	40.4203	40.6573	40.8645	41.0482	41.2138	41.3639	41.4985	41.6154	41.7105	41.7792	41.8172	41.8216	41.7917	41.7289	41.6367	41.5204	41.386	41.2393
	38.0499	38.3554	38.686	39.0322	39.3781	39.7029	39.9828	40.1936	40.3142	40.3291	40.2308	40.0216	39.7136	39.3278	38.8929	38.4418	38.0085	37.6251	37.3185	37.1078	37.0036	37.0068	37.1103	37.2997	37.5562	37.8591	38.1879	38.5246	38.8552	39.1701	39.4645	39.7372	39.9894	40.2238	40.4429	40.6481	40.839	41.0133	41.1673	41.2964	41.3958	41.4619	41.4927	41.4882	41.4506	41.3839	41.2935	41.1848	41.0632
	38.5304	38.9322	39.3487	39.7706	40.1834	40.568	40.9028	41.1657	41.3363	41.3991	41.3455	41.1749	40.8958	40.5252	40.0873	39.611	39.1277	38.6679	38.2586	37.9215	37.6707	37.513	37.4477	37.4677	37.5615	37.7149	37.9128	38.1414	38.3888	38.6459	38.9065	39.1667	39.4241	39.6771	39.9236	40.1608	40.3848	40.5907	40.7728	40.9258	41.0452	41.128	41.1734	41.1826	41.1591	41.1076	41.0338	40.9433	40.841
	39.1758	39.6527	40.1355	40.6154	41.0797	41.5118	41.8928	42.2026	42.4224	42.5367	42.5352	42.4146	42.1792	41.841	41.4189	40.9371	40.4229	39.9043	39.408	38.9568	38.5687	38.2557	38.0237	37.8732	37.8004	37.7983	37.858	37.9702	38.1259	38.3168	38.5357	38.776	39.0316	39.2961	39.5628	39.8243	40.0727	40.3	40.4988	40.663	40.7881	40.8723	40.9162	40.9228	40.897	40.8451	40.7736	40.6885	40.5944
	39.9655	40.4902	41.0133	41.5272	42.0215	42.4828	42.8952	43.2414	43.5041	43.6682	43.7219	43.6589	43.4791	43.1889	42.8014	42.3348	41.8117	41.2567	40.695	40.1502	39.6429	39.1902	38.8044	38.4935	38.2616	38.109	38.0334	38.0306	38.0946	38.2183	38.3937	38.6116	38.862	39.1337	39.4151	39.6939	39.9579	40.1962	40.3993	40.5602	40.6749	40.7428	40.7664	40.7508	40.7032	40.6316	40.5441	40.4473	40.3461
	40.8664	41.407	41.9396	42.4586	42.9564	43.4231	43.8465	44.2125	44.5061	44.7125	44.819	44.8163	44.6997	44.47	44.1336	43.7026	43.1939	42.6279	42.0272	41.4153	40.815	40.2473	39.7307	39.2802	38.9072	38.6199	38.4222	38.3152	38.296	38.3591	38.4954	38.6936	38.9395	39.2174	39.5103	39.8009	40.0731	40.3125	40.5075	40.6507	40.7385	40.7718	40.7554	40.697	40.6065	40.4943	40.3703	40.2426	40.1167
	41.8355	42.3579	42.8668	43.3588	43.8297	44.2738	44.683	45.047	45.3534	45.5887	45.7394	45.7938	45.7426	45.5811	45.309	44.9319	44.4602	43.9095	43.2991	42.6513	41.9901	41.3397	40.7235	40.1631	39.677	39.2799	38.9825	38.7905	38.7045	38.7201	38.8278	39.0136	39.2597	39.5457	39.8493	40.1486	40.423	40.6549	40.8311	40.9433	40.9889	40.9706	40.8956	40.7749	40.6213	40.4481	40.2677	40.0898	39.921
	42.8235	43.2941	43.7456	44.1776	44.5896	44.9804	45.3469	45.6827	45.979	46.2241	46.4044	46.5063	46.5168	46.4256	46.2262	45.9173	45.5028	44.9928	44.4025	43.7523	43.066	42.37	41.6918	41.0582	40.4937	40.0195	39.6517	39.4008	39.2702	39.2569	39.3507	39.5353	39.7894	40.0878	40.4036	40.7101	40.9826	41.2006	41.3492	41.4197	41.4106	41.3264	41.1776	40.9781	40.7444	40.493	40.2389	39.9939	39.7662
	43.7793	44.1673	44.5303	44.8706	45.1923	45.4989	45.7923	46.0713	46.3309	46.562	46.752	46.8859	46.948	46.9233	46.7992	46.5679	46.2268	45.78	45.2381	44.6185	43.9439	43.2418	42.5421	41.8757	41.2723	40.7579	40.3538	40.074	39.925	39.9045	40.0019	40.1986	40.47	40.7868	41.1175	41.4311	41.6994	41.8991	42.0139	42.0352	41.9624	41.8027	41.5693	41.2798	40.9542	40.6125	40.2725	39.9486	39.6502
	44.6539	44.9342	45.1822	45.4036	45.6065	45.7996	45.9906	46.1834	46.3778	46.5682	46.7437	46.8895	46.9877	47.0195	46.9674	46.8173	46.5604	46.1947	45.7257	45.167	44.5393	43.8695	43.1889	42.531	41.9289	41.4128	41.0076	40.7306	40.5902	40.585	40.7038	40.9261	41.2242	41.5653	41.9139	42.2352	42.4979	42.6767	42.7543	42.7223	42.5816	42.3416	42.0188	41.6345	41.2121	40.7751	40.3441	39.9359	39.5616
	45.4048	45.56	45.6739	45.7551	45.8162	45.8712	45.9333	46.0124	46.1136	46.2356	46.3705	46.5044	46.6187	46.6921	46.7028	46.6316	46.4637	46.1911	45.8141	45.3416	44.7913	44.1886	43.5645	42.9536	42.391	41.9096	41.5368	41.2922	41.1857	41.2164	41.3725	41.6319	41.9644	42.3341	42.7024	43.0316	43.288	43.4447	43.4839	43.3979	43.1894	42.8701	42.4598	41.983	41.4667	40.9374	40.4186	39.9289	39.481
	45.9991	46.0212	45.9907	45.919	45.8229	45.7214	45.6336	45.5757	45.5586	45.5861	45.6541	45.7512	45.8592	45.9553	46.0151	46.0147	45.9343	45.7603	45.4874	45.1197	44.671	44.1636	43.6273	43.0961	42.6058	42.1903	41.8785	41.6912	41.6394	41.7222	41.9273	42.2314	42.6024	43.0022	43.3899	43.7257	43.9744	44.1083	44.1098	43.9723	43.7002	43.308	42.8182	42.2586	41.6592	41.0492	40.4543	39.8947	39.3841
	46.4159	46.3071	46.1318	45.9042	45.6444	45.3767	45.1257	44.914	44.7587	44.6695	44.6472	44.6835	44.7622	44.8604	44.952	45.0098	45.0098	44.9331	44.7691	44.5168	44.1853	43.7932	43.3675	42.9404	42.5469	42.2207	41.9908	41.8787	41.8953	42.0401	42.3	42.651	43.0599	43.4871	43.8905	44.2292	44.4674	44.5778	44.5433	44.3589	44.0311	43.5768	43.0214	42.3954	41.7311	41.0598	40.4087	39.7989	39.2443
	46.6471	46.4196	46.1097	45.7333	45.3136	44.8795	44.4611	44.0872	43.7815	43.5598	43.4286	43.3839	43.4123	43.4922	43.5969	43.6973	43.7656	43.7788	43.7211	43.5863	43.3783	43.1116	42.8091	42.5004	42.2181	41.9946	41.8583	41.8301	41.9207	42.1293	42.4427	42.8365	43.2769	43.724	44.1354	44.4704	44.6937	44.7788	44.7103	44.485	44.1117	43.6099	43.0072	42.3363	41.6313	40.9246	40.2439	39.6106	39.0379
	46.6965	46.3724	45.9477	45.4396	44.8741	44.2837	43.7039	43.1693	42.7101	42.3487	42.0974	41.9573	41.9188	41.9626	42.0624	42.1883	42.3098	42.4002	42.4392	42.4156	42.3283	42.1866	42.0092	41.8217	41.6539	41.5358	41.4941	41.5486	41.7095	41.9755	42.3335	42.759	43.2187	43.6733	44.0811	44.4027	44.6042	44.6611	44.5601	44.3005	43.8934	43.3606	42.7318	42.041	41.3234	40.6115	39.9328	39.3073	38.7471
	46.5786	46.1875	45.6765	45.0631	44.3753	43.6489	42.924	42.2408	41.6355	41.1368	40.7633	40.5215	40.406	40.4006	40.4804	40.6152	40.7732	40.9246	41.0453	41.1193	41.1406	41.1137	41.0522	40.9778	40.9164	40.8951	40.9385	41.0647	41.2831	41.592	41.9784	42.4186	42.8803	43.3256	43.7147	44.0102	44.1811	44.2053	44.0725	43.7846	43.3554	42.8088	42.1759	41.4917	40.7912	40.1064	39.4629	38.8789	38.3637
	46.3157	45.8928	45.3301	44.645	43.8668	43.0338	42.1899	41.3803	40.6469	40.0242	39.5366	39.1961	39.0017	38.9406	38.9899	39.12	39.2981	39.4925	39.6757	39.8278	39.9383	40.0069	40.0426	40.0626	40.0891	40.146	40.2551	40.4331	40.6882	41.0184	41.4113	41.8442	42.2864	42.7023	43.0549	43.3101	43.4398	43.4256	43.2605	42.9496	42.5091	41.9648	41.349	40.6967	40.0422	39.4155	38.8397	38.3298	37.8915
	45.9339	45.5173	44.9414	44.2232	43.3924	42.4894	41.5612	40.657	39.8234	39.1004	38.5174	38.0913	37.8255	37.7102	37.7249	37.8408	38.0251	38.2444	38.4689	38.6756	38.85	38.9877	39.0936	39.1809	39.2681	39.3758	39.5237	39.7263	39.9911	40.3161	40.6893	41.0897	41.4888	41.8539	42.1513	42.3507	42.4282	42.3692	42.1705	41.8403	41.3975	40.8697	40.2894	39.6914	39.1081	38.5669	38.0873	37.6801	37.3466
	45.4603	45.0878	44.5382	43.8273	42.9853	42.0537	41.0819	40.1224	39.2255	38.4353	37.7856	37.297	36.9765	36.8173	36.8005	36.8987	37.0788	37.307	37.5517	37.7874	37.9969	38.1726	38.3162	38.4373	38.5516	38.677	38.8308	39.0264	39.2703	39.5607	39.8865	40.2285	40.5609	40.854	41.0783	41.2075	41.222	41.1119	40.8775	40.5306	40.0925	39.5919	39.0617	38.5353	38.0429	37.6083	37.2469	36.9643	36.7567
	44.9196	44.6257	44.1393	43.4753	42.6637	41.747	40.776	39.8055	38.8886	38.0722	37.3927	36.8738	36.5244	36.3397	36.3024	36.3855	36.5565	36.7808	37.0262	37.2658	37.4806	37.6611	37.8066	37.9249	38.0293	38.1359	38.2605	38.4155	38.607	38.8335	39.0851	39.3446	39.5887	39.7915	39.9272	39.9741	39.9172	39.7505	39.4788	39.1166	38.6875	38.2213	37.7505	37.3069	36.9179	36.6032	36.3732	36.228	36.1583
	44.3314	44.1445	43.7533	43.1715	42.4293	41.5695	40.6441	39.7092	38.8192	38.0224	37.3566	36.8463	36.5014	36.3175	36.2776	36.3552	36.5174	36.7299	36.96	37.1805	37.3722	37.5246	37.6365	37.7149	37.772	37.8234	37.8841	37.9661	38.0757	38.2118	38.366	38.5229	38.662	38.7606	38.797	38.7535	38.6195	38.3933	38.083	37.7063	37.2885	36.8601	36.4528	36.0964	35.815	35.624	35.5287	35.5236	35.5934
	43.7094	43.6495	43.3773	42.9063	42.2665	41.5014	40.6636	39.8095	38.9938	38.2645	37.659	37.2008	36.8989	36.7478	36.7296	36.817	36.9769	37.1747	37.3782	37.5609	37.7043	37.7988	37.8443	37.8482	37.8237	37.7864	37.7521	37.7329	37.7357	37.7605	37.7998	37.8403	37.8638	37.8508	37.7829	37.6462	37.434	37.1482	36.8001	36.4097	36.0038	35.6128	35.2678	34.9961	34.8182	34.7454	34.7777	34.9043	35.1043
	43.0611	43.1381	42.9989	42.6577	42.145	41.505	40.7906	40.058	39.3609	38.7456	38.247	37.8858	37.668	37.5853	37.6172	37.7347	37.9035	38.0892	38.2603	38.3917	38.4671	38.4793	38.4307	38.3311	38.1958	38.0425	37.8881	37.7462	37.6245	37.524	37.4388	37.3569	37.2622	37.1375	36.9673	36.7408	36.4543	36.1127	35.7297	35.3271	34.9324	34.5759	34.2872	34.0913	34.0053	34.0361	34.1793	34.4189	34.7293
	42.3892	42.6016	42.5984	42.395	42.0235	41.5292	40.9652	40.3871	39.8464	39.3864	39.0377	38.8164	38.7232	38.7452	38.8577	39.0286	39.222	39.403	39.5413	39.6141	39.6082	39.5206	39.3575	39.133	38.8659	38.577	38.286	38.0081	37.7529	37.5223	37.3116	37.1099	36.9026	36.6741	36.4109	36.1044	35.753	35.3636	34.9515	34.5394	34.1549	33.8279	33.586	33.4519	33.4394	33.5519	33.7807	34.1059	34.498
	41.6939	42.029	42.1529	42.0834	41.8552	41.5154	41.1177	40.7165	40.3607	40.089	39.9264	39.8822	39.9504	40.1111	40.334	40.5827	40.8187	41.0065	41.1169	41.1301	41.0372	40.8403	40.5511	40.1893	39.7788	39.3446	38.91	38.4929	38.1046	37.7484	37.4204	37.1103	36.8042	36.4876	36.1477	35.7771	35.3754	34.9502	34.5177	34.1004	33.7257	33.4218	33.215	33.1251	33.1633	33.3297	33.6127	33.9894	34.4277
	40.9758	41.4102	41.6407	41.6892	41.594	41.4048	41.1765	40.9622	40.8077	40.7464	40.7961	40.9578	41.2169	41.5452	41.9053	42.2549	42.5523	42.761	42.8529	42.8117	42.6334	42.3263	41.909	41.4076	40.8524	40.2738	39.6991	39.1495	38.6384	38.1702	37.7415	37.3424	36.9589	36.5763	36.182	35.7684	35.3353	34.8902	34.4486	34.0324	33.6677	33.381	33.1963	33.1313	33.1947	33.3843	33.6865	34.0767	34.5218
	40.239	40.7401	41.0465	41.1856	41.2009	41.1457	41.0764	41.0456	41.0954	41.2533	41.529	41.9143	42.3844	42.9014	43.4194	43.8897	44.2662	44.511	44.5972	44.5121	44.2572	43.8476	43.3096	42.6766	41.986	41.2742	40.5732	39.9076	39.2929	38.7346	38.2295	37.7673	37.3333	36.9119	36.4897	36.0581	35.6157	35.169	34.732	34.3249	33.9717	33.6968	33.522	33.4626	33.5254	33.7068	33.9922	34.3571	34.769
	39.4941	40.0219	40.365	40.5578	40.65	40.6999	40.7664	40.9016	41.1444	41.5162	42.018	42.6315	43.3209	44.0379	44.727	45.3321	45.8026	46.0984	46.1938	46.0796	45.7632	45.2668	44.6243	43.8775	43.0708	42.2469	41.4426	40.686	39.9945	39.3746	38.8228	38.3279	37.8741	37.444	37.0227	36.5997	36.1717	35.743	35.3255	34.9367	34.598	34.3313	34.1555	34.0841	34.1224	34.2661	34.5011	34.8041	35.1449
	38.7593	39.2692	39.6038	39.8057	39.9325	40.0482	40.2153	40.4863	40.8971	41.463	42.1766	43.0092	43.9136	44.8305	45.6946	46.4419	47.0167	47.3767	47.4969	47.3716	47.0138	46.4528	45.7303	44.8959	44.001	43.0944	42.2177	41.4019	40.6663	40.0177	39.452	38.957	38.515	38.1068	37.715	37.3269	36.9365	36.5455	36.1624	35.8019	35.482	35.2213	35.0363	34.9384	34.9319	35.0127	35.168	35.3774	35.6146
	38.062	38.5072	38.7847	38.9467	39.0593	39.1937	39.4166	39.7817	40.3229	41.05	41.9474	42.9763	44.0784	45.1836	46.2166	47.1056	47.7896	48.2239	48.3841	48.2675	47.8922	47.2942	46.5224	45.6334	44.6853	43.7321	42.8194	41.9809	41.2369	40.5945	40.0486	39.5856	39.1857	38.8276	38.4915	38.162	37.8302	37.4944	37.1599	36.8373	36.5411	36.2865	36.087	35.9521	35.8855	35.8838	35.9369	36.0281	36.1365
	37.4364	37.7714	37.9433	38.0146	38.0612	38.162	38.3892	38.7984	39.4224	40.2663	41.3073	42.4973	43.7679	45.0384	46.2243	47.2465	48.0387	48.5537	48.7674	48.6797	48.3132	47.7093	46.9234	46.0178	45.0562	44.0967	43.1879	42.3652	41.6496	41.0476	40.5532	40.1511	39.8197	39.5356	39.2766	39.0248	38.7683	38.502	38.2274	37.9514	37.6841	37.4371	37.221	37.0432	36.907	36.8104	36.7463	36.7033	36.6666
	36.9218	37.1047	37.1253	37.0571	36.9861	36.9998	37.1763	37.5744	38.2265	39.1344	40.2693	41.5751	42.9745	44.3776	45.6918	46.831	47.7243	48.3222	48.6007	48.5615	48.2306	47.654	46.8916	46.0102	45.0771	44.1534	43.2892	42.5206	41.8683	41.338	40.9226	40.6051	40.3625	40.1697	40.0026	39.8412	39.6709	39.4836	39.2769	39.0538	38.8201	38.5835	38.3513	38.1291	37.9198	37.723	37.5355	37.3513	37.1629
	36.5581	36.5534	36.3832	36.1317	35.8953	35.7705	35.8418	36.172	36.7942	37.7084	38.8813	40.2504	41.7313	43.2265	44.6368	45.8703	46.8524	47.5315	47.8832	47.9104	47.6416	47.1254	46.4246	45.6086	44.7463	43.8997	43.1192	42.4401	41.8821	41.4496	41.1343	40.918	40.7768	40.6846	40.6163	40.5504	40.4705	40.3658	40.2306	40.0637	39.867	39.6439	39.3986	39.1344	38.8539	38.5587	38.2492	37.9258	37.5887
	36.3807	36.1617	35.7694	35.2989	34.8565	34.5476	34.4635	34.6715	35.2066	36.0683	37.2206	38.5969	40.1074	41.6495	43.1186	44.4192	45.4734	46.2282	46.6585	46.7679	46.5856	46.1615	45.559	44.8477	44.0962	43.3652	42.7034	42.1444	41.7057	41.3904	41.1886	41.0819	41.0459	41.0548	41.0835	41.1103	41.1176	41.0928	41.0275	40.9167	40.7583	40.5516	40.2972	39.9965	39.6515	39.2653	38.8427	38.39	37.9153
	36.4155	35.9656	35.331	34.6163	33.9373	33.4077	33.1257	33.1635	33.559	34.3124	35.3872	36.7144	38.2017	39.7433	41.2318	42.5692	43.676	44.4981	45.0097	45.2142	45.1403	44.8369	44.366	43.7952	43.19	42.608	42.0943	41.6793	41.3777	41.1907	41.1076	41.1098	41.174	41.2757	41.3912	41.4996	41.5838	41.6299	41.6277	41.5689	41.4475	41.259	41.0002	40.6702	40.2703	39.8053	39.2836	38.7176	38.1232
	36.6739	35.9882	35.103	34.1314	33.1976	32.4225	31.9111	31.7403	31.9518	32.548	33.4933	34.7193	36.1329	37.6281	39.0966	40.4401	41.5786	42.4576	43.0508	43.3603	43.4128	43.2547	42.9441	42.544	42.1147	41.7083	41.3648	41.1098	40.9549	40.8989	40.9308	41.0328	41.1838	41.3617	41.5459	41.7179	41.862	41.9645	42.0137	41.9989	41.9106	41.7401	41.4809	41.1293	40.6858	40.1564	39.5531	38.8939	38.2022
	37.1491	36.2345	35.1035	33.8761	32.683	31.6516	30.8923	30.4869	30.4813	30.8813	31.654	32.7335	34.0288	35.4356	36.8478	38.1681	39.3177	40.2424	40.9152	41.3363	41.5294	41.5359	41.4082	41.2023	40.971	40.759	40.5994	40.5123	40.505	40.5745	40.7097	40.8946	41.1115	41.3424	41.5711	41.7829	41.9647	42.1042	42.1893	42.2071	42.1449	41.9903	41.733	41.3667	40.8907	40.3119	39.6455	38.9147	38.1498
	37.8146	36.6898	35.3308	33.8625	32.4204	31.1363	30.1253	29.4736	29.2312	29.4084	29.9766	30.8741	32.0146	33.2981	34.6224	35.8936	37.0354	37.9944	38.7433	39.2796	39.6226	39.8073	39.8783	39.8823	39.8629	39.8555	39.885	39.9647	40.098	40.2798	40.4996	40.7444	41.0009	41.2567	41.5013	41.7253	41.9195	42.0738	42.1762	42.2125	42.1669	42.0236	41.7684	41.3923	40.8932	40.2786	39.5663	38.7845	37.9697
	38.6245	37.3188	35.762	34.0812	32.4144	30.8964	29.645	28.75	28.2658	28.2073	28.5518	29.2436	30.203	31.3366	32.5481	33.749	34.8666	35.8495	36.6695	37.3214	37.8189	38.1892	38.4671	38.6887	38.8864	39.0849	39.2999	39.5378	39.7972	40.0718	40.3523	40.6295	40.896	41.1461	41.3764	41.5837	41.7637	41.9093	42.0093	42.0485	42.0083	41.8693	41.6139	41.2299	40.7139	40.0737	39.3297	38.5141	37.6694
	39.5162	38.0685	36.3546	34.5017	32.6479	30.9283	29.4621	28.3417	27.6251	27.3324	27.4474	27.9221	28.6852	29.6516	30.7331	31.848	32.9284	33.9255	34.8108	35.5756	36.2272	36.7838	37.2695	37.708	38.1193	38.5166	38.9057	39.2858	39.6511	39.9942	40.3081	40.5885	40.8345	41.0485	41.235	41.3978	41.5384	41.6528	41.7312	41.7575	41.7105	41.5672	41.3065	40.9133	40.3826	39.7224	38.9555	38.1182	37.2583
	40.4161	38.8725	37.0511	35.0763	33.0839	31.207	29.5644	28.2495	27.3233	26.8111	26.7039	26.9623	27.5248	28.3163	29.2583	30.2771	31.3109	32.3138	33.2574	34.1292	34.9295	35.6671	36.3537	37.0003	37.6136	38.1949	38.7399	39.2404	39.6871	40.0719	40.3909	40.6454	40.8422	40.9924	41.1089	41.2033	41.2826	41.3466	41.3866	41.3855	41.3196	41.1625	40.8892	40.4819	39.9341	39.2542	38.4672	37.6135	36.7459
	41.2464	39.6578	37.7842	35.7448	33.6703	31.6897	29.919	28.4513	27.3497	26.6444	26.3336	26.3874	26.7551	27.3728	28.1728	29.0907	30.0715	31.0729	32.0667	33.0365	33.9755	34.8822	35.7561	36.5946	37.3912	38.135	38.812	39.4072	39.9081	40.3071	40.6039	40.8063	40.9294	40.9932	41.0194	41.0272	41.0292	41.0286	41.0175	40.9775	40.8823	40.7015	40.4068	39.9774	39.4057	38.7007	37.8899	37.0177	36.1423
	41.9331	40.3525	38.4849	36.4419	34.3465	32.3213	30.4777	28.9066	27.6722	26.809	26.3223	26.1922	26.3792	26.8315	27.4931	28.3096	29.2334	30.2266	31.2609	32.3167	33.3798	34.4383	35.4793	36.4872	37.4422	38.3219	39.103	39.7649	40.2924	40.6793	40.9298	41.0587	41.0894	41.0513	40.9745	40.8854	40.8016	40.7289	40.6597	40.5738	40.4413	40.2283	39.9027	39.4412	38.835	38.0943	37.2493	36.3493	35.4578
	42.4145	40.8939	39.09	37.1045	35.0505	33.0418	31.1833	29.5622	28.2426	27.2624	26.6339	26.3467	26.373	26.6737	27.2048	27.9225	28.7871	29.7651	30.829	31.9557	33.1239	34.3119	35.4948	36.6441	37.728	38.7133	39.5686	40.2683	40.7961	41.1477	41.3325	41.3726	41.3001	41.153	40.9695	40.7821	40.6126	40.4684	40.3409	40.2072	40.0338	39.7823	39.4168	38.9118	38.2579	37.4666	36.572	35.6282	34.705
	42.6483	41.236	39.5496	37.6792	35.726	33.7931	31.9768	30.3594	29.0034	27.9494	27.2158	26.8018	26.6911	26.8572	27.2682	27.8913	28.695	29.6505	30.7311	31.9107	33.1617	34.4527	35.748	37.0073	38.1875	39.246	40.1448	40.8546	41.3588	41.6563	41.762	41.7054	41.527	41.273	40.9885	40.711	40.465	40.2579	40.0794	39.9026	39.6892	39.3963	38.9841	38.4246	37.7085	36.8495	35.8856	34.8771	33.9005
	42.6174	41.3549	39.833	38.1285	36.329	34.5253	32.8039	31.2404	29.8946	28.8088	28.0069	27.4969	27.2736	27.323	27.6254	28.1586	28.8993	29.8238	30.9065	32.1188	33.4272	34.792	36.1673	37.5025	38.7449	39.8441	40.7566	41.451	41.9117	42.1413	42.1608	42.0072	41.7288	41.3788	41.0081	40.6577	40.353	40.1003	39.8853	39.6765	39.4297	39.0968	38.634	38.0111	37.219	36.2742	35.2198	34.1227	33.0671
	42.3322	41.252	39.932	38.4344	36.8321	35.2024	33.6205	32.1543	30.86	29.7803	28.9438	28.3666	28.0542	28.0041	28.2085	28.6558	29.3307	30.2145	31.2832	32.5061	33.8448	35.2523	36.674	38.0503	39.3208	40.4289	41.3274	41.9843	42.3859	42.5395	42.4722	42.2283	41.8631	41.4359	41.0017	40.6034	40.2657	39.9916	39.7617	39.538	39.2701	38.9036	38.3906	37.6987	36.8194	35.7724	34.6067	33.3968	32.2351
	41.8305	40.9544	39.862	38.6002	37.2267	35.8044	34.3964	33.0618	31.8524	30.8103	29.9679	29.3485	28.9673	28.8329	28.9485	29.3126	29.9177	30.7502	31.7877	32.9985	34.3397	35.7583	37.1927	38.5762	39.8421	40.9296	41.7896	42.3905	42.722	42.7964	42.6473	42.3256	41.893	41.4135	40.9446	40.5293	40.1898	39.9241	39.7061	39.4904	39.2188	38.8304	38.2725	37.5107	36.5373	35.3757	34.0811	32.7362	31.4429
	41.1738	40.5116	39.6594	38.6491	37.5226	36.3282	35.1164	33.9371	32.8366	31.8558	31.0299	30.3883	29.9549	29.7485	29.7826	30.0649	30.5956	31.3656	32.3549	33.5306	34.8471	36.2465	37.6615	39.0202	40.2515	41.292	42.0924	42.6231	42.8777	42.8741	42.6523	42.2695	41.7927	41.2892	40.8177	40.4195	40.1127	39.8885	39.713	39.5319	39.2784	38.8846	38.2926	37.466	36.3975	35.1147	33.6792	32.1823	30.7357
	40.4411	39.99	39.3772	38.62	37.7449	36.7854	35.7798	34.7681	33.7906	32.8864	32.0926	31.4436	30.9709	30.7022	30.6604	30.8616	31.3129	32.0099	32.9348	34.0546	35.3212	36.6733	38.0397	39.3449	40.5151	41.486	42.2096	42.6593	42.8335	42.7561	42.4732	42.0478	41.5511	41.0527	40.611	40.2642	40.0246	39.8758	39.7745	39.6566	39.4463	39.0678	38.4579	37.5775	36.4202	35.017	33.4363	31.7779	30.1634
	39.7195	39.4648	39.0777	38.5616	37.9287	37.1984	36.3967	35.554	34.7045	33.8845	33.1322	32.4858	31.9833	31.6602	31.5472	31.6682	32.0364	32.6517	33.4985	34.544	35.7389	37.0196	38.3123	39.5393	40.6261	41.509	42.1422	42.5033	42.5961	42.4504	42.1184	41.6682	41.1744	40.7078	40.3253	40.061	39.9203	39.8781	39.8813	39.8552	39.7144	39.375	38.7681	37.8514	36.6189	35.105	33.3839	31.564	29.7761
	39.0949	39.0109	38.824	38.5251	38.1131	37.5947	36.984	36.3024	35.5776	34.8429	34.1363	33.4993	32.9747	32.6042	32.4256	32.4688	32.7525	33.2805	34.0392	34.9965	36.1026	37.2925	38.4913	39.6206	40.6063	41.3867	41.9193	42.1865	42.1978	41.9891	41.6183	41.158	40.6855	40.2721	39.9722	39.8151	39.7989	39.8894	40.023	40.1147	40.0691	39.7941	39.2144	38.2847	36.9983	35.3922	33.546	31.5749	29.6188
	38.6418	38.6939	38.6719	38.5563	38.3342	38.0008	37.5599	37.0239	36.4145	35.7615	35.1021	34.4795	33.94	33.5303	33.2934	33.2643	33.466	33.9055	34.5712	35.4318	36.4375	37.5231	38.6134	39.6306	40.5023	41.1695	41.594	41.7634	41.6931	41.4249	41.0221	40.5612	40.1217	39.7748	39.5722	39.5381	39.6632	39.9042	40.1876	40.4181	40.4906	40.3047	39.7789	38.8638	37.5516	35.8806	33.9343	31.8337	29.7262
	38.4148	38.5618	38.6624	38.6887	38.6184	38.4368	38.1384	37.7279	37.221	36.6436	36.0317	35.4286	34.883	34.4447	34.1604	34.0688	34.196	34.5514	35.1251	35.8868	36.7869	37.7608	38.734	39.6302	40.3794	40.9263	41.2374	41.3057	41.1526	40.8253	40.3923	39.9335	39.5303	39.2535	39.1523	39.2458	39.5181	39.9174	40.361	40.7442	40.9528	40.8784	40.4331	39.5632	38.2585	36.5574	34.5453	32.3474	30.1163
	38.4422	38.6393	38.8162	38.939	38.9782	38.9113	38.7253	38.418	37.9994	37.4917	36.9283	36.352	35.8121	35.3597	35.0435	34.9044	34.9704	35.2524	35.7416	36.4085	37.2043	38.0653	38.9185	39.6898	40.3124	40.735	40.9291	40.8931	40.654	40.2644	39.7972	39.3357	38.9629	38.7493	38.7418	38.9556	39.3687	39.9225	40.5265	41.0675	41.4234	41.4786	41.1387	40.3452	39.0846	37.3936	35.3576	33.1035	30.7867
	38.723	38.9248	39.1308	39.3037	39.4093	39.4196	39.3155	39.0894	38.7461	38.3038	37.7927	37.2539	36.7353	36.2879	35.9606	35.7947	35.8187	36.0441	36.4626	37.0452	37.7441	38.4969	39.2326	39.8799	40.3754	40.6724	40.7471	40.6033	40.2731	39.8141	39.3033	38.8268	38.4694	38.3015	38.3687	38.6831	39.2187	39.9114	40.6645	41.3587	41.8652	42.0618	41.8484	41.161	39.9819	38.3442	36.3311	34.0683	31.7118
	39.2277	39.3912	39.5812	39.7598	39.8907	39.9426	39.8924	39.728	39.4499	39.0719	38.6207	38.1338	37.6567	37.2383	36.9256	36.7588	36.7655	36.9565	37.3234	37.8375	38.4522	39.1063	39.7316	40.2595	40.6308	40.8029	40.757	40.5017	40.0738	39.5353	38.9666	38.4567	38.0918	37.9431	38.0558	38.4405	39.0686	39.8732	40.7537	41.5863	42.2376	42.5802	42.5085	41.9532	40.8909	39.3498	37.4082	35.1881	32.8427
	39.902	39.9892	40.1232	40.2679	40.3875	40.4498	40.4295	40.3115	40.0923	39.7815	39.4014	38.985	38.5736	38.2119	37.9436	37.8058	37.8236	38.0065	38.3449	38.8104	39.3571	39.9259	40.4509	40.8674	41.1197	41.1698	41.0033	40.6331	40.1003	39.4702	38.8262	38.26	37.8594	37.6969	37.8181	38.234	38.9158	39.7957	40.7719	41.7188	42.5001	42.9849	43.0631	42.6597	41.7452	40.3406	38.5176	36.3913	34.1093
	40.6744	40.6549	40.6998	40.7777	40.8557	40.9029	40.894	40.8117	40.6495	40.4128	40.1185	39.7941	39.475	39.2003	39.0083	38.9312	38.9908	39.1934	39.5283	39.9667	40.4637	40.9623	41.3995	41.7141	41.8548	41.7875	41.5019	41.0147	40.3701	39.6364	38.8994	38.2525	37.7855	37.5725	37.6611	38.0639	38.7541	39.6658	40.6986	41.7274	42.6156	43.2304	43.4583	43.219	42.476	41.2421	39.5797	37.5948	35.4261
	41.4652	41.3175	41.249	41.2353	41.2489	41.2624	41.2518	41.1995	41.0964	40.9433	40.7517	40.5422	40.3429	40.1854	40.101	40.116	40.2468	40.4964	40.852	41.2844	41.7497	42.1932	42.5554	42.7789	42.8165	42.638	42.2368	41.6326	40.8719	40.0249	39.1789	38.4288	37.8659	37.5664	37.5807	37.9247	38.5757	39.472	40.5172	41.5895	42.5544	43.2792	43.6481	43.5761	43.0194	41.9815	40.5137	38.7105	36.6991
	42.1969	41.9091	41.7124	41.5912	41.5254	41.4933	41.4738	41.45	41.4106	41.3524	41.2805	41.2078	41.1536	41.1409	41.1925	41.327	41.5549	41.8749	42.2719	42.7161	43.1652	43.5671	43.866	44.0089	43.9525	43.6708	43.16	42.4421	41.565	40.5996	39.6337	38.7628	38.0795	37.6621	37.5642	37.8067	38.3724	39.2061	40.218	41.2922	42.2985	43.1064	43.5993	43.6882	43.3224	42.495	41.2452	39.6538	37.8346
	42.8037	42.374	42.0436	41.8076	41.6552	41.5717	41.5408	41.5468	41.5774	41.6249	41.6876	41.7701	41.882	42.036	42.2455	42.5204	42.8645	43.2717	43.7244	44.1929	44.6365	45.0066	45.2515	45.323	45.1822	44.8067	44.1953	43.3713	42.3831	41.301	40.2119	39.211	38.3912	37.8328	37.593	37.698	38.1379	38.8658	39.8005	40.8344	41.844	42.7028	43.2954	43.5299	43.3486	42.7346	41.7137	40.352	38.7479
	43.2392	42.675	42.2143	41.8643	41.6248	41.4896	41.4481	41.4871	41.5933	41.7549	41.9632	42.2136	42.5051	42.8396	43.2197	43.6465	44.1163	44.6184	45.1329	45.6304	46.0728	46.4156	46.6122	46.6195	46.4035	45.9451	45.2454	44.3283	43.2409	42.0521	40.8463	39.7168	38.756	38.0451	37.6447	37.587	37.8698	38.4559	39.2747	40.2287	41.2032	42.078	42.7402	43.0964	43.083	42.673	41.8791	40.7514	39.3721
	43.4821	42.7985	42.2186	41.762	41.4405	41.2572	41.2082	41.2835	41.4691	41.7491	42.1077	42.5307	43.0061	43.5243	44.0769	44.6556	45.2493	45.843	46.415	46.9373	47.375	47.6888	47.8382	47.7859	47.503	46.9742	46.2019	45.2098	44.043	42.7666	41.4615	40.2172	39.124	38.2629	37.6972	37.4644	37.5708	37.9895	38.6616	39.5014	40.4049	41.2598	41.9576	42.405	42.5336	42.3073	41.7254	40.8227	39.6644
	43.5369	42.7553	42.0729	41.5226	41.1283	40.9034	40.851	40.9646	41.23	41.6274	42.1337	42.7249	43.3778	44.0712	44.7857	45.5036	46.2072	46.8773	47.4919	48.0248	48.4459	48.7224	48.8208	48.7104	48.3681	47.782	46.956	45.9124	44.693	43.3578	41.9818	40.6492	39.446	38.4517	37.7307	37.3253	37.2495	37.4872	37.9918	38.6907	39.4918	40.2925	40.9904	41.4939	41.7314	41.6586	41.263	40.5638	39.6099
	43.4326	42.5781	41.814	41.1864	40.7315	40.4728	40.4208	40.5728	40.9145	41.4222	42.0655	42.811	43.6243	44.4726	45.3261	46.1582	46.9451	47.6651	48.2962	48.8162	49.201	49.4252	49.4637	49.2937	48.898	48.2685	47.4102	46.3431	45.1044	43.7472	42.339	40.9562	39.6786	38.582	37.7304	37.1692	36.9196	36.9755	37.3032	37.8434	38.5171	39.2329	39.8961	40.4185	40.7269	40.7707	40.5263	39.9992	39.2223
	43.2165	42.3159	41.4929	40.8064	40.3044	40.0204	39.972	40.1602	40.5706	41.1756	41.9381	42.8149	43.7612	44.7333	45.6915	46.6015	47.4346	48.1674	48.7801	49.2553	49.5767	49.7282	49.6938	49.4596	49.015	48.356	47.4882	46.4287	45.2086	43.8728	42.4789	41.0936	39.7881	38.6322	37.6873	37.0004	36.5982	36.4842	36.6366	37.01	37.539	38.1445	38.7411	39.2455	39.585	39.7041	39.5704	39.1768	38.5416
	42.9464	42.0258	41.1671	40.4408	39.9057	39.6048	39.5623	39.7824	40.2504	40.935	41.7923	42.7704	43.8142	44.8703	45.8901	46.8328	47.6664	48.3673	48.9194	49.3121	49.5381	49.5918	49.4682	49.1627	48.6723	47.9971	47.1428	46.1232	44.9622	43.6947	42.3666	41.0326	39.7532	38.5896	37.5986	36.8264	36.3039	36.0423	36.0314	36.2392	36.6144	37.0908	37.5934	38.0457	38.3772	38.5297	38.4637	38.1614	37.6284
	42.6809	41.7642	40.8917	40.144	39.5898	39.2802	39.2451	39.4913	40.0036	40.7469	41.6708	42.7151	43.8158	44.9103	45.943	46.8679	47.6512	48.2711	48.7167	48.9857	49.0815	49.0104	48.7793	48.394	47.8593	47.1796	46.3609	45.4127	44.3508	43.1987	41.9889	40.7622	39.566	38.4509	37.4664	36.6561	36.0528	35.6743	35.5204	35.5722	35.7921	36.1275	36.5149	36.8859	37.1738	37.32	37.2799	37.0271	36.5561
	42.47	41.5773	40.7103	39.9585	39.3986	39.0884	39.0622	39.3286	39.8713	40.6512	41.6119	42.6857	43.8004	44.8861	45.881	46.7362	47.4176	47.9067	48.1997	48.304	48.2351	48.0123	47.6551	47.1807	46.6019	45.9278	45.164	44.3157	43.3895	42.3966	41.3546	40.2888	39.2314	38.2204	37.296	36.497	35.8562	35.396	35.1254	35.037	35.1072	35.2968	35.5545	35.8213	36.036	36.1414	36.0899	35.8485	35.4023
	42.3471	41.4934	40.6484	39.908	39.3551	39.0526	39.0375	39.3192	39.8794	40.6753	41.6444	42.7124	43.8	44.8313	45.7405	46.4767	47.0077	47.32	47.4179	47.3202	47.0553	46.6564	46.1564	45.5839	44.9604	44.2993	43.6062	42.8811	42.1212	41.3245	40.4928	39.6344	38.7652	37.9087	37.0941	36.3534	35.7176	35.2122	34.8536	34.6453	34.5766	34.6219	34.7425	34.8896	35.009	35.0464	34.9532	34.6918	34.2399
	42.3227	41.5181	40.7079	39.9926	39.4593	39.1733	39.1731	39.4674	40.0354	40.8298	41.7829	42.8141	43.8386	44.7758	45.5573	46.1323	46.4716	46.5684	46.4364	46.1063	45.6203	45.0259	44.3697	43.6919	43.0226	42.3794	41.7677	41.1824	40.6109	40.0376	39.4481	38.8329	38.1908	37.5295	36.866	36.2239	35.631	35.1144	34.6962	34.3899	34.1969	34.1047	34.0873	34.1069	34.1173	34.0684	33.9124	33.6085	33.1289
	42.3829	41.6323	40.8666	40.1885	39.6866	39.4271	39.4479	39.7554	40.3255	41.1062	42.0249	42.9955	43.9287	44.7408	45.3623	45.7439	45.861	45.7143	45.3277	44.7447	44.0212	43.2192	42.3986	41.6111	40.8948	40.2719	39.7472	39.3103	38.9392	38.6046	38.2758	37.9259	37.5357	37.0972	36.614	36.1009	35.5807	35.0809	34.6285	34.2455	33.9444	33.7255	33.5753	33.467	33.3632	33.2192	32.989	32.6304	32.1112
	42.4901	41.7943	41.0797	40.4493	39.9909	39.7691	39.8192	40.1444	40.7158	41.477	42.3501	43.2448	44.0684	44.7353	45.1763	45.345	45.2224	44.8172	44.1643	43.3197	42.353	41.3398	40.3529	39.4548	38.6915	38.0888	37.6511	37.3632	37.1934	37.0997	37.0357	36.9573	36.8284	36.6247	36.3369	35.9701	35.5419	35.0791	34.6125	34.1714	33.7786	33.4463	33.173	32.9431	32.728	32.4892	32.1835	31.7682	31.2078
	42.5887	41.9449	41.286	40.7125	40.3095	40.1377	40.2281	40.5787	41.1558	41.8978	42.7222	43.5351	44.2413	44.7547	45.0076	44.9575	44.5917	43.9275	43.0105	41.9085	40.7042	39.4859	38.3383	37.3334	36.5242	35.94	35.5845	35.4378	35.4597	35.5961	35.7861	35.9697	36.0946	36.1219	36.0293	35.8125	35.4838	35.0688	34.601	34.1164	33.6469	33.2157	32.8325	32.4926	32.1761	31.851	31.4773	31.0126	30.4189
	42.6125	42.0161	41.4156	40.9075	40.5715	40.4627	40.6058	40.9929	41.5842	42.313	43.0927	43.8263	44.4175	44.7807	44.8506	44.5895	43.9911	43.0815	41.9161	40.5741	39.1495	37.7421	36.4465	35.3434	34.4917	33.9231	33.6411	33.6211	33.8154	34.1592	34.5788	35	35.3562	35.5949	35.6826	35.6062	35.3729	35.0068	34.5438	34.0254	33.4919	32.9761	32.4984	32.0639	31.6614	31.2649	30.838	30.3389	29.7272
	42.4947	41.9401	41.4002	40.965	40.7071	40.6741	40.8831	41.319	41.9359	42.6618	43.4063	44.0706	44.5578	44.7838	44.687	44.2345	43.4269	42.2982	40.913	39.36	37.7433	36.1717	34.7484	33.5608	32.6721	32.1164	31.8961	31.983	32.3227	32.8416	33.4551	34.0771	34.629	35.0468	35.2872	35.3299	35.1774	34.8526	34.3935	33.8463	33.2586	32.6719	32.116	31.6049	31.1351	30.6866	30.2261	29.7126	29.1038
	42.1779	41.6603	41.1826	40.8268	40.657	40.7115	40.9988	41.496	42.1507	42.8858	43.6082	44.2176	44.6179	44.7276	44.4887	43.8741	42.8906	41.5795	40.0133	38.2883	36.5165	34.8137	33.2892	32.0352	31.1182	30.5732	30.4017	30.5723	31.0255	31.6805	32.4442	33.2213	33.9236	34.4784	34.8345	34.9658	34.8716	34.5738	34.1121	33.5371	32.9024	32.2571	31.6391	31.0702	30.5537	30.0747	29.6028	29.0974	28.5143
	41.6231	41.1393	40.7256	40.4549	40.3811	40.5325	40.9082	41.4771	42.1802	42.9365	43.6503	44.2213	44.555	44.5732	44.2225	43.4811	42.3619	40.9124	39.211	37.3602	35.4768	33.6816	32.0876	30.7894	29.8552	29.3203	29.1848	29.4151	29.9475	30.6962	31.5623	32.4438	33.2459	33.8898	34.3189	34.5033	34.4398	34.1502	33.6759	33.0711	32.3946	31.7018	31.0371	30.4289	29.8862	29.3981	28.9367	28.4616	27.9266
	40.8168	40.3659	40.0185	39.8372	39.8648	40.1191	40.5892	41.2361	41.995	42.7813	43.498	44.0459	44.3331	44.2857	43.8551	43.0249	41.8133	40.2727	38.4859	36.5589	34.6115	32.7663	31.1374	29.8202	28.8825	28.359	28.2485	28.5152	29.0932	29.8934	30.8137	31.7482	32.5986	33.2825	33.7406	33.9407	33.879	33.5774	33.0791	32.4413	31.7269	30.9962	30.2991	29.6688	29.1187	28.6412	28.21	27.7845	27.3166
	39.7739	39.358	39.0796	38.9904	39.1216	39.4801	40.0455	40.7714	41.5879	42.4079	43.1346	43.6708	43.9287	43.839	43.3588	42.4765	41.2152	39.6308	37.8085	35.8557	33.8923	32.0403	30.4127	29.1031	28.1777	27.6692	27.575	27.858	28.4509	29.2637	30.1932	31.1327	31.9829	32.6607	33.1062	33.2871	33.1997	32.8672	32.3342	31.6605	30.912	30.1526	29.4358	28.7985	28.2572	27.8066	27.4211	27.0599	26.6728
	38.5378	38.162	37.9556	37.9592	38.1924	38.6513	39.307	40.1062	40.9754	41.8263	42.5636	43.0938	43.3339	43.2205	42.7162	41.8146	40.5423	38.9577	37.1466	35.2155	33.282	31.4652	29.8741	28.599	27.7024	27.2148	27.1315	27.4146	27.9968	28.789	29.6889	30.5918	31.3999	32.0317	32.429	32.561	32.4255	32.0468	31.4714	30.7606	29.9825	29.203	28.4779	27.8464	27.3268	26.9148	26.5856	26.2973	25.9981
	37.1764	36.848	36.7167	36.8115	37.1411	37.6916	38.426	39.286	40.1957	41.0674	41.8088	42.3315	42.5586	42.4332	41.9238	41.0288	39.778	38.2307	36.4716	34.6043	32.742	30.9982	29.4763	28.2609	27.4101	26.9506	26.876	27.1478	27.6999	28.4454	29.2854	30.1187	30.8517	31.4066	31.7285	31.7896	31.5898	31.1552	30.5337	29.7875	28.9856	28.1948	27.4717	26.8562	26.3674	26.0015	25.7332	25.5202	25.3087
	35.7741	35.5024	35.4488	35.6311	36.0476	36.6754	37.4713	38.3731	39.3044	40.1798	40.9118	41.4183	41.6298	41.4966	40.9935	40.1235	38.9185	37.438	35.7639	33.9951	32.2383	30.5997	29.175	28.0419	27.2524	26.8293	26.7639	27.0178	27.5267	28.2074	28.9659	29.7067	30.3416	30.7987	31.0277	31.0045	30.7321	30.2384	29.5719	28.7953	27.9773	27.1842	26.4721	25.8807	25.4283	25.111	24.9031	24.7615	24.6313
	34.4227	34.2178	34.2435	34.5072	34.9975	35.6844	36.5194	37.4387	38.3672	39.2236	39.9267	40.4022	40.589	40.4452	39.9522	39.1173	37.9743	36.5812	35.0163	33.372	31.7471	30.2387	28.9337	27.901	27.1863	26.8074	26.7536	26.9867	27.4452	28.0506	28.715	29.3497	29.8739	30.2222	30.3503	30.2385	29.8928	29.3427	28.6374	27.8387	27.0141	26.228	25.5351	24.9733	24.5599	24.2899	24.1372	24.058	23.997
	33.2104	33.0821	33.1874	33.524	34.0725	34.7968	35.6455	36.5548	37.4526	38.2635	38.9143	39.3396	39.4878	39.3251	38.8397	38.043	36.9699	35.6764	34.236	32.7333	31.2581	29.8972	28.7271	27.808	27.1779	26.8497	26.8106	27.0228	27.4283	27.954	28.519	29.0427	29.4524	29.69	29.7176	29.5204	29.1074	28.5095	27.7754	26.9656	26.145	25.3756	24.7089	24.1806	23.8061	23.5791	23.4729	23.4436	23.436
	32.2117	32.1682	32.3515	32.7507	33.3399	34.0785	34.914	35.7845	36.6228	37.3609	37.9347	38.289	38.3821	38.1889	37.7042	36.9433	35.9417	34.7526	33.4437	32.0914	30.7751	29.5708	28.5442	27.7456	27.2056	26.932	26.9096	27.1021	27.4548	27.9008	28.3669	28.781	29.0791	29.2109	29.1451	28.8716	28.4022	27.7686	27.0186	26.2102	25.4051	24.6615	24.0272	23.5348	23.1972	23.007	22.9367	22.9428	22.971
	31.4788	31.5257	31.7832	32.2334	32.8449	33.5748	34.371	35.1754	35.9271	36.5668	37.0408	37.3045	37.3265	37.0905	36.5978	35.8671	34.9339	33.8483	32.6713	31.4707	30.315	29.2688	28.3869	27.7098	27.2602	27.0413	27.036	27.209	27.51	27.8785	28.2493	28.5592	28.7528	28.788	28.6397	28.3025	27.7903	27.1353	26.3833	25.5892	24.8106	24.1011	23.5042	23.0488	22.7453	22.5846	22.5391	22.5661	22.613
	31.0362	31.1753	31.501	31.9892	32.6051	33.305	34.0388	34.7534	35.3959	35.9165	36.2723	36.4299	36.368	36.0792	35.5704	34.8636	33.9937	33.0069	31.9576	30.9041	29.9042	29.011	28.2685	27.7075	27.3435	27.175	27.1836	27.3355	27.585	27.8781	28.1579	28.3701	28.468	28.4172	28.1988	27.8112	27.2704	26.6078	25.8671	25.0992	24.3568	23.6884	23.1328	22.7147	22.4418	22.3037	22.2728	22.3078	22.3585
	30.878	31.107	31.4923	32.0054	32.6092	33.2607	33.9135	34.5208	35.038	35.4257	35.6521	35.6947	35.542	35.1947	34.6652	33.9776	33.1658	32.2719	31.343	30.428	29.5742	28.8235	28.2093	27.7536	27.465	27.338	27.3533	27.4792	27.6747	27.8926	28.0844	28.2044	28.2144	28.0873	27.8098	27.3839	26.8267	26.1686	25.4502	24.7181	24.0195	23.3975	22.8857	22.5047	22.2593	22.1379	22.1134	22.1464	22.1896
	30.9701	31.282	31.7162	32.2408	32.8182	33.4073	33.9665	34.4559	34.8401	35.09	35.1844	35.1113	34.8686	34.4637	33.9138	33.2443	32.4876	31.6809	30.8641	30.0768	29.3561	28.7333	28.232	27.866	27.6378	27.5389	27.5495	27.6407	27.7763	27.9162	28.02	28.0504	27.9775	27.7809	27.4524	26.997	26.4324	25.7874	25.0992	24.4094	23.7596	23.1871	22.7203	22.3757	22.1554	22.0467	22.0233	22.048	22.077
	31.2545	31.638	32.1081	32.6315	33.171	33.6886	34.1481	34.5173	34.7697	34.8861	34.8556	34.6755	34.3516	33.8976	33.3338	32.6861	31.9847	31.2615	30.549	29.8781	29.2758	28.7638	28.3568	28.0612	27.8749	27.7868	27.7776	27.8214	27.8875	27.9428	27.9548	27.8948	27.74	27.4768	27.1014	26.6212	26.054	25.4267	24.7725	24.1281	23.5293	23.0074	22.5859	22.2769	22.0801	21.9822	21.9577	21.972	21.9849
	31.6575	32.0968	32.5886	33.0987	33.5918	34.0338	34.3944	34.6489	34.7794	34.7761	34.6369	34.3673	33.9798	33.4923	32.9275	32.3106	31.6686	31.028	30.4138	29.8484	29.3495	28.9301	28.5971	28.3508	28.1852	28.0878	28.0407	28.0216	28.0054	27.9661	27.8792	27.7238	27.4846	27.1535	26.731	26.2264	25.6572	25.048	24.4281	23.829	23.2806	22.8088	22.4317	22.1578	21.9844	21.8975	21.8728	21.8784	21.8779
	32.0979	32.5743	33.0723	33.5584	33.9998	34.3668	34.6353	34.7876	34.814	34.7127	34.4891	34.1553	33.7286	33.23	32.6827	32.1104	31.5358	30.9797	30.46	29.9905	29.5809	29.2362	28.9566	28.7378	28.5709	28.4431	28.3386	28.2392	28.1259	27.9799	27.7844	27.5261	27.1965	26.793	26.3198	25.7875	25.2133	24.6193	24.0309	23.4743	22.974	22.5502	22.2164	21.9773	21.8283	21.7547	21.7336	21.7356	21.7281
	32.4969	32.9894	33.4779	33.9306	34.3177	34.6146	34.8026	34.8711	34.8171	34.6455	34.3677	34.0006	33.5646	33.0819	32.5748	32.0642	31.5681	31.1013	30.6742	30.2932	29.9602	29.6736	29.4283	29.2161	29.0266	28.8478	28.6667	28.4698	28.2444	27.9789	27.6643	27.2943	26.867	26.3848	25.855	25.2897	24.7054	24.1216	23.5598	23.0413	22.5854	22.2071	21.9153	21.7115	21.5888	21.5325	21.5207	21.5265	21.5208
	32.7865	33.2734	33.7372	34.1484	34.4813	34.7156	34.8385	34.845	34.738	34.5274	34.229	33.8625	33.4496	33.012	32.5699	32.1401	31.7355	31.3643	31.03	30.7317	30.4648	30.222	29.9939	29.7698	29.5391	29.2912	29.0167	28.7073	28.3567	27.9607	27.5175	27.0279	26.496	25.9288	25.3366	24.7325	24.1323	23.5531	23.0126	22.5275	22.1122	21.7767	21.526	21.3582	21.2648	21.2307	21.2351	21.2532	21.2592
	32.916	33.3759	33.8009	34.1645	34.4448	34.6263	34.7011	34.6691	34.5376	34.3201	34.0349	33.7028	33.3451	32.9816	32.6289	32.299	31.9989	31.7303	31.4899	31.2704	31.0614	30.8508	30.6263	30.3758	30.0891	29.7583	29.3778	28.945	28.4603	27.9265	27.3488	26.7347	26.094	25.4378	24.7791	24.132	23.5113	22.9321	22.4083	21.9526	21.5746	21.28	21.0698	20.9395	20.8788	20.8722	20.8998	20.9388	20.9658
	32.8556	33.2696	33.6436	33.9549	34.1857	34.3248	34.3686	34.3208	34.1919	33.9976	33.7569	33.4903	33.2169	32.9534	32.7118	32.4986	32.3146	32.1549	32.0099	31.8664	31.7093	31.5227	31.2922	31.0055	30.6536	30.2317	29.7387	29.1779	28.556	27.8828	27.1701	26.4318	25.6825	24.9375	24.212	23.5208	22.878	22.2963	21.7868	21.3579	21.0152	20.7604	20.591	20.4998	20.475	20.5007	20.5576	20.6245	20.6803
	32.5984	32.9503	33.2639	33.5201	33.7051	33.8119	33.8402	33.7969	33.6942	33.5486	33.3788	33.203	33.0377	32.8948	32.7812	32.6974	32.638	32.5917	32.5431	32.4739	32.3648	32.1974	31.956	31.6287	31.2087	30.6944	30.0897	29.4036	28.6489	27.8419	27.0008	26.145	25.2937	24.4655	23.6777	22.9457	22.2828	21.6996	21.2043	20.8017	20.4938	20.2786	20.1505	20.0999	20.1136	20.1751	20.2657	20.3653	20.4546
	32.1578	32.436	32.6827	32.8827	33.0262	33.1094	33.1353	33.1125	33.0543	32.9768	32.8969	32.8303	32.789	32.7804	32.8053	32.8584	32.9279	32.9969	33.0445	33.048	32.9851	32.8355	32.5829	32.2166	31.7322	31.1319	30.4242	29.6236	28.7487	27.8217	26.8664	25.907	24.9669	24.0674	23.2275	22.4629	21.786	21.2057	20.7273	20.3527	20.0803	19.905	19.8186	19.8093	19.8625	19.9615	20.0875	20.2216	20.3456
	31.5644	31.7624	31.9392	32.0838	32.1897	32.2566	32.2895	32.2983	32.2963	32.2987	32.3199	32.3719	32.4625	32.5935	32.7603	32.9515	33.1496	33.3322	33.4742	33.5492	33.5324	33.4023	33.1429	32.745	32.2068	31.5341	30.74	29.8437	28.8694	27.8441	26.7965	25.7548	24.7456	23.7928	22.9162	22.1317	21.4508	20.8806	20.4241	20.0803	19.8449	19.7099	19.6647	19.6958	19.7876	19.9228	20.0829	20.2497	20.406
	30.8606	30.977	31.0848	31.1764	31.2489	31.3044	31.3499	31.3959	31.4553	31.5414	31.6661	31.8376	32.0589	32.3268	32.6313	32.9554	33.2766	33.5682	33.8009	33.9458	33.9763	33.8705	33.613	33.1961	32.6207	31.8961	31.0393	30.0737	29.0279	27.9331	26.8217	25.7252	24.6725	23.689	22.7953	22.0072	21.335	20.7842	20.3557	20.0461	19.8486	19.7532	19.7471	19.8156	19.9422	20.1092	20.2987	20.4929	20.6753
	30.0947	30.1336	30.1766	30.2195	30.2625	30.3098	30.3697	30.4532	30.5724	30.7387	30.9612	31.2444	31.5871	31.9813	32.4122	32.8583	33.2928	33.6851	34.0032	34.2163	34.2966	34.2222	33.9786	33.5598	32.9691	32.2186	31.3285	30.3258	29.2421	28.112	26.9703	25.8508	24.7839	23.7958	22.9073	22.1335	21.4838	20.9621	20.5673	20.2944	20.1344	20.0755	20.1039	20.2037	20.3581	20.5494	20.7601	20.9729	21.1724
	29.3156	29.286	29.2719	29.2722	29.2894	29.3298	29.4028	29.5193	29.6909	29.9272	30.2347	30.6146	31.0622	31.5656	32.1059	32.658	33.1918	33.674	34.0708	34.3499	34.4833	34.4493	34.2343	33.8339	33.2532	32.5066	31.6167	30.6126	29.5283	28.4001	27.2643	26.1558	25.1056	24.1399	23.2791	22.5374	21.9232	21.4389	21.0819	20.8457	20.7199	20.6918	20.7466	20.8683	21.04	21.2446	21.4651	21.6853	21.8904
	28.5682	28.4836	28.4231	28.388	28.3833	28.4168	28.4988	28.6404	28.8525	29.1434	29.5174	29.9735	30.5041	31.0942	31.7223	32.3607	32.977	33.5365	34.004	34.3469	34.537	34.5533	34.383	34.0229	33.4795	32.7684	31.9136	30.9454	29.8986	28.81	27.7164	26.6524	25.6488	24.731	23.9186	23.2246	22.6561	22.2145	21.896	21.693	21.5946	21.5876	21.6572	21.7877	21.963	22.1668	22.3833	22.5975	22.7957
	27.8907	27.7679	27.6739	27.6123	27.5897	27.6155	27.7007	27.8568	28.0943	28.4207	28.8392	29.3471	29.9349	30.5862	31.2777	31.9803	32.6606	33.2832	33.8127	34.2166	34.4671	34.5438	34.4345	34.1368	33.6577	33.0134	32.2279	31.3315	30.3586	29.3452	28.3274	27.3385	26.408	25.56	24.8126	24.1777	23.661	23.263	22.9793	22.8019	22.7198	22.7203	22.7894	22.9123	23.0744	23.2611	23.4581	23.652	23.8306
	27.3132	27.1713	27.0585	26.98	26.9439	26.9607	27.0424	27.201	27.4472	27.7884	28.2273	28.7606	29.3785	30.0637	30.7928	31.5365	32.2614	32.9325	33.5148	33.9765	34.2904	34.4367	34.4036	34.1888	33.7991	33.2502	32.5651	31.7729	30.9061	29.999	29.0856	28.1971	27.3608	26.5989	25.9277	25.3577	24.8937	24.5352	24.2779	24.1139	24.0331	24.0238	24.0738	24.1702	24.3005	24.4522	24.6135	24.7731	24.9202
	26.858	26.7172	26.6011	26.516	26.4709	26.4776	26.549	26.698	26.9359	27.2707	27.7056	28.238	28.8585	29.5507	30.2917	31.0535	31.8038	32.5086	33.1342	33.6497	34.0288	34.2521	34.3079	34.1934	33.9144	33.4851	32.9264	32.2648	31.5303	30.7541	29.967	29.1973	28.4695	27.8034	27.2133	26.7082	26.2919	25.9639	25.72	25.5534	25.4555	25.4167	25.4269	25.4764	25.5553	25.6543	25.7643	25.8764	25.9822
	26.5407	26.4213	26.3174	26.2359	26.1868	26.1827	26.2375	26.3653	26.5787	26.887	27.2949	27.8012	28.3983	29.0716	29.8004	30.5584	31.3154	32.0394	32.6984	33.2627	33.707	34.0121	34.1659	34.1647	34.0124	33.7207	33.3076	32.7962	32.2124	31.5837	30.937	30.2969	29.6846	29.117	28.6065	28.1605	27.7823	27.4715	27.2247	27.0369	26.9017	26.8123	26.762	26.7442	26.7531	26.7827	26.8274	26.8814	26.9387
	26.3719	26.2931	26.2164	26.1487	26.1004	26.0851	26.1179	26.2144	26.3888	26.6524	27.0124	27.4699	28.02	28.6511	29.3452	30.0791	30.8254	31.5544	32.2364	32.8431	33.3502	33.7384	33.9951	34.1146	34.0987	33.9557	33.6999	33.3498	32.927	32.4543	31.954	31.4465	30.9495	30.477	30.039	29.6418	29.2884	28.9789	28.7115	28.4833	28.2907	28.1307	28.0002	27.8971	27.8196	27.766	27.7344	27.7226	27.7271
	26.3593	26.3384	26.3023	26.2575	26.2149	26.1886	26.1951	26.2517	26.3748	26.5784	26.8723	27.2614	27.744	28.3122	28.9519	29.6433	30.3624	31.0827	31.7766	32.4177	32.9823	33.4511	33.8103	34.0522	34.1755	34.1848	34.0898	33.9043	33.6446	33.3282	32.9728	32.5942	32.2063	31.8202	31.4438	31.0825	30.7391	30.4147	30.1094	29.8231	29.5557	29.3081	29.0818	28.8792	28.7031	28.5566	28.4418	28.36	28.3108
	26.5083	26.5599	26.5758	26.562	26.5293	26.4926	26.4697	26.4797	26.5416	26.6724	26.8857	27.1899	27.5878	28.0756	28.6436	29.2761	29.9531	30.6511	31.3451	32.0106	32.6244	33.1671	33.6233	33.9832	34.2418	34.3996	34.4615	34.4359	34.3338	34.1673	33.9489	33.69	33.4008	33.0895	32.7621	32.4231	32.0756	31.7222	31.365	31.0071	30.6523	30.3056	29.9734	29.663	29.382	29.138	28.9377	28.7859	28.6852
	26.8228	26.9579	27.0349	27.0585	27.0394	26.9929	26.9383	26.8967	26.89	26.9384	27.0594	27.2658	27.5649	27.9579	28.4396	28.9989	29.6197	30.2821	30.9637	31.6415	32.2934	32.8992	33.4422	33.9098	34.2936	34.5896	34.7976	34.9209	34.9648	34.9362	34.8424	34.6907	34.4876	34.2384	33.9477	33.6195	33.2573	32.8651	32.4476	32.011	31.5631	31.1133	30.6727	30.2534	29.8678	29.5282	29.2452	29.0275	28.8803
	27.3035	27.5299	27.674	27.7395	27.7365	27.6809	27.5931	27.4966	27.4159	27.3749	27.3951	27.494	27.6837	27.9704	28.3537	28.8272	29.379	29.9926	30.6485	31.3252	32.0011	32.6559	33.2711	33.8315	34.325	34.7434	35.0817	35.3377	35.5117	35.6053	35.6213	35.5628	35.4328	35.2346	34.9713	34.6463	34.264	33.8298	33.351	32.8369	32.2989	31.7507	31.2077	30.6866	30.2044	29.7772	29.4198	29.1439	28.9575
	27.9473	28.2685	28.4829	28.5926	28.607	28.5426	28.4208	28.2671	28.1091	27.9742	27.8881	27.8728	27.9454	28.117	28.3923	28.7694	29.2405	29.7927	30.4091	31.0699	31.7542	32.4411	33.1106	33.745	34.329	34.8502	35.2991	35.6686	35.9542	36.1528	36.263	36.2842	36.2166	36.0613	35.8204	35.497	35.096	34.6246	34.0921	33.5106	32.8949	32.2623	31.632	31.0247	30.4609	29.9608	29.5419	29.2189	29.0021
	28.7443	29.1603	29.445	29.5988	29.6307	29.5571	29.4006	29.1888	28.9519	28.7209	28.5254	28.392	28.3426	28.3932	28.5532	28.8252	29.2056	29.6846	30.248	30.8777	31.5534	32.2539	32.958	33.6456	34.2985	34.9006	35.4385	35.9009	36.2788	36.5654	36.7554	36.845	36.8323	36.7163	36.4984	36.1814	35.7709	35.2752	34.7054	34.0758	33.404	32.71	32.016	31.3456	30.7225	30.1691	29.7059	29.3494	29.1117
	29.6766	30.1834	30.5353	30.7311	30.7789	30.6952	30.5037	30.2336	29.9177	29.5904	29.285	29.0323	28.8589	28.7851	28.8251	28.9857	29.2669	29.6625	30.1603	30.7442	31.3945	32.0898	32.808	33.5272	34.2267	34.8874	35.4925	36.0273	36.4793	36.8382	37.0958	37.246	37.2846	37.2095	37.021	36.7219	36.3182	35.8188	35.2361	34.586	33.8875	33.1627	32.4356	31.7317	31.0763	30.4939	30.0062	29.6312	29.382
	30.7163	31.3065	31.7197	31.9532	32.014	31.9187	31.6918	31.3641	30.9707	30.5487	30.1352	29.7648	29.4679	29.2695	29.1875	29.2329	29.4091	29.7128	30.1343	30.6591	31.2683	31.9407	32.6534	33.3834	34.1079	34.8058	35.4576	36.0459	36.5555	36.9737	37.29	37.4963	37.5869	37.5587	37.4113	37.1473	36.7725	36.2961	35.7311	35.0938	34.404	33.6844	32.9596	32.2558	31.5989	31.0139	30.523	30.1449	29.8928
	31.8259	32.489	32.9552	33.22	33.2898	33.1809	32.9185	32.5346	32.0664	31.5535	31.036	30.5519	30.1352	29.8147	29.6119	29.5412	29.6093	29.8157	30.1528	30.6075	31.1623	31.7961	32.4859	33.2079	33.9381	34.6539	35.3341	35.9594	36.5129	36.9801	37.349	37.6103	37.7572	37.7858	37.6949	37.4867	37.1666	36.7436	36.2302	35.6424	34.9995	34.3234	33.6384	32.9698	32.3429	31.7821	31.3092	30.9422	30.6946
	32.9593	33.6822	34.1907	34.4791	34.5529	34.4282	34.1304	33.6928	33.154	32.5557	31.9407	31.3496	30.8197	30.3827	30.0635	29.8794	29.8398	29.9466	30.1944	30.5717	31.0619	31.6447	32.2972	32.9954	33.7149	34.4323	35.1255	35.7742	36.3606	36.8693	37.2875	37.605	37.8145	37.9114	37.894	37.7638	37.5253	37.1866	36.759	36.257	35.6985	35.1035	34.4945	33.8947	33.3278	32.8162	32.3804	32.0372	31.7994
	34.0646	34.8321	35.3711	35.6744	35.7466	35.6036	35.2712	34.7832	34.1794	33.5034	32.7995	32.111	31.4773	30.9328	30.5049	30.2135	30.0703	30.0791	30.2366	30.5327	30.9521	31.4752	32.0798	32.7422	33.4382	34.1443	34.8382	35.4996	36.1104	36.6551	37.1206	37.4967	37.7756	37.9523	38.0245	37.9928	37.8606	37.6343	37.3233	36.94	36.4993	36.0187	35.5174	35.0158	34.5345	34.0933	33.7104	33.4009	33.1761
	35.0884	35.8844	36.4409	36.7497	36.8147	36.6514	36.2857	35.7518	35.0903	34.3458	33.5641	32.79	32.065	31.425	30.8996	30.5104	30.2713	30.1877	30.2579	30.4732	30.8195	31.2784	31.8286	32.447	33.1104	33.7955	34.4809	35.1467	35.7753	36.3517	36.8631	37.2994	37.653	37.9186	38.0932	38.1764	38.17	38.0783	37.9083	37.6692	37.3725	37.0321	36.6631	36.282	35.9057	35.5505	35.2317	34.9622	34.7517
	35.981	36.7887	37.3496	37.6547	37.7072	37.5222	37.1254	36.5512	35.8406	35.0387	34.1922	33.3469	32.5452	31.8245	31.2156	30.7417	30.4178	30.2509	30.2405	30.3793	30.6543	31.0485	31.5416	32.1118	32.7366	33.3944	34.0645	34.7282	35.3691	35.9728	36.5277	37.024	37.4545	37.8137	38.098	38.3057	38.4369	38.4937	38.4797	38.4008	38.2644	38.08	37.8583	37.6112	37.3512	37.0909	36.8421	36.615	36.4179
	36.7012	37.5045	38.0574	38.3502	38.3856	38.1784	37.7538	37.146	36.3962	35.5494	34.6526	33.7519	32.8903	32.1058	31.43	30.8868	30.4921	30.254	30.173	30.2429	30.452	30.7844	31.2212	31.7418	32.3255	32.9518	33.6017	34.258	34.9057	35.5318	36.1257	36.6786	37.1836	37.6352	38.0293	38.3629	38.6343	38.8428	38.989	39.0748	39.1034	39.0796	39.0092	38.8995	38.7583	38.5942	38.4154	38.2296	38.0433
	37.2213	38.0054	38.5392	38.8124	38.8274	38.5984	38.1503	37.5168	36.7386	35.8603	34.9288	33.9897	33.0862	32.2561	31.5312	30.9358	30.4862	30.1912	30.0519	30.0631	30.2142	30.4904	30.8743	31.3468	31.8887	32.4812	33.1072	33.7512	34.3997	35.0416	35.6674	36.2695	36.8414	37.3777	37.8738	38.3256	38.7294	39.082	39.3808	39.6238	39.81	39.9394	40.0132	40.0339	40.005	39.9309	39.8166	39.6675	39.4882
	37.5308	38.2832	38.7886	39.0367	39.0293	38.7803	38.3139	37.6632	36.8679	35.9721	35.0215	34.0614	33.1339	32.2768	31.5211	30.8912	30.4034	30.0666	29.8825	29.8466	29.9491	30.1766	30.5127	30.94	31.4409	31.9985	32.5973	33.2239	33.8666	34.5158	35.1635	35.8032	36.429	37.0358	37.6184	38.1718	38.6905	39.169	39.6016	39.9828	40.3076	40.5717	40.7721	40.9067	40.9752	40.9783	40.9182	40.798	40.6215
	37.6376	38.3486	38.819	39.0384	39.0085	38.7424	38.2638	37.6046	36.8037	35.9037	34.9494	33.9846	33.0506	32.1839	31.415	30.7675	30.2575	29.8938	29.6783	29.6071	29.671	29.8576	30.1518	30.5377	30.9991	31.521	32.0898	32.6936	33.3227	33.9689	34.6259	35.288	35.9502	36.6075	37.2546	37.8854	38.4932	39.0702	39.6084	40.099	40.5338	40.9048	41.2051	41.4293	41.5734	41.6354	41.6153	41.5144	41.3359
	37.5679	38.2313	38.6628	38.8522	38.8011	38.522	38.0376	37.3788	36.5829	35.6913	34.7469	33.7922	32.8669	32.0062	31.2395	30.5894	30.0716	29.6943	29.4597	29.3639	29.3985	29.5518	29.8099	30.158	30.5816	31.0672	31.6027	32.178	32.7849	33.4169	34.0686	34.7355	35.4133	36.0973	36.782	37.4607	38.1256	38.7674	39.3759	39.9402	40.4493	40.8925	41.2599	41.5434	41.7367	41.8357	41.8388	41.7465	41.5617
	37.3635	37.9764	38.368	38.5285	38.459	38.1717	37.688	37.0376	36.2563	35.3836	34.4608	33.5283	32.6241	31.782	31.0298	30.3892	29.8748	29.4948	29.2508	29.1392	29.1521	29.2784	29.5052	29.8188	30.206	30.6544	31.1535	31.6946	32.2707	32.8766	33.5079	34.1611	34.8324	35.5174	36.2106	36.9051	37.5921	38.2614	38.9016	39.5	40.044	40.521	40.9194	41.2293	41.4429	41.5552	41.5637	41.4689	41.2742
	37.0772	37.6402	37.9937	38.128	38.0442	37.7536	37.2767	36.6418	35.8827	35.0372	34.1443	33.2428	32.3685	31.5536	30.8244	30.2013	29.6982	29.3226	29.0759	28.9547	28.9512	29.0551	29.2541	29.5355	29.8869	30.2974	30.7572	31.2588	31.7962	32.365	32.9618	33.5835	34.227	34.888	35.5612	36.2395	36.9139	37.5736	38.2066	38.7996	39.3389	39.8113	40.2044	40.5076	40.713	40.8151	40.8119	40.7044	40.4968
	36.7667	37.2834	37.6026	37.7149	37.6214	37.3325	36.8676	36.2533	35.5217	34.7085	33.8508	32.9851	32.1454	31.362	30.6598	30.0581	29.5699	29.202	28.9559	28.8279	28.8108	28.8946	29.0677	29.3182	29.6344	30.0061	30.4243	30.8823	31.3747	31.8975	32.4479	33.0231	33.6203	34.2355	34.8634	35.497	36.1274	36.744	37.3344	37.8857	38.3841	38.8166	39.1711	39.4375	39.6084	39.6793	39.649	39.52	39.2978
	36.4884	36.9643	37.2545	37.3499	37.2511	36.968	36.5187	35.9282	35.2267	34.4479	33.6267	32.7976	31.9929	31.2409	30.5654	29.9846	29.5106	29.1499	28.9039	28.769	28.7383	28.8023	28.95	29.17	29.4512	29.7838	30.1594	30.5715	31.0148	31.4858	31.9816	32.4995	33.0367	33.5893	34.1522	34.7187	35.28	35.826	36.3451	36.8247	37.2523	37.6156	37.904	38.1086	38.2234	38.2457	38.176	38.0186	37.781
	36.2908	36.7325	36.9993	37.0825	36.9823	36.7078	36.2759	35.7098	35.0381	34.2923	33.5054	32.7099	31.9364	31.2117	30.5585	29.9939	29.5297	29.1722	28.9227	28.778	28.7315	28.7743	28.8958	29.0851	29.3316	29.6257	29.9591	30.3252	30.7187	31.1358	31.5734	32.0284	32.498	32.9781	33.4637	33.9482	34.4236	34.8802	35.3076	35.6945	36.0297	36.3029	36.5051	36.6297	36.673	36.6342	36.5165	36.3262	36.073
	36.2089	36.6227	36.8713	36.946	36.8467	36.5817	36.1666	35.6231	34.9779	34.2607	33.5026	32.7343	31.9849	31.28	30.6412	30.0852	29.6234	29.2622	29.003	28.8434	28.7772	28.796	28.8899	29.0483	29.2609	29.5181	29.8115	30.1342	30.4804	30.8458	31.2265	31.6192	32.0201	32.4252	32.8292	33.2259	33.6076	33.9658	34.2912	34.5741	34.8052	34.9764	35.0813	35.1157	35.0785	34.9719	34.8015	34.5761	34.3076
	36.2604	36.6513	36.8851	36.9531	36.855	36.5982	36.1969	35.6716	35.0472	34.3515	33.614	32.864	32.129	31.4339	30.7994	30.2421	29.7733	29.3998	29.1236	28.9427	28.852	28.8436	28.9082	29.0356	29.2158	29.439	29.6965	29.9809	30.2857	30.6056	30.9357	31.272	31.6098	31.9447	32.271	32.5826	32.8725	33.1329	33.3559	33.5336	33.6588	33.7259	33.7311	33.6731	33.5537	33.3779	33.154	32.8935	32.6105
	36.4441	36.8145	37.0342	37.0949	36.9958	36.7433	36.3508	35.837	35.2254	34.5423	33.8157	33.0733	32.3418	31.6452	31.004	30.4346	29.9488	29.5538	29.2526	29.0441	28.9239	28.8851	28.9191	29.0162	29.1663	29.3597	29.5873	29.8407	30.1126	30.3965	30.6866	30.9772	31.2632	31.539	31.7986	32.0357	32.2438	32.4159	32.5452	32.6258	32.6525	32.6221	32.5335	32.3883	32.1911	31.9498	31.6754	31.3817	31.0848
	36.7397	37.0886	37.2921	37.3418	37.2368	36.9826	36.5915	36.081	35.4731	34.7927	34.0662	33.3205	32.5814	31.8724	31.2137	30.6222	30.11	29.6853	29.352	29.1102	28.9565	28.885	28.8879	28.9559	29.0794	29.2482	29.4528	29.6841	29.9336	30.1934	30.4565	30.716	30.9652	31.1977	31.4069	31.5862	31.729	31.8292	31.881	31.8799	31.8229	31.7088	31.5392	31.3181	31.0529	30.7541	30.4348	30.1111	29.8009
	37.1105	37.4332	37.6148	37.6471	37.5288	37.2649	36.8666	36.3502	35.7364	35.0486	34.3124	33.5535	32.797	32.066	31.3811	30.7591	30.2132	29.7525	29.3819	29.1027	28.913	28.8078	28.7802	28.8216	28.9224	29.0726	29.2619	29.4804	29.7186	29.9673	30.2178	30.4619	30.6916	30.8992	31.0773	31.2188	31.317	31.3662	31.3614	31.2993	31.1784	30.9996	30.7664	30.4853	30.1657	29.8201	29.4638	29.1145	28.7913
	37.5072	37.7953	37.9462	37.9521	37.8114	37.5285	37.1137	36.5823	35.9535	35.2498	34.4956	33.7157	32.9346	32.1752	31.4581	30.8007	30.2168	29.7166	29.3063	28.9884	28.7623	28.6242	28.5681	28.586	28.6687	28.806	28.9874	29.2021	29.4395	29.6892	29.9409	30.185	30.4122	30.6134	30.7802	30.9048	30.9804	31.001	30.9625	30.8623	30.7001	30.4781	30.2015	29.8785	29.5201	29.1404	28.7561	28.3859	28.0498
	37.8726	38.1148	38.224	38.1929	38.0196	37.7081	37.268	36.7134	36.0626	35.3368	34.5592	33.7538	32.9447	32.1543	31.4032	30.7094	30.0874	29.5481	29.0991	28.7441	28.4837	28.3154	28.2339	28.2322	28.3014	28.4313	28.6111	28.8295	29.0747	29.3352	29.5996	29.8567	30.0957	30.3066	30.4798	30.6068	30.68	30.6937	30.6436	30.5277	30.3465	30.103	29.8034	29.457	29.076	28.6752	28.2722	27.8861	27.5372
	38.1477	38.3307	38.386	38.3066	38.0908	37.7422	37.2696	36.6861	36.0089	35.2581	34.4557	33.625	32.7889	31.9697	31.1878	30.4613	29.8054	29.2318	28.7489	28.3616	28.0717	27.8777	27.7754	27.7583	27.8182	27.945	28.1277	28.3545	28.6131	28.8909	29.1754	29.4543	29.7155	29.9479	30.1408	30.2851	30.3726	30.397	30.3542	30.2422	30.0616	29.8161	29.5122	29.1597	28.771	28.3615	27.9487	27.5516	27.1903
	38.2767	38.387	38.3764	38.2385	37.9718	37.5797	37.0701	36.4554	35.7515	34.9772	34.1534	33.3021	32.4454	31.6048	30.8004	30.0501	29.3693	28.7703	28.2622	27.8508	27.5386	27.3253	27.2075	27.1796	27.2336	27.36	27.5477	27.7848	28.0584	28.3555	28.6626	28.9666	29.2545	29.5142	29.7344	29.905	30.0174	30.0649	30.0429	29.9493	29.7848	29.5527	29.2598	28.9154	28.5321	28.1245	27.7099	27.3065	26.9336
	38.2114	38.2369	38.1505	37.9465	37.6236	37.185	36.638	35.994	35.2678	34.4766	33.6399	32.7783	31.9126	31.0634	30.2499	29.4896	28.7976	28.1863	27.6652	27.2406	26.9157	26.691	26.5638	26.5292	26.5798	26.7066	26.8988	27.1444	27.4306	27.744	28.0707	28.3972	28.71	28.9964	29.2444	29.4435	29.5846	29.6606	29.6665	29.5999	29.4609	29.2528	28.9814	28.6558	28.2875	27.8905	27.4808	27.0755	26.6926
	37.9154	37.8474	37.6789	37.4051	37.025	36.5416	35.9617	35.2955	34.5564	33.7601	32.9243	32.0679	31.2102	30.3702	29.5658	28.8136	28.1281	27.5212	27.0023	26.578	26.2518	26.0246	25.8945	25.857	25.9057	26.0317	26.2251	26.4741	26.7662	27.0882	27.4263	27.7668	28.0963	28.4019	28.6714	28.894	29.0605	29.1635	29.1975	29.1597	29.0499	28.8703	28.6263	28.3256	27.9788	27.5985	27.199	26.796	26.4057
	37.3661	37.2009	36.9492	36.6072	36.1744	35.6534	35.0504	34.3744	33.6371	32.8527	32.0367	31.2059	30.3776	29.5687	28.7956	28.0733	27.4151	26.8321	26.3331	25.9243	25.6094	25.3894	25.2629	25.226	25.2728	25.3954	25.5843	25.8286	26.1165	26.4352	26.7717	27.1128	27.4453	27.7566	28.0351	28.2699	28.452	28.5737	28.6296	28.6163	28.5331	28.3814	28.1654	27.8918	27.5696	27.2095	26.8243	26.4275	26.0334
	36.5561	36.2964	35.9667	35.5643	35.0891	34.5434	33.9327	33.2645	32.549	31.798	31.0249	30.2439	29.4699	28.7175	28.0007	27.3326	26.7247	26.1867	25.7264	25.3495	25.0591	24.8563	24.7399	24.7064	24.7507	24.8657	25.0428	25.2722	25.5431	25.8438	26.1624	26.4866	26.8042	27.1035	27.3736	27.6043	27.7868	27.9139	27.98	27.9816	27.9174	27.7881	27.5967	27.3486	27.0509	26.7127	26.3445	25.9577	25.5645
	35.4935	35.1489	34.7532	34.3046	33.8034	33.2516	32.6536	32.0156	31.3457	30.6535	29.9495	29.2454	28.553	27.884	27.25	26.6613	26.1274	25.6563	25.2541	24.9253	24.6727	24.4968	24.3966	24.369	24.4096	24.5122	24.6693	24.8726	25.1124	25.3789	25.6614	25.9493	26.2318	26.4987	26.7401	26.9471	27.1116	27.227	27.2881	27.2913	27.2349	27.1189	26.9454	26.7182	26.4427	26.1261	25.7767	25.4037	25.0167
	34.2009	33.7882	33.345	32.8706	32.3653	31.8308	31.2702	30.6883	30.0909	29.4848	28.878	28.2787	27.6957	27.1376	26.6125	26.1283	25.6917	25.3083	24.9826	24.7178	24.5154	24.3757	24.2974	24.2779	24.3133	24.3986	24.5277	24.6936	24.8886	25.1047	25.3331	25.5652	25.7922	26.0057	26.1975	26.3602	26.487	26.5722	26.6113	26.6008	26.539	26.4253	26.2609	26.0481	25.791	25.4946	25.165	24.8091	24.4343
	32.7145	32.2568	31.7906	31.3157	30.8325	30.3421	29.8466	29.3485	28.8516	28.3598	27.8778	27.4108	26.9639	26.5423	26.1508	25.7939	25.4756	25.1991	24.9666	24.7797	24.6388	24.5434	24.4922	24.4827	24.5118	24.5756	24.6695	24.7883	24.9263	25.0775	25.2357	25.3944	25.5473	25.6881	25.8109	25.91	25.9803	26.0175	26.0178	25.9785	25.8977	25.7748	25.6099	25.4045	25.1609	24.8824	24.573	24.2374	23.8807
	31.0822	30.6077	30.147	29.7004	29.2681	28.8506	28.4484	28.0621	27.6929	27.3419	27.0107	26.7007	26.4136	26.1508	25.9138	25.7038	25.5216	25.3677	25.2422	25.1448	25.0746	25.0305	25.0107	25.0132	25.0355	25.0749	25.1283	25.1925	25.2639	25.3391	25.4142	25.4856	25.5495	25.6021	25.6398	25.6593	25.6574	25.6312	25.5782	25.4965	25.3847	25.2418	25.0677	24.8627	24.6278	24.3647	24.0754	23.7627	23.4295
	29.3621	28.9018	28.4773	28.0891	27.7371	27.4206	27.1387	26.89	26.673	26.486	26.3271	26.1944	26.0859	25.9995	25.933	25.8843	25.8512	25.8315	25.823	25.8235	25.8309	25.8432	25.8584	25.8747	25.8905	25.9041	25.9142	25.9194	25.9187	25.9109	25.895	25.87	25.835	25.7889	25.7308	25.6595	25.5741	25.4734	25.3565	25.2222	25.0698	24.8985	24.7077	24.4971	24.2666	24.0165	23.747	23.4591	23.1537
	27.6198	27.2055	26.8477	26.5468	26.3023	26.1123	25.9742	25.8846	25.8393	25.8339	25.8632	25.9218	26.0044	26.1053	26.2189	26.34	26.4633	26.5842	26.6981	26.8012	26.89	26.9619	27.0146	27.0466	27.057	27.0453	27.012	26.9576	26.8833	26.7906	26.681	26.5565	26.4188	26.2698	26.111	25.9438	25.7693	25.5884	25.4014	25.2086	25.0098	24.8045	24.592	24.3716	24.1422	23.9028	23.6525	23.3903	23.1156
	25.9267	25.588	25.3245	25.1363	25.0221	24.9789	25.0025	25.0872	25.2265	25.413	25.6388	25.8952	26.1736	26.4652	26.7613	27.0536	27.3343	27.5962	27.833	28.039	28.2099	28.3423	28.4337	28.483	28.4899	28.4555	28.3814	28.2703	28.1255	27.9509	27.7508	27.5296	27.292	27.0422	26.7844	26.5224	26.2595	25.9983	25.7407	25.4881	25.2412	24.9998	24.7633	24.5307	24.3002	24.0699	23.8376	23.6012	23.3583
	24.3569	24.1187	23.9718	23.9158	23.9484	24.0654	24.2607	24.527	24.8553	25.2358	25.6577	26.1098	26.5803	27.0578	27.5307	27.9884	28.4205	28.8179	29.1725	29.4776	29.7276	29.9188	30.0487	30.1164	30.1226	30.0692	29.9595	29.7979	29.5899	29.3414	29.0592	28.7501	28.4211	28.079	27.7304	27.3811	27.0363	26.7004	26.3769	26.0681	25.7754	25.4994	25.2394	24.9942	24.7618	24.5393	24.3238	24.1118	23.9
	22.9839	22.8646	22.8493	22.9371	23.1246	23.4065	23.775	24.221	24.7337	25.3008	25.9094	26.5458	27.196	27.8461	28.4823	29.0919	29.6627	30.184	30.6464	31.042	31.3648	31.6106	31.777	31.8637	31.8718	31.8045	31.6664	31.4635	31.2028	30.8925	30.5411	30.1577	29.7514	29.3311	28.9051	28.4814	28.0668	27.667	27.2868	26.9296	26.5975	26.2914	26.011	25.755	25.5208	25.3054	25.105	24.9153	24.732
	21.8774	21.8866	22.0093	22.2435	22.5849	23.0269	23.5605	24.1749	24.8576	25.5948	26.3715	27.1722	27.981	28.7824	29.5609	30.3021	30.9926	31.6204	32.1754	32.649	33.0347	33.3284	33.5278	33.6328	33.6456	33.5701	33.4119	33.1785	32.8784	32.5212	32.1171	31.677	31.2114	30.731	30.2457	29.7648	29.2965	28.8476	28.424	28.0297	27.6675	27.3387	27.0431	26.7794	26.5449	26.3361	26.1488	25.9783	25.8194
	21.0985	21.237	21.4944	21.868	22.3527	22.9406	23.6216	24.3839	25.2134	26.0952	27.013	27.9499	28.889	29.8132	30.7063	31.5527	32.3385	33.0508	33.679	34.2144	34.6503	34.9827	35.2096	35.3314	35.3509	35.2726	35.1034	34.8515	34.5265	34.1392	33.701	33.2239	32.7197	32.2002	31.6763	31.1583	30.6552	30.1749	29.7236	29.306	28.9252	28.5829	28.2789	28.0119	27.7792	27.577	27.4009	27.2457	27.1059
	20.6963	20.9552	21.3349	21.8319	22.4401	23.1508	23.9532	24.8344	25.7797	26.7733	27.7981	28.8367	29.8713	30.8844	31.8592	32.78	33.6322	34.4032	35.082	35.6601	36.1311	36.491	36.7384	36.8742	36.9014	36.8256	36.6538	36.3953	36.0602	35.66	35.207	34.7136	34.1925	33.6558	33.1153	32.5815	32.0641	31.5712	31.1092	30.6833	30.2967	29.9511	29.6464	29.3813	29.153	28.9577	28.7907	28.6468	28.5204
	20.703	21.0651	21.5463	22.1424	22.8466	23.6497	24.5404	25.5052	26.5292	27.5962	28.689	29.79	30.8813	31.9455	32.966	33.9271	34.8145	35.6159	36.3207	36.9207	37.4099	37.7848	38.0444	38.1899	38.225	38.1555	37.989	37.7348	37.4036	37.0071	36.5577	36.0682	35.5511	35.0189	34.4832	33.9548	33.4431	32.9563	32.5009	32.0817	31.7021	31.3636	31.0662	30.8084	30.5874	30.3995	30.2399	30.1034	29.9846
	21.1307	21.5718	22.1271	22.7918	23.5589	24.4187	25.3597	26.3686	27.4305	28.5293	29.6482	30.77	31.8773	32.9534	33.9822	34.9485	35.839	36.6419	37.3473	37.9476	38.4375	38.814	39.0765	39.2267	39.2686	39.2082	39.0531	38.8127	38.4977	38.1196	37.6905	37.2228	36.729	36.2209	35.7099	35.2061	34.7187	34.2553	33.8222	33.4239	33.0633	32.7418	32.4593	32.2141	32.0035	31.8238	31.6702	31.5379	31.4214
	21.9687	22.4597	23.0573	23.7564	24.5497	25.4278	26.3792	27.391	28.4488	29.5373	30.6403	31.7416	32.8248	33.8742	34.8747	35.8123	36.6747	37.451	38.1323	38.712	39.1854	39.5501	39.806	39.9552	40.0017	39.9516	39.8124	39.5933	39.3043	38.9566	38.5617	38.1312	37.6768	37.2095	36.7398	36.2772	35.8299	35.4049	35.0077	34.6424	34.3113	34.0156	33.7547	33.527	33.3297	33.1592	33.011	32.8803	32.7622
	23.1827	23.6922	24.2985	24.9966	25.7791	26.637	27.5594	28.534	29.5475	30.5854	31.633	32.6752	33.6971	34.6842	35.6229	36.5008	37.3066	38.0308	38.6657	39.2056	39.6465	39.9869	40.227	40.369	40.4172	40.3774	40.2568	40.0639	39.8083	39.5	39.1497	38.768	38.3654	37.9518	37.5365	37.1278	36.733	36.3581	36.0076	35.6848	35.3917	35.1287	34.895	34.689	34.5076	34.3475	34.2045	34.0742	33.9519
	24.7156	25.2124	25.7948	26.4579	27.1947	27.9967	28.8539	29.7552	30.6882	31.6401	32.5976	33.547	34.4753	35.3697	36.2181	37.0097	37.7349	38.3855	38.955	39.4387	39.8337	40.1387	40.3546	40.4838	40.5303	40.4996	40.3985	40.2346	40.0166	39.7536	39.4548	39.1296	38.787	38.4357	38.0836	37.7376	37.4038	37.0868	36.7905	36.517	36.2677	36.0424	35.8401	35.6588	35.4957	35.3475	35.2102	35.08	34.9528
	26.4904	26.9461	27.4755	28.0736	28.7343	29.45	30.2116	31.0093	31.8323	32.6693	33.5086	34.3387	35.148	35.9258	36.6618	37.3469	37.973	38.5335	39.023	39.4381	39.7764	40.0375	40.2225	40.3337	40.3751	40.3517	40.2694	40.1352	39.9566	39.7412	39.4971	39.2322	38.9539	38.6694	38.3849	38.1061	37.8376	37.5829	37.3445	37.1239	36.9216	36.7369	36.5684	36.4141	36.271	36.136	36.0057	35.8765	35.7451
	28.4148	28.8063	29.2588	29.7683	30.3293	30.9352	31.5783	32.2501	32.9415	33.6429	34.3445	35.0367	35.7098	36.355	36.9639	37.5291	38.0441	38.5037	38.904	39.2422	39.517	39.7284	39.8776	39.967	40.0003	39.9818	39.9168	39.8111	39.671	39.503	39.3136	39.109	38.8953	38.6778	38.4615	38.2503	38.0476	37.8556	37.6757	37.5086	37.3539	37.2105	37.0766	36.9501	36.8281	36.7078	36.5859	36.4596	36.3259
	30.3886	30.6989	31.0581	31.4628	31.9084	32.3896	32.8999	33.4324	33.9797	34.534	35.0874	35.632	36.1604	36.6653	37.1402	37.5795	37.9783	38.3326	38.6396	38.8976	39.1058	39.2647	39.3756	39.4408	39.4636	39.4477	39.3975	39.3178	39.2137	39.0903	38.9526	38.8053	38.653	38.4994	38.348	38.2013	38.0613	37.9292	37.8053	37.6893	37.5804	37.4769	37.3768	37.2778	37.1773	37.0725	36.9607	36.8396	36.7067
	32.3103	32.5301	32.7873	33.0794	33.4027	33.7531	34.1256	34.5148	34.9149	35.3198	35.7235	36.1199	36.5034	36.8685	37.2106	37.5252	37.8091	38.0596	38.2747	38.4536	38.5961	38.7028	38.7753	38.8156	38.8265	38.8111	38.773	38.7159	38.6437	38.5602	38.469	38.3735	38.2766	38.1809	38.0881	37.9998	37.9166	37.8386	37.7654	37.696	37.6288	37.5619	37.4932	37.4202	37.3405	37.2517	37.1515	37.0378	36.9092
	34.0859	34.2136	34.3683	34.5482	34.7509	34.9733	35.2118	35.4623	35.7208	35.9828	36.2438	36.4996	36.7461	36.9796	37.1967	37.3946	37.571	37.7245	37.8539	37.959	38.04	38.0979	38.1341	38.1503	38.149	38.1325	38.1037	38.0653	38.02	37.9705	37.9191	37.8679	37.8185	37.7722	37.7297	37.6912	37.6565	37.6248	37.595	37.5653	37.5341	37.4989	37.4577	37.4081	37.3477	37.2745	37.1867	37.0827	36.9615
	35.6363	35.6774	35.7364	35.8124	35.9038	36.0088	36.1248	36.2493	36.3795	36.5124	36.6452	36.7749	36.899	37.0151	37.1211	37.2154	37.2968	37.3646	37.4185	37.4585	37.4854	37.5001	37.5039	37.4985	37.4856	37.4671	37.4449	37.4211	37.3972	37.3749	37.3556	37.34	37.3288	37.3222	37.3199	37.3213	37.3253	37.3305	37.3351	37.3373	37.3347	37.3252	37.3064	37.2762	37.2326	37.1738	37.0984	37.0053	36.8941
	36.9036	36.8697	36.8462	36.8327	36.8286	36.8329	36.8444	36.8615	36.8827	36.9063	36.9306	36.9541	36.9753	36.993	37.0062	37.0142	37.0165	37.0132	37.0044	36.9907	36.9728	36.9518	36.9288	36.9051	36.882	36.861	36.8433	36.83	36.822	36.82	36.8245	36.8354	36.8525	36.8751	36.9023	36.9328	36.9648	36.9965	37.0259	37.0508	37.0688	37.0778	37.0755	37.0601	37.0297	36.983	36.919	36.8371	36.7373
	37.8555	37.7629	37.6744	37.5904	37.511	37.436	37.365	37.2976	37.2331	37.1708	37.1102	37.0506	36.9915	36.9326	36.8737	36.8148	36.7562	36.6982	36.6414	36.5865	36.5345	36.4862	36.4426	36.4048	36.3737	36.3502	36.3349	36.3284	36.3309	36.3424	36.3626	36.3909	36.4264	36.4678	36.5136	36.5622	36.6114	36.6592	36.7033	36.7416	36.7717	36.7915	36.7992	36.793	36.7715	36.7337	36.679	36.6073	36.5189
	38.4871	38.3547	38.2216	38.0886	37.9566	37.8258	37.6967	37.5695	37.4443	37.3213	37.2005	37.0822	36.9665	36.8537	36.7443	36.6388	36.5378	36.4419	36.352	36.2689	36.1935	36.1266	36.0691	36.0216	35.9847	35.959	35.9446	35.9415	35.9495	35.9681	35.9965	36.0336	36.078	36.1283	36.1825	36.2386	36.2947	36.3484	36.3976	36.4401	36.4738	36.4969	36.5076	36.5047	36.4871	36.4541	36.4057	36.3419	36.2634
	38.8206	38.668	38.5112	38.3513	38.1895	38.0267	37.8637	37.7013	37.5401	37.3809	37.2242	37.0708	36.9214	36.7767	36.6375	36.5045	36.3787	36.2609	36.1521	36.0529	35.9643	35.887	35.8216	35.7686	35.7282	35.7006	35.6857	35.6832	35.6923	35.7123	35.7421	35.7803	35.8253	35.8755	35.9288	35.9833	36.0368	36.0872	36.1326	36.1709	36.2003	36.2192	36.2264	36.2208	36.2018	36.1691	36.1229	36.0637	35.9925
	38.9012	38.747	38.5862	38.42	38.2498	38.0768	37.9022	37.727	37.5523	37.3792	37.2085	37.0413	36.8785	36.7213	36.5705	36.427	36.292	36.1663	36.0507	35.9461	35.8532	35.7725	35.7045	35.6495	35.6075	35.5784	35.5618	35.5572	35.5637	35.5803	35.6058	35.6386	35.6772	35.7197	35.7644	35.8092	35.8523	35.8917	35.9256	35.9524	35.9705	35.9788	35.9763	35.9624	35.9368	35.8996	35.8513	35.7927	35.725
	38.7917	38.6521	38.504	38.349	38.1885	38.0239	37.8564	37.6873	37.5178	37.3491	37.1825	37.0189	36.8597	36.7057	36.5581	36.4179	36.2861	36.1636	36.0511	35.9493	35.859	35.7804	35.7139	35.6595	35.6172	35.5867	35.5674	35.5586	35.5595	35.5689	35.5855	35.6079	35.6345	35.6636	35.6936	35.7227	35.7491	35.7714	35.7879	35.7974	35.7988	35.7912	35.7739	35.7468	35.71	35.6638	35.6089	35.5465	35.478
	38.5655	38.4526	38.3302	38.1997	38.0625	37.9201	37.7738	37.6249	37.4746	37.3242	37.1749	37.0279	36.8843	36.7451	36.6115	36.4844	36.3646	36.2531	36.1505	36.0574	35.9743	35.9014	35.8389	35.7869	35.745	35.7129	35.6899	35.6754	35.6684	35.6678	35.6724	35.6808	35.6916	35.7034	35.7146	35.7238	35.7295	35.7305	35.7257	35.714	35.6947	35.6674	35.6317	35.5877	35.5358	35.4768	35.4115	35.3412	35.2676
	38.2981	38.2196	38.1309	38.0332	37.9281	37.8168	37.7005	37.5806	37.4582	37.3346	37.2109	37.0882	36.9677	36.8503	36.7369	36.6286	36.5261	36.43	36.3411	36.2597	36.1862	36.1208	36.0636	36.0144	35.973	35.9389	35.9115	35.89	35.8737	35.8614	35.8521	35.8446	35.8376	35.83	35.8203	35.8076	35.7907	35.7685	35.7404	35.7056	35.6638	35.6147	35.5584	35.4954	35.4261	35.3516	35.2729	35.1914	35.1089
	38.0593	38.0181	37.9662	37.9048	37.8351	37.7584	37.6757	37.5883	37.4974	37.4039	37.309	37.2137	37.119	37.0258	36.9349	36.8473	36.7635	36.6841	36.6097	36.5407	36.4772	36.4194	36.3673	36.3206	36.2792	36.2425	36.2101	36.1811	36.1548	36.1302	36.1066	36.0827	36.0576	36.0304	35.9999	35.9653	35.9258	35.8806	35.8294	35.7717	35.7074	35.6366	35.5596	35.4769	35.3895	35.2983	35.2045	35.1098	35.0157
	37.9062	37.9006	37.884	37.8574	37.8218	37.7784	37.7281	37.672	37.6111	37.5465	37.4791	37.4098	37.3396	37.2692	37.1994	37.1309	37.0643	37.0002	36.9389	36.8807	36.8258	36.7743	36.7261	36.681	36.6388	36.599	36.5611	36.5244	36.4884	36.4521	36.4148	36.3756	36.3338	36.2885	36.2389	36.1844	36.1245	36.0586	35.9865	35.9081	35.8234	35.7328	35.6367	35.5359	35.4312	35.3238	35.2151	35.1064	34.9996
	37.8776	37.9022	37.9154	37.9181	37.9112	37.8956	37.8724	37.8424	37.8065	37.7657	37.7209	37.6728	37.6224	37.5703	37.5173	37.4639	37.4107	37.3582	37.3066	37.2563	37.2075	37.16	37.114	37.0691	37.0252	36.9818	36.9384	36.8946	36.8498	36.8032	36.7542	36.7021	36.6462	36.586	36.5207	36.45	36.3735	36.2908	36.2019	36.1067	36.0056	35.8989	35.7872	35.6713	35.5522	35.4309	35.3088	35.1875	35.0684
	37.9915	38.0377	38.0721	38.0956	38.1089	38.113	38.1085	38.0965	38.0777	38.0531	38.0233	37.9893	37.9518	37.9115	37.869	37.825	37.7799	37.7341	37.688	37.6418	37.5956	37.5496	37.5036	37.4574	37.4109	37.3638	37.3155	37.2656	37.2137	37.1591	37.1013	37.0396	36.9736	36.9028	36.8266	36.7446	36.6567	36.5626	36.4623	36.356	36.2438	36.1263	36.004	35.8778	35.7485	35.6172	35.4853	35.354	35.2249
	38.2438	38.3012	38.3465	38.3805	38.4038	38.4173	38.4218	38.418	38.4069	38.3892	38.3658	38.3374	38.3048	38.2687	38.2298	38.1885	38.1455	38.1011	38.0557	38.0095	37.9627	37.9154	37.8674	37.8188	37.7693	37.7186	37.6663	37.612	37.5553	37.4957	37.4327	37.3657	37.2943	37.2179	37.1363	37.049	36.9559	36.8568	36.7516	36.6406	36.5238	36.4019	36.2752	36.1445	36.0107	35.8747	35.7377	35.6009	35.4655
	38.6105	38.668	38.7132	38.7467	38.7693	38.7817	38.7847	38.7791	38.7659	38.7458	38.7197	38.6884	38.6527	38.6133	38.5709	38.5261	38.4794	38.4313	38.3821	38.3322	38.2818	38.2309	38.1795	38.1276	38.075	38.0214	37.9666	37.9101	37.8514	37.7903	37.7261	37.6583	37.5866	37.5104	37.4293	37.343	37.2513	37.1539	37.0508	36.9421	36.8278	36.7084	36.5842	36.4558	36.3239	36.1893	36.053	35.9161	35.7797
	39.0516	39.0987	39.1333	39.156	39.1676	39.1689	39.1608	39.1441	39.1198	39.0888	39.0519	39.01	38.964	38.9146	38.8627	38.8088	38.7536	38.6975	38.6411	38.5845	38.5282	38.4722	38.4165	38.3612	38.306	38.2507	38.1951	38.1388	38.0813	38.0222	37.961	37.8972	37.8303	37.7598	37.6853	37.6062	37.5224	37.4335	37.3394	37.2399	37.1352	37.0252	36.9105	36.7912	36.6679	36.5413	36.4121	36.2812	36.1494
	39.5167	39.5441	39.5591	39.5621	39.5542	39.5362	39.509	39.4736	39.4309	39.382	39.3278	39.2693	39.2075	39.1431	39.0771	39.0101	38.9428	38.8759	38.8098	38.7448	38.6813	38.6195	38.5594	38.5011	38.4444	38.389	38.3348	38.2812	38.228	38.1746	38.1204	38.065	38.0078	37.9481	37.8855	37.8194	37.7495	37.6752	37.5962	37.5124	37.4236	37.3297	37.2308	37.1271	37.0189	36.9066	36.7908	36.6719	36.5509
	39.9512	39.9521	39.9406	39.9176	39.8839	39.8406	39.7886	39.7291	39.6631	39.5917	39.516	39.437	39.3558	39.2734	39.1906	39.1083	39.0271	38.9479	38.8711	38.7971	38.7264	38.659	38.5953	38.535	38.4782	38.4246	38.3739	38.3258	38.2798	38.2353	38.1917	38.1485	38.1049	38.0604	38.0143	37.9659	37.9147	37.86	37.8015	37.7386	37.6711	37.5986	37.5211	37.4386	37.351	37.2586	37.1616	37.0606	36.9559
	40.3035	40.2735	40.2316	40.1786	40.1156	40.0438	39.9641	39.8778	39.7861	39.6901	39.5911	39.4902	39.3885	39.287	39.1869	39.0888	38.9938	38.9024	38.8153	38.733	38.6559	38.5842	38.518	38.4575	38.4024	38.3525	38.3076	38.2672	38.2308	38.1979	38.1677	38.1396	38.1129	38.0867	38.0604	38.0331	38.0041	37.9726	37.9381	37.9	37.8576	37.8106	37.7585	37.7012	37.6385	37.5703	37.4967	37.4179	37.3341
	40.5303	40.468	40.3945	40.3107	40.2178	40.1169	40.0094	39.8964	39.7792	39.6592	39.5376	39.4156	39.2943	39.1751	39.0588	38.9465	38.839	38.7371	38.6414	38.5526	38.4709	38.3966	38.33	38.2709	38.2194	38.1752	38.1379	38.1072	38.0823	38.0628	38.0479	38.0368	38.0287	38.0227	38.018	38.0136	38.0087	38.0024	37.9939	37.9825	37.9673	37.9479	37.9235	37.8939	37.8585	37.8172	37.7699	37.7164	37.6568
	40.602	40.5089	40.4053	40.2925	40.1717	40.0441	39.9111	39.774	39.6341	39.4928	39.3514	39.2112	39.0734	38.9393	38.8099	38.6862	38.5691	38.4595	38.3579	38.265	38.1811	38.1066	38.0416	37.9861	37.94	37.903	37.8748	37.8549	37.8427	37.8376	37.8387	37.8452	37.8562	37.8708	37.888	37.9068	37.9261	37.9451	37.9628	37.9781	37.9904	37.9988	38.0025	38.0009	37.9936	37.98	37.9599	37.9329	37.8991
	40.5057	40.3854	40.2559	40.1183	39.9739	39.824	39.6701	39.5134	39.3554	39.1974	39.0409	38.8871	38.7372	38.5926	38.4542	38.3232	38.2003	38.0865	37.9823	37.8884	37.8051	37.7328	37.6715	37.6214	37.5821	37.5536	37.5353	37.5269	37.5276	37.5367	37.5535	37.5771	37.6064	37.6405	37.6784	37.7189	37.761	37.8036	37.8457	37.8862	37.9242	37.9587	37.9889	38.014	38.0334	38.0464	38.0526	38.0517	38.0433
	40.246	40.1043	39.9546	39.7981	39.6362	39.4701	39.3014	39.1313	38.9612	38.7925	38.6266	38.4648	38.3083	38.1583	38.0159	37.882	37.7577	37.6436	37.5404	37.4486	37.3687	37.3009	37.2453	37.202	37.1707	37.1512	37.1431	37.1458	37.1588	37.1812	37.2123	37.2511	37.2967	37.348	37.4039	37.4633	37.5251	37.5882	37.6514	37.7137	37.7739	37.8312	37.8846	37.9332	37.9762	38.013	38.0429	38.0656	38.0806
	39.8445	39.6883	39.5254	39.3572	39.1848	39.0096	38.833	38.6564	38.4809	38.3081	38.1392	37.9754	37.8181	37.6681	37.5268	37.3949	37.2734	37.1629	37.0641	36.9775	36.9034	36.8421	36.7937	36.7582	36.7353	36.7248	36.7263	36.7393	36.7631	36.7969	36.84	36.8914	36.9501	37.0151	37.0853	37.1597	37.2369	37.316	37.3958	37.4751	37.553	37.6283	37.7	37.7674	37.8295	37.8856	37.9351	37.9774	38.0121
	39.3369	39.1736	39.0051	38.8326	38.6572	38.4802	38.303	38.1267	37.9527	37.7823	37.6166	37.4569	37.3042	37.1597	37.0242	36.8987	36.7839	36.6805	36.5891	36.5101	36.4439	36.3906	36.3503	36.323	36.3084	36.3063	36.3163	36.3378	36.3703	36.4129	36.4649	36.5254	36.5935	36.668	36.7481	36.8325	36.9201	37.0099	37.1008	37.1916	37.2813	37.3689	37.4534	37.5338	37.6094	37.6794	37.7431	37.8	37.8495
	38.7685	38.6057	38.4389	38.2692	38.0979	37.9261	37.7549	37.5856	37.4194	37.2573	37.1006	36.9502	36.8072	36.6726	36.5471	36.4317	36.3269	36.2334	36.1517	36.0822	36.0251	35.9806	35.9487	35.9294	35.9225	35.9276	35.9443	35.9723	36.0108	36.0592	36.1166	36.1824	36.2555	36.3349	36.4198	36.5091	36.6017	36.6965	36.7926	36.8889	36.9843	37.078	37.1689	37.2562	37.3391	37.4169	37.4889	37.5544	37.6132
	38.1897	38.0339	37.8754	37.7151	37.5541	37.3934	37.2342	37.0774	36.9242	36.7755	36.6323	36.4956	36.3662	36.2451	36.1328	36.0303	35.9379	35.8562	35.7857	35.7267	35.6794	35.6438	35.62	35.608	35.6074	35.6181	35.6396	35.6715	35.7131	35.764	35.8232	35.8902	35.964	36.0437	36.1285	36.2175	36.3095	36.4038	36.4992	36.595	36.6901	36.7837	36.8748	36.9628	37.0468	37.1262	37.2003	37.2686	37.3307
	37.6498	37.5066	37.3617	37.2159	37.0702	36.9255	36.7827	36.6427	36.5064	36.3748	36.2485	36.1286	36.0156	35.9103	35.8134	35.7254	35.6468	35.5779	35.5193	35.471	35.4333	35.4062	35.3897	35.3837	35.388	35.4023	35.4263	35.4596	35.5015	35.5516	35.6091	35.6735	35.7439	35.8196	35.8997	35.9835	36.0701	36.1586	36.2481	36.3379	36.4271	36.5149	36.6006	36.6834	36.7627	36.8379	36.9085	36.9738	37.0337
	37.1921	37.0656	36.9382	36.8106	36.6837	36.5581	36.4348	36.3143	36.1976	36.0852	35.978	35.8765	35.7814	35.6932	35.6125	35.5397	35.4752	35.4193	35.3723	35.3344	35.3056	35.286	35.2756	35.2742	35.2816	35.2976	35.3219	35.354	35.3935	35.4399	35.4926	35.5511	35.6146	35.6825	35.7542	35.8288	35.9056	35.984	36.0632	36.1425	36.2211	36.2984	36.3738	36.4467	36.5164	36.5825	36.6446	36.7021	36.7548
	36.8491	36.7419	36.6343	36.5271	36.4209	36.3163	36.2138	36.1142	36.0181	35.9259	35.8383	35.7558	35.6788	35.6078	35.5433	35.4854	35.4346	35.391	35.3548	35.3262	35.3053	35.2919	35.2861	35.2877	35.2965	35.3123	35.3349	35.3637	35.3986	35.439	35.4844	35.5343	35.5883	35.6456	35.7058	35.7683	35.8323	35.8974	35.963	36.0283	36.0929	36.1563	36.2178	36.277	36.3335	36.3868	36.4366	36.4825	36.5243
	36.6399	36.553	36.4662	36.38	36.295	36.2115	36.1302	36.0514	35.9756	35.9033	35.8349	35.7707	35.7111	35.6565	35.607	35.5631	35.5248	35.4923	35.4657	35.4452	35.4306	35.4221	35.4194	35.4225	35.4312	35.4454	35.4646	35.4887	35.5172	35.5499	35.5864	35.6261	35.6687	35.7138	35.7607	35.8092	35.8586	35.9085	35.9584	36.0078	36.0564	36.1036	36.1491	36.1925	36.2334	36.2716	36.3067	36.3386	36.367
	36.5682	36.5013	36.4348	36.3691	36.3045	36.2413	36.1801	36.121	36.0644	36.0106	35.9599	35.9126	35.8689	35.8291	35.7933	35.7617	35.7344	35.7115	35.6931	35.6791	35.6696	35.6645	35.6638	35.6672	35.6746	35.6859	35.7009	35.7192	35.7406	35.7648	35.7914	35.8203	35.8509	35.883	35.9161	35.9499	35.9841	36.0182	36.0519	36.0849	36.1167	36.1472	36.176	36.2028	36.2274	36.2496	36.2692	36.286	36.3
	36.6227	36.5746	36.527	36.4801	36.4343	36.3897	36.3466	36.3053	36.2659	36.2287	36.1938	36.1615	36.1317	36.1048	36.0808	36.0598	36.0418	36.027	36.0152	36.0065	36.0008	35.9981	35.9982	36.0011	36.0067	36.0146	36.0249	36.0371	36.0513	36.067	36.0841	36.1023	36.1213	36.1408	36.1607	36.1805	36.2001	36.2191	36.2374	36.2546	36.2706	36.285	36.2978	36.3088	36.3177	36.3245	36.329	36.3313	36.3311
	36.7791	36.7477	36.7168	36.6867	36.6574	36.6291	36.6019	36.576	36.5516	36.5286	36.5073	36.4876	36.4698	36.4538	36.4397	36.4275	36.4173	36.409	36.4025	36.398	36.3952	36.3942	36.3947	36.3968	36.4003	36.405	36.4109	36.4176	36.4252	36.4333	36.4418	36.4505	36.4592	36.4677	36.4758	36.4833	36.4901	36.4959	36.5006	36.504	36.506	36.5064	36.5052	36.5022	36.4973	36.4906	36.4818	36.4712	36.4585
	37.0031	36.9862	36.9697	36.9538	36.9385	36.924	36.9103	36.8974	36.8854	36.8743	36.8643	36.8553	36.8473	36.8404	36.8345	36.8296	36.8257	36.8228	36.8209	36.8197	36.8194	36.8197	36.8207	36.8222	36.8241	36.8262	36.8286	36.8309	36.8332	36.8352	36.8369	36.838	36.8385	36.8382	36.837	36.8348	36.8314	36.8267	36.8206	36.8131	36.804	36.7933	36.781	36.7669	36.7512	36.7337	36.7145	36.6936	36.671
	37.2553	37.2504	37.2459	37.2418	37.2382	37.235	37.2323	37.2301	37.2283	37.2271	37.2264	37.2261	37.2262	37.2268	37.2277	37.229	37.2306	37.2323	37.2342	37.2363	37.2383	37.2402	37.242	37.2436	37.2448	37.2456	37.2458	37.2454	37.2443	37.2423	37.2394	37.2355	37.2304	37.2242	37.2166	37.2077	37.1973	37.1854	37.172	37.1571	37.1404	37.1222	37.1023	37.0808	37.0577	37.0329	37.0067	36.9789	36.9498
	37.4958	37.5007	37.5059	37.5113	37.5171	37.5231	37.5294	37.5359	37.5425	37.5493	37.5562	37.5632	37.5702	37.5771	37.5839	37.5905	37.5969	37.603	37.6087	37.614	37.6187	37.6228	37.6263	37.629	37.6308	37.6317	37.6316	37.6304	37.6281	37.6245	37.6196	37.6134	37.6058	37.5966	37.586	37.5738	37.56	37.5445	37.5275	37.5087	37.4884	37.4664	37.4429	37.4177	37.391	37.3629	37.3333	37.3025	37.2703
	37.689	37.7017	37.7146	37.7278	37.7411	37.7546	37.7682	37.7817	37.7953	37.8088	37.8221	37.8352	37.848	37.8605	37.8726	37.8842	37.8953	37.9057	37.9154	37.9243	37.9324	37.9395	37.9457	37.9508	37.9547	37.9575	37.9589	37.9591	37.9578	37.9551	37.951	37.9453	37.938	37.9291	37.9186	37.9065	37.8927	37.8772	37.8601	37.8414	37.821	37.7991	37.7756	37.7507	37.7243	37.6965	37.6674	37.637	37.6056
	37.8077	37.8266	37.8458	37.8652	37.8846	37.9042	37.9237	37.9432	37.9626	37.9817	38.0006	38.0192	38.0373	38.055	38.072	38.0885	38.1042	38.1192	38.1333	38.1465	38.1587	38.1698	38.1798	38.1886	38.1962	38.2024	38.2073	38.2108	38.2128	38.2133	38.2123	38.2097	38.2055	38.1997	38.1923	38.1833	38.1727	38.1604	38.1466	38.1311	38.1142	38.0957	38.0757	38.0544	38.0316	38.0076	37.9823	37.9559	37.9285
	37.8364	37.8603	37.8845	37.9089	37.9335	37.958	37.9826	38.0071	38.0315	38.0557	38.0795	38.1031	38.1261	38.1487	38.1707	38.1921	38.2127	38.2325	38.2515	38.2695	38.2865	38.3025	38.3174	38.3311	38.3435	38.3547	38.3646	38.373	38.3801	38.3858	38.3899	38.3926	38.3938	38.3935	38.3916	38.3882	38.3833	38.3769	38.3689	38.3595	38.3487	38.3364	38.3227	38.3078	38.2915	38.274	38.2554	38.2356	38.2149
	37.7727	37.8007	37.8289	37.8575	37.8862	37.915	37.9439	37.9727	38.0015	38.0301	38.0585	38.0867	38.1144	38.1417	38.1685	38.1948	38.2204	38.2453	38.2694	38.2927	38.3151	38.3366	38.3571	38.3765	38.3947	38.4119	38.4278	38.4426	38.456	38.4682	38.479	38.4885	38.4966	38.5034	38.5087	38.5127	38.5153	38.5166	38.5165	38.515	38.5122	38.5081	38.5027	38.4961	38.4883	38.4793	38.4693	38.4582	38.446
	37.6273	37.6584	37.6899	37.7218	37.7539	37.7862	37.8187	37.8513	37.884	37.9165	37.949	37.9813	38.0134	38.0452	38.0766	38.1076	38.1381	38.168	38.1974	38.226	38.254	38.2812	38.3075	38.333	38.3576	38.3811	38.4037	38.4253	38.4457	38.4651	38.4833	38.5004	38.5163	38.531	38.5446	38.5569	38.568	38.5779	38.5865	38.594	38.6003	38.6054	38.6094	38.6122	38.6139	38.6146	38.6141	38.6127	38.6103
	37.4221	37.4555	37.4895	37.5239	37.5587	37.5938	37.6292	37.6648	37.7006	37.7365	37.7725	37.8084	37.8443	37.88	37.9155	37.9508	37.9858	38.0204	38.0546	38.0884	38.1216	38.1542	38.1863	38.2176	38.2483	38.2782	38.3073	38.3356	38.363	38.3896	38.4152	38.4399	38.4636	38.4863	38.508	38.5287	38.5484	38.567	38.5846	38.6011	38.6166	38.6311	38.6445	38.6569	38.6682	38.6786	38.688	38.6964	38.7038
	37.1872	37.2221	37.2576	37.2937	37.3303	37.3674	37.4048	37.4427	37.4808	37.5192	37.5578	37.5965	37.6353	37.6742	37.7131	37.7519	37.7906	37.8291	37.8674	37.9054	37.9432	37.9805	38.0175	38.054	38.09	38.1255	38.1604	38.1947	38.2283	38.2613	38.2936	38.3251	38.3559	38.3859	38.4151	38.4434	38.4709	38.4975	38.5233	38.5481	38.5721	38.5952	38.6173	38.6385	38.6588	38.6782	38.6967	38.7142	38.7309
	36.957	36.9924	37.0285	37.0653	37.1027	37.1406	37.1791	37.2181	37.2575	37.2974	37.3375	37.378	37.4187	37.4596	37.5007	37.5419	37.5831	37.6243	37.6656	37.7067	37.7477	37.7886	37.8292	37.8696	37.9098	37.9495	37.9889	38.0279	38.0665	38.1046	38.1421	38.1792	38.2156	38.2515	38.2867	38.3213	38.3552	38.3883	38.4208	38.4525	38.4835	38.5137	38.5431	38.5717	38.5995	38.6265	38.6527	38.678	38.7024
	36.7653	36.8002	36.8358	36.8721	36.9092	36.9469	36.9853	37.0242	37.0637	37.1037	37.1442	37.185	37.2263	37.2679	37.3098	37.3519	37.3943	37.4368	37.4794	37.5222	37.5649	37.6077	37.6504	37.6931	37.7356	37.778	37.8202	37.8621	37.9038	37.9452	37.9862	38.0269	38.0672	38.107	38.1464	38.1853	38.2236	38.2615	38.2987	38.3354	38.3714	38.4068	38.4415	38.4755	38.5089	38.5415	38.5733	38.6045	38.6348
	36.6413	36.6745	36.7085	36.7432	36.7788	36.815	36.852	36.8896	36.9278	36.9667	37.006	37.0459	37.0863	37.127	37.1682	37.2098	37.2516	37.2938	37.3362	37.3788	37.4215	37.4644	37.5074	37.5505	37.5935	37.6366	37.6796	37.7225	37.7653	37.8079	37.8504	37.8926	37.9345	37.9762	38.0176	38.0586	38.0992	38.1394	38.1792	38.2185	38.2573	38.2956	38.3334	38.3706	38.4072	38.4432	38.4785	38.5132	38.5472
	36.6055	36.636	36.6673	36.6994	36.7323	36.7659	36.8002	36.8353	36.8709	36.9072	36.9441	36.9816	37.0196	37.0581	37.097	37.1364	37.1761	37.2162	37.2567	37.2974	37.3384	37.3796	37.421	37.4626	37.5043	37.5461	37.5879	37.6297	37.6716	37.7134	37.7551	37.7967	37.8382	37.8795	37.9206	37.9615	38.0021	38.0425	38.0825	38.1222	38.1615	38.2004	38.2388	38.2769	38.3144	38.3515	38.388	38.4239	38.4593
	36.6678	36.6947	36.7224	36.7508	36.7801	36.81	36.8407	36.872	36.904	36.9366	36.9698	37.0035	37.0379	37.0727	37.108	37.1438	37.18	37.2166	37.2535	37.2908	37.3284	37.3663	37.4045	37.4428	37.4814	37.5201	37.559	37.5979	37.6369	37.676	37.715	37.7541	37.7931	37.832	37.8708	37.9095	37.9481	37.9864	38.0245	38.0624	38.1001	38.1374	38.1744	38.2111	38.2474	38.2833	38.3188	38.3539	38.3885
	36.826	36.8486	36.872	36.8962	36.921	36.9465	36.9727	36.9995	37.0269	37.0549	37.0834	37.1125	37.1422	37.1723	37.2029	37.234	37.2655	37.2974	37.3296	37.3623	37.3952	37.4285	37.462	37.4958	37.5298	37.564	37.5983	37.6329	37.6675	37.7023	37.7371	37.7719	37.8068	37.8417	37.8765	37.9113	37.946	37.9806	38.0151	38.0494	38.0836	38.1175	38.1513	38.1848	38.218	38.2509	38.2835	38.3158	38.3477
	37.0667	37.0848	37.1036	37.123	37.143	37.1637	37.1849	37.2066	37.229	37.2518	37.2752	37.299	37.3234	37.3482	37.3734	37.3991	37.4251	37.4515	37.4783	37.5054	37.5328	37.5606	37.5886	37.6168	37.6453	37.674	37.7029	37.732	37.7612	37.7905	37.82	37.8495	37.8791	37.9087	37.9384	37.968	37.9977	38.0273	38.0568	38.0863	38.1156	38.1448	38.1739	38.2029	38.2316	38.2602	38.2885	38.3166	38.3444
	37.3675	37.3811	37.3952	37.4099	37.4251	37.4408	37.457	37.4736	37.4908	37.5083	37.5264	37.5448	37.5636	37.5829	37.6025	37.6224	37.6428	37.6634	37.6844	37.7057	37.7272	37.749	37.7711	37.7934	37.816	37.8387	37.8616	37.8847	37.9079	37.9313	37.9548	37.9784	38.0021	38.0259	38.0497	38.0735	38.0974	38.1213	38.1451	38.1689	38.1927	38.2164	38.2401	38.2636	38.2871	38.3104	38.3335	38.3566	38.3794
	37.7001	37.7095	37.7194	37.7296	37.7403	37.7513	37.7628	37.7746	37.7868	37.7993	37.8122	37.8255	37.839	37.8529	37.8671	37.8816	37.8964	37.9114	37.9267	37.9423	37.9581	37.9741	37.9904	38.0068	38.0234	38.0403	38.0572	38.0744	38.0916	38.109	38.1266	38.1442	38.1619	38.1797	38.1975	38.2154	38.2334	38.2514	38.2694	38.2874	38.3054	38.3233	38.3413	38.3592	38.377	38.3948	38.4125	38.4301	38.4475
	38.0345	38.0403	38.0464	38.0528	38.0595	38.0665	38.0738	38.0813	38.0892	38.0973	38.1057	38.1143	38.1232	38.1323	38.1416	38.1512	38.161	38.171	38.1812	38.1916	38.2021	38.2129	38.2238	38.2349	38.2462	38.2575	38.2691	38.2807	38.2925	38.3043	38.3163	38.3284	38.3405	38.3527	38.365	38.3773	38.3897	38.4022	38.4146	38.4271	38.4396	38.4521	38.4646	38.4771	38.4895	38.5019	38.5143	38.5267	38.5389
	38.343	38.3458	38.3489	38.3522	38.3557	38.3594	38.3633	38.3674	38.3717	38.3762	38.3808	38.3856	38.3906	38.3958	38.4011	38.4066	38.4123	38.418	38.424	38.43	38.4362	38.4426	38.449	38.4556	38.4622	38.469	38.4759	38.4829	38.4899	38.4971	38.5043	38.5116	38.519	38.5264	38.5339	38.5414	38.549	38.5566	38.5642	38.5719	38.5795	38.5872	38.5949	38.6027	38.6104	38.6181	38.6258	38.6334	38.6411
	38.6036	38.6043	38.6052	38.6062	38.6073	38.6086	38.61	38.6115	38.6131	38.6149	38.6167	38.6187	38.6208	38.6229	38.6252	38.6276	38.6301	38.6326	38.6353	38.638	38.6409	38.6438	38.6468	38.6498	38.653	38.6562	38.6594	38.6628	38.6662	38.6696	38.6731	38.6767	38.6803	38.6839	38.6876	38.6913	38.695	38.6988	38.7026	38.7064	38.7103	38.7141	38.718	38.7219	38.7258	38.7296	38.7335	38.7374	38.7413
	38.8031	38.8025	38.802	38.8015	38.8011	38.8008	38.8005	38.8003	38.8002	38.8001	38.8001	38.8001	38.8002	38.8004	38.8006	38.8008	38.8012	38.8015	38.8019	38.8024	38.8029	38.8035	38.8041	38.8047	38.8054	38.8061	38.8069	38.8077	38.8085	38.8094	38.8103	38.8112	38.8122	38.8131	38.8141	38.8151	38.8162	38.8172	38.8183	38.8194	38.8205	38.8216	38.8227	38.8239	38.825	38.8261	38.8273	38.8284	38.8295
	38.9385	38.9372	38.9359	38.9347	38.9335	38.9323	38.9311	38.93	38.9289	38.9278	38.9268	38.9258	38.9248	38.9238	38.9229	38.922	38.9211	38.9202	38.9194	38.9185	38.9177	38.917	38.9162	38.9154	38.9147	38.914	38.9133	38.9126	38.912	38.9113	38.9107	38.9101	38.9095	38.9089	38.9083	38.9077	38.9071	38.9066	38.906	38.9055	38.905	38.9044	38.9039	38.9034	38.9029	38.9024	38.9019	38.9014	38.9008
	39.0163	39.0149	39.0135	39.0121	39.0107	39.0093	39.008	39.0066	39.0053	39.0039	39.0026	39.0013	39	38.9987	38.9974	38.9961	38.9948	38.9935	38.9923	38.991	38.9898	38.9885	38.9873	38.9861	38.9848	38.9836	38.9824	38.9812	38.98	38.9788	38.9776	38.9764	38.9753	38.9741	38.9729	38.9717	38.9706	38.9694	38.9682	38.9671	38.9659	38.9648	38.9636	38.9625	38.9613	38.9602	38.9591	38.9579	38.9568
	39.0515	39.0505	39.0495	39.0485	39.0476	39.0466	39.0456	39.0447	39.0437	39.0427	39.0417	39.0408	39.0398	39.0389	39.0379	39.0369	39.036	39.035	39.0341	39.0331	39.0322	39.0312	39.0303	39.0293	39.0284	39.0274	39.0265	39.0256	39.0246	39.0237	39.0228	39.0218	39.0209	39.02	39.019	39.0181	39.0172	39.0163	39.0154	39.0144	39.0135	39.0126	39.0117	39.0108	39.0099	39.009	39.008	39.0071	39.0062
[truncated: 755 more columns]

## Sheet: mothick 96.5PCS
	16.787	16.787	16.787	16.787	16.787	16.787	16.787	16.787	16.787	16.787	16.787	16.787	16.787	16.787	16.787	16.787	16.787	16.787	16.787	16.787	16.787	16.787	16.787	16.787	16.787	16.787	16.787	16.787	16.787	16.787	16.787	16.787	16.787	16.787	16.787	16.787	16.787	16.787	16.787	16.787	16.787	16.787	16.787	16.787	16.787	16.787	16.787	16.787	16.787
	16.8653	16.8473	16.8462	16.8451	16.8441	16.843	16.842	16.8409	16.8398	16.8387	16.8377	16.8366	16.8355	16.8344	16.8333	16.8323	16.8312	16.8301	16.829	16.8279	16.8268	16.8257	16.8246	16.8235	16.8224	16.8213	16.8202	16.8191	16.818	16.8169	16.8158	16.8147	16.8136	16.8125	16.8114	16.8103	16.8092	16.8081	16.807	16.8059	16.8048	16.8037	16.8025	16.8014	16.8003	16.7992	16.7981	16.797	16.7959
	16.9214	16.9192	16.9169	16.9147	16.9124	16.9102	16.9079	16.9057	16.9034	16.9012	16.8989	16.8967	16.8944	16.8921	16.8899	16.8876	16.8854	16.8831	16.8808	16.8786	16.8763	16.8741	16.8718	16.8696	16.8673	16.8651	16.8458	16.8436	16.8413	16.8391	16.8368	16.8346	16.8324	16.8301	16.8279	16.8257	16.8235	16.8212	16.819	16.8168	16.8146	16.8124	16.8102	16.808	16.8058	16.8036	16.8014	16.7993	16.7971
	16.959	16.9554	16.9519	16.9483	16.9447	16.9411	16.9376	16.934	16.9305	16.9269	16.9234	16.9198	16.9163	16.9127	16.9092	16.9057	16.9022	16.8987	16.8952	16.8917	16.8883	16.8848	16.8813	16.8779	16.8745	16.871	16.8676	16.8472	16.8438	16.8404	16.8371	16.8337	16.8303	16.827	16.8237	16.8204	16.8171	16.8138	16.8105	16.8072	16.804	16.8008	16.7975	16.7943	16.7911	16.788	16.7848	16.7816	16.7785
	16.9838	16.9617	16.9566	16.9515	16.9465	16.9414	16.9364	16.9314	16.9264	16.9214	16.9165	16.9115	16.9066	16.9017	16.8968	16.892	16.8871	16.8823	16.8775	16.8728	16.868	16.8463	16.8416	16.8369	16.8323	16.8276	16.823	16.8185	16.8139	16.8094	16.8049	16.8004	16.796	16.7916	16.7872	16.7829	16.7785	16.7742	16.77	16.7657	16.7615	16.7574	16.7532	16.7491	16.728	16.724	16.72	16.716	16.712
	16.9373	16.9305	16.9237	16.917	16.9103	16.9036	16.897	16.8903	16.8838	16.8772	16.8707	16.8472	16.8408	16.8344	16.828	16.8217	16.8154	16.8092	16.803	16.7969	16.7908	16.7847	16.7787	16.7727	16.7668	16.7609	16.7551	16.7493	16.7266	16.7209	16.7153	16.7097	16.7042	16.6987	16.6933	16.6879	16.6826	16.6774	16.6722	16.667	16.6619	16.6569	16.6519	16.6469	16.6421	16.6372	16.6325	16.6108	16.6061
	16.8687	16.843	16.8343	16.8257	16.8172	16.8087	16.8002	16.7918	16.7835	16.7752	16.7669	16.7588	16.7507	16.7256	16.7176	16.7097	16.7018	16.6941	16.6863	16.6787	16.6711	16.6636	16.6561	16.6488	16.6415	16.6343	16.6101	16.6031	16.5961	16.5892	16.5823	16.5756	16.5689	16.5623	16.5558	16.5494	16.5431	16.5368	16.5306	16.5246	16.5186	16.4956	16.4898	16.4841	16.4784	16.4729	16.4674	16.462	16.4568
	16.7481	16.7203	16.7096	16.6989	16.6883	16.6778	16.6673	16.6569	16.6466	16.6364	16.6093	16.5992	16.5892	16.5794	16.5696	16.5599	16.5502	16.5407	16.5313	16.522	16.4957	16.4866	16.4776	16.4687	16.4598	16.4511	16.4425	16.434	16.4256	16.4173	16.4092	16.4011	16.3762	16.3684	16.3606	16.3531	16.3456	16.3382	16.331	16.3239	16.3169	16.3101	16.3034	16.2968	16.2903	16.2839	16.2607	16.2546	16.2487
	16.5855	16.5724	16.5594	16.5464	16.5336	16.5209	16.4912	16.4787	16.4662	16.4539	16.4417	16.4295	16.4175	16.4056	16.3768	16.3651	16.3536	16.3421	16.3308	16.3196	16.3086	16.2976	16.2868	16.2591	16.2486	16.2382	16.2279	16.2178	16.2078	16.198	16.1883	16.1788	16.1694	16.1431	16.134	16.1251	16.1163	16.1077	16.0993	16.091	16.0829	16.0749	16.0671	16.0595	16.052	16.0277	16.0206	16.0137	16.0069
	16.4289	16.4133	16.3979	16.3656	16.3504	16.3353	16.3203	16.3054	16.2907	16.2591	16.2446	16.2302	16.216	16.2019	16.188	16.1742	16.1435	16.13	16.1166	16.1034	16.0903	16.0774	16.0646	16.052	16.0226	16.0103	15.9982	15.9863	15.9745	15.9629	15.9515	15.9403	15.9293	15.9014	15.8907	15.8803	15.87	15.8599	15.85	15.8403	15.8308	15.8215	15.8125	15.7866	15.7779	15.7695	15.7613	15.7533	15.7455
	16.2605	16.2424	16.2245	16.2066	16.189	16.1714	16.137	16.1198	16.1027	16.0857	16.0689	16.0522	16.0187	16.0023	15.9862	15.9701	15.9543	15.9386	15.9061	15.8907	15.8755	15.8606	15.8458	15.8311	15.8167	15.7855	15.7714	15.7576	15.7439	15.7305	15.7172	15.7042	15.6743	15.6617	15.6493	15.6371	15.6252	15.6135	15.602	15.5907	15.5796	15.5518	15.5413	15.531	15.5209	15.5111	15.5015	15.4922	15.4831
	16.1295	16.1089	16.0884	16.0681	16.048	16.011	15.9912	15.9716	15.9521	15.9328	15.8967	15.8778	15.8591	15.8405	15.8222	15.787	15.769	15.7512	15.7336	15.7162	15.699	15.6651	15.6483	15.6317	15.6153	15.5992	15.5832	15.5505	15.535	15.5197	15.5046	15.4898	15.4752	15.4438	15.4297	15.4157	15.4021	15.3887	15.3755	15.3626	15.3499	15.3205	15.3084	15.2965	15.2849	15.2735	15.2624	15.2516	15.2411
	16.0474	16.0072	15.9843	15.9616	15.9392	15.8999	15.8779	15.8561	15.8345	15.8131	15.7749	15.754	15.7333	15.7128	15.6755	15.6555	15.6357	15.6161	15.5967	15.5606	15.5417	15.523	15.5045	15.4863	15.4683	15.4335	15.4159	15.3986	15.3815	15.3646	15.348	15.3146	15.2985	15.2826	15.2669	15.2515	15.2363	15.2044	15.1897	15.1753	15.1611	15.1472	15.1336	15.1202	15.0901	15.0773	15.0648	15.0525	15.0405
	15.985	15.9596	15.9345	15.8927	15.8681	15.8439	15.82	15.7794	15.756	15.733	15.7102	15.6707	15.6485	15.6266	15.605	15.5836	15.5455	15.5246	15.5041	15.4837	15.4637	15.4269	15.4073	15.388	15.3689	15.3501	15.3146	15.2962	15.2781	15.2603	15.2427	15.2083	15.1911	15.1742	15.1576	15.1411	15.1249	15.092	15.0763	15.0608	15.0455	15.0306	15.0158	15.0013	14.9701	14.9561	14.9424	14.9289	14.9157
	15.9734	15.946	15.902	15.8755	15.8494	15.8237	15.7814	15.7565	15.7321	15.708	15.6673	15.644	15.621	15.5985	15.5592	15.5373	15.5157	15.4945	15.4736	15.4359	15.4156	15.3956	15.3758	15.3563	15.3201	15.3012	15.2825	15.2641	15.2459	15.2279	15.1932	15.1757	15.1584	15.1414	15.1246	15.091	15.0746	15.0584	15.0424	15.0267	15.0111	14.9958	14.9636	14.9487	14.934	14.9195	14.9053	14.8912	14.8774
	15.984	15.955	15.9097	15.882	15.855	15.8285	15.7856	15.7603	15.7355	15.7113	15.6706	15.6473	15.6246	15.6023	15.5805	15.5422	15.5212	15.5006	15.4805	15.4436	15.4242	15.4051	15.3863	15.3678	15.3496	15.3147	15.2971	15.2797	15.2626	15.2457	15.2291	15.1956	15.1794	15.1634	15.1476	15.1319	15.1165	15.0842	15.0691	15.0541	15.0393	15.0247	15.0102	14.9959	14.9648	14.9508	14.9369	14.9232	14.9097
	15.9975	15.9677	15.9387	15.8936	15.8664	15.84	15.8144	15.7726	15.7485	15.7251	15.7024	15.6634	15.6421	15.6213	15.6011	15.5814	15.5453	15.5267	15.5085	15.4908	15.4735	15.4397	15.4231	15.407	15.3912	15.3756	15.3604	15.3455	15.3138	15.2993	15.2851	15.271	15.2572	15.2435	15.23	15.1997	15.1865	15.1734	15.1605	15.1477	15.135	15.1224	15.0929	15.0804	15.0681	15.0559	15.0437	15.0316	15.0196
	15.99	15.9599	15.9311	15.8865	15.86	15.8347	15.7933	15.77	15.7477	15.7263	15.7058	15.6692	15.6503	15.6322	15.6149	15.5982	15.5822	15.5497	15.5349	15.5205	15.5067	15.4933	15.4804	15.4679	15.4387	15.4269	15.4154	15.4042	15.3932	15.3825	15.372	15.3617	15.3516	15.3247	15.3149	15.3052	15.2956	15.2862	15.2768	15.2675	15.2583	15.2491	15.24	15.2309	15.2048	15.1958	15.1868	15.1778	15.1688
	15.9355	15.8891	15.8614	15.8352	15.7934	15.77	15.748	15.7272	15.7077	15.6723	15.6551	15.6388	15.6236	15.6093	15.5958	15.5832	15.5543	15.5431	15.5326	15.5227	15.5134	15.5046	15.4963	15.4884	15.481	15.4739	15.4672	15.4438	15.4376	15.4317	15.4261	15.4206	15.4154	15.4103	15.4053	15.4005	15.3957	15.3911	15.3865	15.382	15.3776	15.3732	15.3688	15.3644	15.36	15.3556	15.3512	15.3468	15.3253
	15.777	15.7492	15.7234	15.6995	15.6603	15.6399	15.621	15.6037	15.5878	15.5563	15.5431	15.531	15.5201	15.5103	15.5014	15.4935	15.4864	15.4802	15.4746	15.4697	15.4655	15.4618	15.4417	15.439	15.4368	15.435	15.4336	15.4325	15.4317	15.4312	15.431	15.431	15.4312	15.4316	15.4321	15.4328	15.4337	15.4346	15.4357	15.4369	15.4382	15.4395	15.4409	15.4423	15.4438	15.4623	15.4638	15.4653	15.4669
	15.5324	15.5071	15.484	15.4632	15.4273	15.4104	15.3954	15.382	15.3702	15.36	15.3511	15.3266	15.3203	15.3151	15.311	15.3078	15.3055	15.3041	15.3034	15.3034	15.304	15.3053	15.3071	15.3094	15.3122	15.3154	15.319	15.323	15.3443	15.3489	15.3539	15.3591	15.3647	15.3705	15.3765	15.3828	15.3893	15.396	15.403	15.4101	15.4175	15.425	15.4327	15.4406	15.4657	15.4739	15.4823	15.4907	15.4993
	15.179	15.1569	15.1372	15.12	15.0878	15.0748	15.0637	15.0543	15.0466	15.0404	15.0356	15.0322	15.0299	15.0288	15.0286	15.0294	15.031	15.0334	15.0366	15.0404	15.0448	15.0498	15.0553	15.0613	15.0678	15.0747	15.0821	15.0899	15.1151	15.1236	15.1326	15.142	15.1518	15.162	15.1726	15.1836	15.195	15.2068	15.236	15.2487	15.2618	15.2753	15.2892	15.3035	15.3183	15.3505	15.366	15.382	15.3983
	14.7243	14.7058	14.6899	14.6762	14.6647	14.6553	14.6476	14.6246	14.6202	14.6171	14.6153	14.6146	14.615	14.6163	14.6184	14.6213	14.6249	14.6461	14.651	14.6563	14.6622	14.6686	14.6755	14.6828	14.6906	14.6989	14.7076	14.7168	14.7265	14.7368	14.7645	14.7759	14.7878	14.8004	14.8136	14.8275	14.8421	14.8575	14.8905	14.9074	14.925	14.9434	14.9627	14.9997	15.0206	15.0423	15.0648	15.0881	15.1292
	14.2065	14.1916	14.1791	14.1516	14.143	14.1361	14.1308	14.1267	14.1238	14.122	14.121	14.1208	14.1213	14.1224	14.1241	14.1261	14.1286	14.1315	14.1348	14.1383	14.1423	14.1466	14.1513	14.1563	14.1789	14.1849	14.1915	14.1987	14.2065	14.215	14.2243	14.2345	14.2455	14.2575	14.2705	14.3016	14.3168	14.3333	14.3509	14.3698	14.3901	14.4286	14.4516	14.4759	14.5017	14.5458	14.5744	14.6043	14.6526
	13.6419	13.6302	13.6202	13.6117	13.6045	13.5985	13.5933	13.5718	13.5679	13.5643	13.5611	13.5581	13.5552	13.5524	13.5496	13.5468	13.544	13.5412	13.5385	13.5358	13.5332	13.5309	13.5288	13.5271	13.5259	13.5252	13.5251	13.5258	13.5275	13.5301	13.5338	13.5387	13.545	13.5527	13.562	13.5899	13.6025	13.617	13.6333	13.6517	13.672	13.7114	13.7359	13.7626	13.7914	13.8394	13.8726	13.9079	13.9624
	13.0905	13.0805	13.0715	13.063	13.0549	13.0469	13.0389	13.0307	13.0221	13.0131	12.9865	12.9763	12.9655	12.954	12.9419	12.9292	12.916	12.9023	12.8883	12.857	12.8426	12.8282	12.814	12.8002	12.7869	12.7742	12.7455	12.7348	12.7254	12.7173	12.7109	12.7062	12.7035	12.7029	12.7045	12.7085	12.715	12.7242	12.7361	12.7509	12.7855	12.8062	12.8299	12.8567	12.9036	12.9366	12.9728	13.029	13.0713
	12.6163	12.606	12.5954	12.5841	12.5718	12.5584	12.5437	12.5106	12.4929	12.4736	12.4527	12.4301	12.389	12.3634	12.3363	12.308	12.2615	12.231	12.1998	12.151	12.1189	12.0867	12.0377	12.0061	11.9751	11.9282	11.8995	11.8723	11.8468	11.8064	11.7852	11.7666	11.7507	11.7378	11.728	11.7216	11.7187	11.7194	11.724	11.7325	11.745	11.7616	11.7823	11.8072	11.8533	11.8866	11.9241	11.9827	12.0285
	12.265	12.2516	12.2361	12.2182	12.1977	12.1575	12.1314	12.1023	12.0703	12.0184	11.9805	11.9228	11.8795	11.8167	11.7687	11.7186	11.6498	11.5795	11.525	11.4528	11.3971	11.3243	11.2688	11.197	11.1432	11.0739	11.0233	10.9579	10.912	10.852	10.8122	10.7588	10.7263	10.6978	10.6737	10.637	10.6221	10.6121	10.6071	10.6074	10.6129	10.6237	10.6399	10.6785	10.7056	10.738	10.7927	10.8357	10.9008
	12.092	12.0716	12.0301	12.0011	11.9677	11.9126	11.8699	11.8055	11.7535	11.6801	11.6193	11.5376	11.452	11.38	11.2879	11.1931	11.096	10.9971	10.9138	10.8126	10.711	10.6095	10.5086	10.4089	10.3279	10.2319	10.1387	10.0485	9.97883	9.89617	9.8179	9.76138	9.69297	9.64697	9.58968	9.55533	9.52714	9.5053	9.47294	9.46417	9.46207	9.46668	9.49501	9.51304	9.53772	9.56897	9.62368	9.66773	9.73498
	12.1056	12.0737	12.0184	11.9734	11.9048	11.8464	11.7645	11.676	11.5813	11.4976	11.3912	11.2795	11.163	11.0422	10.9175	10.7896	10.642	10.5095	10.3755	10.2408	10.1061	9.97192	9.82207	9.69114	9.56279	9.43764	9.31629	9.19931	9.08724	8.9806	8.87984	8.8024	8.71467	8.63399	8.57765	8.5119	8.47095	8.42096	8.39603	8.37924	8.37061	8.37012	8.37771	8.3933	8.41675	8.4649	8.50357	8.56654	8.61957
	12.3311	12.2658	12.2085	12.1252	12.033	11.9319	11.8392	11.7212	11.5783	11.4449	11.3045	11.1578	10.9884	10.8309	10.6691	10.4868	10.3188	10.1319	9.94394	9.77276	9.58523	9.41617	9.23241	9.06877	8.90903	8.73692	8.58717	8.44344	8.28935	8.15948	8.03735	7.92341	7.81807	7.72167	7.6515	7.57378	7.52268	7.46428	7.43265	7.41076	7.39857	7.39594	7.40273	7.41872	7.44367	7.47731	7.53633	7.58638	7.66112
	12.7412	12.6712	12.5727	12.4628	12.3417	12.2098	12.0503	11.8978	11.736	11.5484	11.3697	11.1669	10.9578	10.7433	10.5243	10.3189	10.0941	9.8679	9.64141	9.41564	9.19165	8.97044	8.75301	8.54031	8.35026	8.14973	7.97352	7.78838	7.629	7.46199	7.3219	7.19219	7.07326	6.96541	6.86888	6.78384	6.72735	6.66544	6.63203	6.61	6.59916	6.59924	6.60995	6.63092	6.66175	6.71901	6.76823	6.84291	6.92553
	13.3238	13.2101	13.0825	12.9412	12.7867	12.6025	12.4231	12.2153	11.9969	11.7688	11.532	11.2875	11.0365	10.7632	10.5028	10.2394	9.97443	9.69208	9.42763	9.16533	8.88942	8.63508	8.38646	8.14466	7.91072	7.68561	7.4702	7.28231	7.08867	6.92389	6.75453	6.61501	6.48868	6.37578	6.27647	6.19079	6.1357	6.07708	6.0487	6.03327	6.03043	6.03973	6.06067	6.1097	6.15222	6.22159	6.28314	6.37018	6.465
	14.0175	13.8727	13.7118	13.5182	13.3097	13.087	12.8508	12.6021	12.3421	12.0719	11.7758	11.489	11.1789	10.8641	10.5629	10.2428	9.92243	9.62017	9.30353	8.99097	8.7009	8.40068	8.12559	7.85985	7.58761	7.34391	7.11269	6.89478	6.70793	6.51873	6.36169	6.22018	6.07745	5.98464	5.89077	5.81274	5.76734	5.72026	5.70508	5.70431	5.71735	5.76054	5.79913	5.84935	5.92735	6.01524	6.11213	6.20009	6.31219
	14.7678	14.5713	14.357	14.1256	13.8779	13.6149	13.3207	13.0305	12.7117	12.3826	12.0449	11.717	11.3668	10.9957	10.6396	10.2833	9.92831	9.57653	9.22958	8.8891	8.57367	8.2508	7.93888	7.65625	7.37011	7.11556	6.87657	6.65396	6.46545	6.27759	6.12479	5.99033	5.87433	5.77679	5.69755	5.65332	5.60969	5.60013	5.60697	5.64648	5.6838	5.75199	5.81606	5.90895	6.01253	6.12565	6.24716	6.37586	6.51057
	15.482	15.2489	14.9967	14.7095	14.4222	14.102	13.7675	13.4199	13.061	12.6924	12.3159	11.9163	11.5297	11.1408	10.7347	10.3474	9.96375	9.56871	9.19813	8.83682	8.48648	8.14874	7.82511	7.53397	7.24258	6.98604	6.74832	6.53021	6.34936	6.17222	6.0331	5.91514	5.8183	5.75939	5.70403	5.68574	5.68684	5.70655	5.76095	5.81501	5.9016	6.00248	6.11637	6.2419	6.37766	6.52223	6.69113	6.84892	7.01115
	16.1054	15.8353	15.5286	15.2034	14.878	14.5028	14.1305	13.7458	13.3336	12.9297	12.5023	12.0873	11.6531	11.2186	10.8032	10.375	9.97002	9.55645	9.17029	8.79645	8.41976	8.09292	7.76649	7.45891	7.18842	6.93912	6.71193	6.50757	6.34359	6.18632	6.06993	5.99437	5.92543	5.89669	5.89056	5.90629	5.94296	6.0165	6.10871	6.21826	6.34371	6.48355	6.63617	6.81691	6.99005	7.18788	7.39165	7.58264	7.79313
	16.594	16.2886	15.9465	15.5862	15.1922	14.8001	14.3777	13.961	13.518	13.0681	12.6132	12.1559	11.6984	11.2601	10.8093	10.3654	9.93066	9.52425	9.11433	8.7369	8.37686	8.03595	7.71576	7.43471	7.17702	6.94374	6.73571	6.57054	6.41465	6.30224	6.23329	6.17356	6.15664	6.16486	6.1974	6.27025	6.36521	6.48094	6.61595	6.76862	6.95422	7.13693	7.34885	7.57103	7.80149	8.03822	8.27921	8.52248	8.7661
	16.92	16.5658	16.1927	15.7852	15.3788	14.9416	14.4926	14.0337	13.5674	13.0959	12.6217	12.1473	11.675	11.2075	10.7472	10.3136	9.87505	9.45082	9.06012	8.688	8.33638	8.00701	7.70146	7.4381	7.20109	6.9914	6.82673	6.69059	6.58323	6.50469	6.47175	6.46699	6.48973	6.53911	6.63105	6.74727	6.88633	7.06361	7.24335	7.45766	7.68755	7.93092	8.18561	8.46643	8.73713	9.02947	9.30724	9.58522	9.8783
	17.0588	16.6784	16.2803	15.849	15.4034	14.9456	14.4777	14.0019	13.5206	13.0363	12.5516	12.069	11.5741	11.1036	10.6429	10.2116	9.77813	9.3788	8.98182	8.62324	8.28796	7.99468	7.71091	7.47194	7.27883	7.09842	6.9653	6.8628	6.808	6.76677	6.77268	6.82509	6.88912	6.99768	7.13244	7.30891	7.50839	7.71203	7.95183	8.22568	8.49735	8.79853	9.09286	9.41194	9.73634	10.0467	10.3745	10.7005	11.0224
	17.0413	16.6417	16.2089	15.7618	15.3022	14.8323	14.3543	13.8705	13.3834	12.8955	12.3925	11.9109	11.4365	10.9719	10.5196	10.0991	9.679	9.29545	8.93366	8.59564	8.28321	8.015	7.7754	7.5656	7.40351	7.27284	7.17399	7.10714	7.0892	7.1028	7.16435	7.23899	7.35963	7.52497	7.69949	7.91546	8.15401	8.41308	8.70751	9.00099	9.32513	9.6605	10.0046	10.3548	10.7088	11.0638	11.4176	11.7677	12.1117
	16.9007	16.473	16.0481	15.5938	15.1291	14.6561	14.1771	13.6774	13.1936	12.7113	12.2329	11.7612	11.2988	10.8483	10.4123	10.0102	9.6274	9.26617	8.92858	8.61652	8.34872	8.10966	7.90061	7.73959	7.59337	7.51346	7.4491	7.43426	7.45167	7.51777	7.59776	7.7416	7.897	8.09647	8.30431	8.56966	8.83947	9.14556	9.45162	9.78927	10.139	10.4984	10.8648	11.2527	11.6255	11.9978	12.3672	12.7312	13.0876
	16.6856	16.2554	15.8302	15.3776	14.9167	14.4496	13.9785	13.5057	13.0338	12.5652	12.1026	11.6485	11.2055	10.7932	10.3799	10.0022	9.64532	9.3113	9.00215	8.73663	8.4993	8.29149	8.13129	8.00254	7.90582	7.85843	7.82643	7.86058	7.90941	8.00615	8.13282	8.2882	8.48782	8.71306	8.96207	9.23285	9.54028	9.86509	10.2049	10.5574	10.92	11.2903	11.6657	12.0438	12.4391	12.8153	13.1871	13.5523	13.9088
	16.4706	16.0637	15.6296	15.1872	14.7384	14.3023	13.847	13.3918	12.9391	12.4914	12.0682	11.6379	11.2202	10.8343	10.4657	10.1167	9.78929	9.50255	9.22423	8.98995	8.80107	8.62472	8.4958	8.39793	8.34847	8.33052	8.3439	8.38816	8.47962	8.60032	8.74909	8.94153	9.15904	9.39984	9.66199	9.94344	10.259	10.5894	10.9322	11.2853	11.6461	12.0122	12.3814	12.7514	13.1369	13.5018	13.8611	14.2128	14.5552
	16.3323	15.9393	15.5211	15.1132	14.6836	14.2512	13.835	13.4034	12.9757	12.5711	12.1581	11.7731	11.4014	11.0454	10.7074	10.3893	10.1103	9.85499	9.62513	9.42205	9.26394	9.1177	9.03498	8.96519	8.94244	8.94959	8.98621	9.06865	9.17897	9.31603	9.49546	9.6817	9.90699	10.1525	10.4331	10.7128	11.0234	11.3286	11.6601	11.9989	12.3425	12.689	13.0361	13.3819	13.7245	14.062	14.376	14.6988	15.012
	16.324	15.9515	15.5552	15.1705	14.7823	14.3755	13.986	13.5989	13.1996	12.8242	12.4581	12.1035	11.7627	11.4379	11.1482	10.8616	10.6138	10.3895	10.2071	10.0338	9.90444	9.80279	9.74623	9.7009	9.70064	9.74506	9.79947	9.89696	10.0194	10.1653	10.3502	10.5553	10.7618	11.0186	11.2727	11.5389	11.8152	12.1162	12.423	12.7163	13.0284	13.3232	13.6331	13.9223	14.2235	14.5012	14.7884	15.0501	15.3024
	16.4867	16.1393	15.786	15.4282	15.0675	14.7058	14.3449	13.9871	13.6343	13.2888	12.9529	12.6286	12.3353	12.0409	11.7815	11.5419	11.3237	11.1454	10.9742	10.845	10.7416	10.6814	10.6305	10.6228	10.6409	10.701	10.7853	10.8754	11.021	11.1695	11.336	11.5356	11.7493	11.9749	12.2103	12.4534	12.702	12.9541	13.2076	13.4778	13.7289	13.9763	14.2188	14.4551	14.6843	14.9056	15.1183	15.3052	15.5
	16.8774	16.5577	16.2323	15.9025	15.587	15.2536	14.9211	14.5915	14.267	13.9668	13.659	13.3798	13.0974	12.8477	12.6157	12.4201	12.2284	12.0759	11.9296	11.8414	11.7606	11.7216	11.69	11.6995	11.7495	11.8047	11.8981	12.011	12.1417	12.3053	12.4657	12.6548	12.8364	13.0421	13.2527	13.4491	13.663	13.8755	14.0849	14.2723	14.4705	14.6613	14.8266	14.9998	15.1465	15.2836	15.411	15.5291	15.6384
	17.4651	17.1733	16.8923	16.5895	16.3005	15.993	15.703	15.3985	15.1156	14.8227	14.5559	14.3005	14.0585	13.8321	13.6231	13.4332	13.2807	13.1501	13.042	12.9571	12.9127	12.8917	12.8936	12.9179	12.9633	13.0455	13.146	13.2628	13.3938	13.5368	13.7064	13.8662	14.0306	14.2143	14.3807	14.5615	14.7208	14.8904	15.0347	15.1692	15.2929	15.4048	15.5044	15.5916	15.6495	15.7125	15.7474	15.7723	15.7884
	18.2323	17.9834	17.7273	17.4651	17.1816	16.9126	16.643	16.3582	16.0944	15.8369	15.5881	15.3504	15.126	14.917	14.7253	14.5698	14.4347	14.3213	14.2303	14.1792	14.134	14.1286	14.1451	14.1995	14.2565	14.3483	14.4559	14.577	14.7091	14.8497	15.0128	15.1618	15.3107	15.4739	15.6147	15.7476	15.8705	15.9813	16.0784	16.1436	16.2098	16.2425	16.2587	16.2586	16.2428	16.2126	16.1692	16.0976	16.0168
	19.1608	18.9342	18.6983	18.4546	18.2048	17.9509	17.6952	17.423	17.1709	16.9245	16.6864	16.4591	16.2451	16.0637	15.883	15.7388	15.6157	15.5147	15.4367	15.3989	15.3844	15.3926	15.4225	15.4899	15.5589	15.6615	15.7782	15.9062	16.0597	16.2016	16.3455	16.4884	16.6439	16.775	16.8957	17.0033	17.0785	17.1531	17.1914	17.2263	17.223	17.1811	17.1349	17.0511	16.9478	16.8268	16.6901	16.5402	16.3631
	20.1858	19.9762	19.7546	19.5228	19.2827	19.0364	18.7866	18.536	18.2874	18.0437	17.8079	17.583	17.3716	17.1765	17.0169	16.8778	16.761	16.6677	16.5986	16.571	16.5679	16.5884	16.6485	16.7124	16.8121	16.928	17.0572	17.1966	17.3597	17.5088	17.6573	17.8184	17.9544	18.0787	18.1881	18.2796	18.3333	18.3641	18.3871	18.3501	18.3034	18.2129	18.0959	17.9535	17.7703	17.5826	17.359	17.1196	16.8681
	21.2356	21.0369	20.823	20.6128	20.3576	20.1109	19.8587	19.6039	19.3501	19.1005	18.8586	18.6277	18.4111	18.2117	18.0492	17.8921	17.776	17.7026	17.6385	17.6183	17.6246	17.6566	17.73	17.8257	17.9413	18.0739	18.2201	18.3932	18.5552	18.719	18.8972	19.0515	19.2118	19.3399	19.449	19.5187	19.58	19.5962	19.5824	19.5201	19.4426	19.2988	19.1403	18.9343	18.6998	18.4394	18.1563	17.8371	17.5031
	22.2557	22.0616	21.8487	21.6189	21.3749	21.1198	20.8568	20.5726	20.3051	20.0412	19.768	19.5232	19.2937	19.0999	18.911	18.7637	18.6432	18.5511	18.5056	18.4729	18.5038	18.5465	18.6334	18.7452	18.8791	19.0318	19.2165	19.3949	19.5964	19.7994	19.9819	20.173	20.3339	20.494	20.6148	20.6925	20.7574	20.7728	20.7533	20.6802	20.5696	20.4214	20.2192	19.9814	19.71	19.3911	19.045	18.676	18.2889
	23.1645	22.9861	22.7677	22.5286	22.2719	21.9841	21.703	21.3989	21.1103	20.8077	20.5297	20.264	19.9978	19.7692	19.5819	19.405	19.2752	19.1773	19.1297	19.1159	19.1357	19.205	19.2883	19.417	19.588	19.7636	19.9734	20.1958	20.4257	20.6576	20.8862	21.1058	21.2939	21.4795	21.6234	21.7383	21.8201	21.8484	21.8376	21.7856	21.6744	21.5036	21.2907	21.0371	20.745	20.4005	20.0243	19.6039	19.1613
	23.9598	23.7752	23.5461	23.2752	23.0001	22.6907	22.3856	22.0555	21.7226	21.3923	21.0867	20.7772	20.5028	20.2341	20.0264	19.8323	19.6889	19.5815	19.5116	19.497	19.5204	19.5979	19.7108	19.8562	20.0479	20.2647	20.502	20.7544	21.0165	21.2822	21.5625	21.8172	22.0572	22.2768	22.4534	22.616	22.7259	22.7795	22.7904	22.7565	22.6592	22.515	22.3072	22.0541	21.7408	21.3874	20.9977	20.5594	20.0948
	24.6039	24.3924	24.1488	23.8593	23.5617	23.2267	22.8764	22.5161	22.1519	21.7896	21.4354	21.0951	20.7744	20.4958	20.2299	20.032	19.8546	19.7344	19.6732	19.6379	19.6795	19.746	19.8696	20.0474	20.2587	20.4993	20.7639	21.0471	21.3596	21.678	21.9788	22.2892	22.5686	22.8446	23.0773	23.2608	23.4244	23.5125	23.5727	23.5683	23.4974	23.3761	23.2046	22.9669	22.6649	22.3187	21.9321	21.4926	21.0226
	25.0752	24.8517	24.5915	24.2812	23.9422	23.5796	23.199	22.7897	22.3921	21.9789	21.5909	21.2178	20.8658	20.5409	20.2656	20.0276	19.8307	19.6951	19.6059	19.5813	19.6042	19.6908	19.8221	19.9953	20.2235	20.5021	20.7917	21.1203	21.4644	21.8172	22.1716	22.5205	22.8568	23.1567	23.4477	23.6897	23.8942	24.0395	24.1388	24.1718	24.1534	24.0654	23.9246	23.7147	23.4546	23.13	22.7615	22.3365	21.8773
	25.3841	25.1479	24.8708	24.5396	24.1762	23.7861	23.3586	22.9175	22.4869	22.0401	21.6016	21.1957	20.7953	20.4409	20.1216	19.8594	19.6418	19.4891	19.3868	19.3531	19.3712	19.4574	19.5927	19.791	20.0314	20.3091	20.6356	20.9875	21.3581	21.7404	22.1438	22.527	22.8996	23.2544	23.5846	23.8668	24.1292	24.3158	24.4734	24.5475	24.5697	24.5385	24.4363	24.2806	24.0559	23.7816	23.444	23.0473	22.6304
	25.5868	25.3389	25.0291	24.6787	24.2928	23.8605	23.4225	22.9521	22.4571	21.9793	21.5098	21.0564	20.6436	20.2613	19.9161	19.6134	19.375	19.1875	19.0706	19.0257	19.0361	19.1181	19.2526	19.4536	19.7002	19.9874	20.3264	20.6939	21.1001	21.5035	21.9308	22.3403	22.7584	23.1439	23.5067	23.8404	24.1391	24.3805	24.5602	24.7086	24.7721	24.7828	24.74	24.6269	24.4446	24.2121	23.9323	23.5921	23.213
	25.6959	25.4383	25.1156	24.7491	24.3273	23.8908	23.3956	22.9006	22.3969	21.8758	21.3799	20.9003	20.445	20.0385	19.6533	19.3463	19.0886	18.8839	18.7519	18.6773	18.6774	18.7514	18.8803	19.0612	19.3239	19.6124	19.9551	20.3286	20.7429	21.1568	21.5967	22.0381	22.4566	22.8788	23.2638	23.6223	23.9484	24.2368	24.4491	24.6327	24.7509	24.8016	24.801	24.7489	24.6291	24.4434	24.2111	23.9355	23.6037
	25.76	25.4787	25.1466	24.7683	24.3327	23.8634	23.368	22.8545	22.3144	21.7905	21.2576	20.7581	20.2832	19.8406	19.4541	19.1128	18.8217	18.6016	18.4554	18.3676	18.3555	18.4184	18.5373	18.709	18.9466	19.245	19.5817	19.9503	20.344	20.7727	21.2122	21.6381	22.0771	22.5054	22.8993	23.2697	23.6109	23.918	24.1698	24.3798	24.5283	24.6303	24.6678	24.6575	24.5999	24.4792	24.2976	24.0746	23.8137
	25.7908	25.5232	25.186	24.784	24.3573	23.8616	23.3559	22.8143	22.2796	21.7267	21.1985	20.6697	20.1826	19.7278	19.3293	18.976	18.6729	18.4408	18.2824	18.1821	18.1573	18.1899	18.295	18.4524	18.6752	18.9414	19.2624	19.6153	19.9933	20.4069	20.815	21.2448	21.6725	22.0747	22.4623	22.8466	23.1887	23.4839	23.7454	23.9702	24.1558	24.2833	24.3688	24.3948	24.3787	24.3044	24.1904	24.0387	23.835
	25.8272	25.5597	25.2218	24.8354	24.3896	23.9085	23.3829	22.8553	22.3003	21.7441	21.2124	20.68	20.1891	19.7301	19.3269	18.9513	18.6589	18.4195	18.2354	18.1249	18.088	18.1067	18.1957	18.335	18.5374	18.7813	19.0613	19.3885	19.7397	20.1087	20.506	20.8915	21.276	21.6708	22.0366	22.3855	22.6961	22.9987	23.256	23.4825	23.6761	23.8183	23.9254	23.98	24.0162	23.9836	23.9343	23.8358	23.7069
	25.8982	25.617	25.2995	24.8999	24.4751	23.9814	23.4776	22.955	22.4054	21.8548	21.3288	20.8019	20.3161	19.8616	19.4619	19.1055	18.7967	18.5557	18.3677	18.2505	18.2038	18.2094	18.2818	18.4009	18.5625	18.779	19.0282	19.3047	19.6198	19.9506	20.2915	20.637	20.9819	21.3213	21.6339	21.9496	22.2482	22.5097	22.7487	22.9635	23.1355	23.2808	23.399	23.4897	23.5532	23.5727	23.5661	23.5341	23.4609
	25.9712	25.7131	25.3859	25.0117	24.5966	24.1306	23.6217	23.112	22.5761	22.0566	21.5452	21.0328	20.5611	20.1199	19.7323	19.386	19.1021	18.8663	18.6801	18.561	18.5083	18.5033	18.5433	18.6421	18.7784	18.9478	19.1623	19.3998	19.655	19.9398	20.2153	20.5109	20.7883	21.0778	21.3419	21.595	21.8347	22.0593	22.2673	22.4408	22.6132	22.7502	22.8686	22.9687	23.0335	23.0974	23.1266	23.1387	23.1339
	26.072	25.8223	25.5056	25.1439	24.7433	24.2939	23.8202	23.3303	22.8325	22.3181	21.8293	21.3568	20.9076	20.5051	20.1206	19.8095	19.524	19.3002	19.1392	19.0239	18.9529	18.9412	18.986	19.0494	19.1615	19.3007	19.4792	19.6752	19.8671	20.0844	20.306	20.5282	20.7478	20.9621	21.1521	21.3501	21.521	21.6984	21.8479	21.9867	22.132	22.2504	22.3422	22.442	22.5332	22.616	22.6736	22.7398	22.7803
	26.1679	25.9286	25.642	25.2963	24.8974	24.4862	24.036	23.5718	23.1014	22.6327	22.1736	21.731	21.3286	20.9379	20.6149	20.312	20.0659	19.861	19.7146	19.609	19.5593	19.5291	19.5659	19.6149	19.7058	19.817	19.9441	20.0825	20.2281	20.394	20.5429	20.6892	20.8475	20.9825	21.1103	21.2306	21.3436	21.4499	21.5507	21.63	21.7232	21.8146	21.9054	21.9796	22.0718	22.1654	22.2603	22.339	22.4347
	26.2398	26.0124	25.7242	25.4143	25.0374	24.6512	24.2458	23.8117	23.3734	22.9556	22.5313	22.1412	21.7571	21.4351	21.1283	20.8736	20.6557	20.4926	20.3496	20.2765	20.2198	20.2105	20.2278	20.2844	20.342	20.4298	20.5266	20.6281	20.7305	20.8136	20.9089	20.9975	21.0783	21.134	21.1988	21.2398	21.2755	21.3248	21.356	21.3883	21.4413	21.4831	21.5496	21.6084	21.6945	21.7914	21.8989	22.0164	22.1425
	26.2513	26.0376	25.7839	25.4781	25.1429	24.7844	24.4097	24.0259	23.6231	23.2424	22.8734	22.5222	22.1941	21.9105	21.6408	21.4382	21.253	21.119	21.0182	20.9655	20.924	20.924	20.9614	20.9975	21.0446	21.1151	21.1707	21.2412	21.2893	21.3463	21.3764	21.3953	21.4031	21.4003	21.3884	21.3697	21.3467	21.3227	21.2842	21.2685	21.2622	21.2683	21.2896	21.3453	21.4027	21.4965	21.6098	21.7414	21.9067
	26.1873	26.0063	25.7723	25.4897	25.1981	24.8695	24.5273	24.1785	23.8298	23.4877	23.1584	22.8646	22.5769	22.3332	22.1363	21.9538	21.8202	21.718	21.6623	21.6166	21.6114	21.6254	21.671	21.7094	21.7525	21.8125	21.8511	21.8984	21.9172	21.9222	21.912	21.8693	21.8286	21.7576	21.6927	21.6032	21.5098	21.4338	21.3458	21.2672	21.2196	21.1729	21.1645	21.1973	21.2391	21.325	21.4378	21.5766	21.7393
	26.0566	25.8938	25.6817	25.4415	25.1782	24.8808	24.5892	24.276	23.9644	23.6778	23.3878	23.1336	22.9025	22.6978	22.539	22.41	22.311	22.2579	22.2143	22.2112	22.2277	22.276	22.3171	22.3799	22.425	22.4815	22.5109	22.5264	22.5249	22.5044	22.4469	22.3865	22.2905	22.1782	22.0527	21.9182	21.7794	21.6246	21.4932	21.3737	21.2713	21.2079	21.1536	21.1459	21.17	21.2442	21.3516	21.4913	21.6781
	25.8426	25.7013	25.5308	25.3181	25.0849	24.8365	24.5618	24.3006	24.0422	23.7922	23.5563	23.339	23.1446	22.9929	22.869	22.7738	22.7238	22.6838	22.6851	22.7242	22.7628	22.8129	22.8863	22.9603	23.0126	23.0719	23.0995	23.1087	23.0963	23.0435	22.9834	22.8826	22.7597	22.6173	22.4424	22.2738	22.0827	21.9093	21.7257	21.5722	21.4378	21.3279	21.2473	21.217	21.2227	21.266	21.3643	21.4996	21.6867
	25.5717	25.4558	25.3132	25.1306	24.9459	24.7303	24.5061	24.2788	24.0544	23.8382	23.6525	23.468	23.3224	23.2016	23.1076	23.041	23.0185	23.0214	23.047	23.1086	23.1849	23.2536	23.3431	23.4308	23.4939	23.561	23.5933	23.6038	23.5895	23.5483	23.4624	23.3496	23.2115	23.0342	22.856	22.6478	22.4327	22.2172	22.0249	21.8287	21.6692	21.5183	21.4324	21.3648	21.3527	21.3811	21.4674	21.5939	21.7584
	25.2443	25.1753	25.0644	24.9144	24.763	24.5977	24.4064	24.2113	24.0349	23.8487	23.6915	23.5511	23.4312	23.3349	23.2639	23.2363	23.2346	23.2573	23.3189	23.3817	23.4752	23.5772	23.6821	23.7839	23.8598	23.9384	23.9804	24.0158	24.0072	23.9525	23.8679	23.7707	23.6119	23.4454	23.2416	23.0227	22.7949	22.5649	22.3399	22.1439	21.9499	21.7983	21.6778	21.5931	21.5647	21.5779	21.6334	21.7476	21.9185
	24.9005	24.8663	24.7908	24.7103	24.5938	24.4452	24.3029	24.155	24.0065	23.8457	23.7117	23.5921	23.4909	23.4284	23.3727	23.3591	23.3705	23.4228	23.4795	23.5715	23.6772	23.7918	23.9094	24.0244	24.1306	24.2055	24.2777	24.3087	24.3121	24.2855	24.2106	24.1216	23.9692	23.8071	23.6056	23.3869	23.1571	22.923	22.6917	22.4876	22.2837	22.1038	21.9707	21.8724	21.8297	21.8281	21.8687	21.9679	22.1071
	24.5658	24.588	24.5517	24.5094	24.4293	24.3317	24.2375	24.1004	23.9763	23.8535	23.7369	23.6316	23.5589	23.4883	23.4567	23.4486	23.4648	23.5045	23.5829	23.6801	23.7922	23.9144	24.0412	24.1669	24.2854	24.391	24.4782	24.5252	24.5451	24.5352	24.4938	24.4037	24.2831	24.1345	23.9447	23.7356	23.5131	23.3009	23.0719	22.8505	22.6437	22.4584	22.3175	22.2092	22.1544	22.1389	22.1639	22.2293	22.3675
	24.2819	24.3307	24.3709	24.3689	24.3264	24.2798	24.1986	24.121	24.0179	23.9114	23.8068	23.7094	23.624	23.5718	23.5391	23.5115	23.5411	23.5773	23.6527	23.7312	23.8434	23.9678	24.0995	24.2497	24.3785	24.4971	24.5997	24.6643	24.7205	24.7312	24.7113	24.6429	24.5436	24.4154	24.2617	24.0698	23.8622	23.6622	23.4426	23.2274	23.0237	22.8551	22.6936	22.5785	22.5137	22.4853	22.4946	22.5418	22.6426
	24.0526	24.1651	24.25	24.2899	24.3024	24.2893	24.2536	24.1822	24.0967	24.0194	23.9218	23.8265	23.739	23.6813	23.6234	23.6027	23.6046	23.6299	23.6954	23.7827	23.889	24.0105	24.1426	24.2799	24.4164	24.5464	24.6639	24.7635	24.8406	24.8742	24.8787	24.8528	24.7792	24.6764	24.5469	24.3946	24.2075	24.0252	23.8203	23.6164	23.4372	23.2553	23.1107	22.9914	22.9016	22.8613	22.8551	22.8834	22.962
	23.9095	24.0701	24.2007	24.2997	24.3669	24.3863	24.3774	24.3266	24.2726	24.1866	24.0916	24.0106	23.9157	23.8296	23.7746	23.721	23.7059	23.7145	23.7474	23.8211	23.9166	24.0307	24.1594	24.2975	24.4393	24.5958	24.7271	24.8444	24.9424	24.9999	25.0304	25.0319	25.0035	24.9458	24.8438	24.7175	24.5542	24.3932	24.2064	24.0341	23.8486	23.6902	23.5478	23.4263	23.33	23.2618	23.2405	23.2497	23.3055
	23.8425	24.0679	24.2604	24.4003	24.5036	24.5536	24.5692	24.5535	24.5109	24.43	24.3339	24.2462	24.1399	24.0384	23.9479	23.8909	23.8377	23.8253	23.8386	23.8949	23.9591	24.0627	24.1851	24.3215	24.4835	24.631	24.7748	24.9088	25.0274	25.1255	25.1992	25.2286	25.2291	25.2006	25.1271	25.0281	24.9072	24.7691	24.6191	24.4459	24.2898	24.1396	23.984	23.8618	23.7771	23.699	23.6633	23.6537	23.6696
	23.8676	24.1553	24.3901	24.5683	24.722	24.7998	24.8539	24.8534	24.8025	24.7407	24.6407	24.5266	24.406	24.2864	24.175	24.0781	24.0183	23.9658	23.9573	23.9773	24.0424	24.1338	24.2484	24.3818	24.5287	24.6829	24.8551	25.0049	25.143	25.2639	25.3629	25.4365	25.4653	25.4652	25.4368	25.3648	25.269	25.1536	25.0234	24.8838	24.7404	24.599	24.4478	24.3257	24.2366	24.1495	24.0834	24.056	24.0498
	23.9769	24.3054	24.5951	24.8243	24.9904	25.1092	25.1816	25.1931	25.148	25.086	24.9799	24.8547	24.7184	24.5625	24.4291	24.3087	24.2079	24.1489	24.1015	24.1191	24.151	24.2131	24.3198	24.4499	24.6153	24.7757	24.9586	25.1231	25.2967	25.439	25.5618	25.6609	25.716	25.7597	25.7575	25.7105	25.6552	25.5611	25.4494	25.3253	25.194	25.0611	24.9145	24.7929	24.6832	24.6053	24.5271	24.4834	24.4397
	24.1575	24.5204	24.8419	25.0996	25.307	25.4452	25.5318	25.552	25.527	25.4457	25.3322	25.1948	25.0255	24.8674	24.7127	24.5527	24.4291	24.331	24.2802	24.2629	24.28	24.3312	24.4311	24.5588	24.7261	24.8929	25.0861	25.2646	25.4553	25.6174	25.7789	25.901	25.9969	26.0473	26.0683	26.0605	26.0258	25.9503	25.8549	25.7614	25.6409	25.4985	25.3731	25.2524	25.1399	25.0556	24.9672	24.8924	24.8479
	24.3766	24.7662	25.1123	25.4089	25.6175	25.7871	25.8836	25.9091	25.8846	25.7991	25.6772	25.5275	25.3427	25.1496	24.9752	24.7948	24.6508	24.5333	24.448	24.4155	24.4206	24.4802	24.5584	24.6852	24.8556	25.0291	25.2326	25.4414	25.6478	25.8277	26.0085	26.1506	26.2668	26.3544	26.3948	26.4054	26.3876	26.3443	26.2621	26.1627	26.051	25.9319	25.8104	25.6907	25.5765	25.4705	25.3743	25.3055	25.2295
	24.6177	25.0257	25.3886	25.6998	25.9376	26.1161	26.2011	26.2454	26.202	26.1279	25.9971	25.8185	25.6193	25.4272	25.2186	25.0206	24.8596	24.7263	24.6269	24.5657	24.5621	24.6162	24.709	24.8371	24.9948	25.1928	25.4064	25.6106	25.8312	26.0436	26.2406	26.3993	26.5319	26.6353	26.7078	26.7323	26.7272	26.6951	26.6226	26.5314	26.4262	26.3121	26.1938	26.0756	25.961	25.8525	25.7685	25.6754	25.5894
	24.8663	25.3011	25.6731	25.9921	26.2358	26.4012	26.5045	26.5305	26.5001	26.4024	26.2625	26.0728	25.8779	25.6549	25.432	25.2199	25.0284	24.883	24.7733	24.7212	24.7122	24.7467	24.8398	24.9708	25.1342	25.34	25.5633	25.7956	26.0284	26.2535	26.4634	26.6346	26.7792	26.8937	26.9763	27.0098	27.0126	26.9874	26.9379	26.8517	26.7508	26.6402	26.5248	26.4087	26.2954	26.187	26.0849	26.0059	25.915
	25.1108	25.5477	25.9218	26.2422	26.4865	26.6513	26.7525	26.7747	26.7388	26.6339	26.4853	26.2856	26.0628	25.8285	25.5942	25.3712	25.1868	25.0158	24.8995	24.8427	24.8313	24.8657	24.961	25.0963	25.2658	25.4792	25.7111	25.9528	26.1951	26.4295	26.6482	26.8444	26.996	27.1164	27.2038	27.2411	27.2469	27.224	27.1764	27.0921	26.9931	26.8848	26.772	26.6589	26.5487	26.4606	26.3614	26.2677	26.1778
	25.3433	25.7762	26.1466	26.4637	26.7045	26.8653	26.9619	26.9787	26.9366	26.8246	26.651	26.4598	26.2282	25.9679	25.725	25.4941	25.3029	25.1265	25.0063	24.9475	24.9189	24.9718	25.0703	25.2102	25.3853	25.6051	25.8438	26.1091	26.3576	26.5972	26.8201	27.0022	27.1723	27.293	27.3626	27.4152	27.4187	27.3764	27.3269	27.2412	27.1419	27.0515	26.9412	26.8321	26.7273	26.6288	26.5369	26.4679	26.3853
	25.5598	25.9674	26.3474	26.6409	26.8756	27.0477	27.1217	27.1327	27.0846	26.9663	26.7862	26.5883	26.3499	26.0832	25.8343	25.5981	25.3856	25.223	25.1009	25.0246	25.0137	25.0687	25.1532	25.3139	25.4933	25.7172	25.9597	26.228	26.4783	26.7185	26.9402	27.1195	27.2854	27.4004	27.4632	27.4915	27.4875	27.4552	27.3995	27.3092	27.2073	27.0997	26.9917	26.8876	26.7904	26.7188	26.6388	26.5829	26.5141
	25.759	26.1561	26.5102	26.813	27.0241	27.1903	27.2591	27.2823	27.2124	27.0896	26.905	26.7027	26.46	26.1892	25.9366	25.6973	25.4822	25.318	25.1951	25.1187	25.1087	25.148	25.2513	25.4138	25.5947	25.8196	26.0619	26.3117	26.5589	26.8111	27.0089	27.1965	27.3349	27.4381	27.4882	27.5204	27.4866	27.4424	27.3595	27.2783	27.1715	27.0622	26.9562	26.858	26.7704	26.7118	26.6479	26.6104	26.5786
	25.9241	26.311	26.6566	26.9526	27.1753	27.3204	27.4029	27.4066	27.3346	27.21	27.0237	26.8197	26.5583	26.3029	26.0488	25.8082	25.592	25.4269	25.3034	25.2267	25.2164	25.2555	25.3583	25.5026	25.6985	25.9201	26.1577	26.4008	26.6394	26.8638	27.0657	27.2214	27.3431	27.4283	27.4597	27.4561	27.4212	27.3434	27.2462	27.1367	27.0223	26.9098	26.8222	26.7301	26.6535	26.6105	26.5832	26.5517	26.5455
	26.0726	26.4683	26.7909	27.0828	27.3031	27.4473	27.53	27.5346	27.4642	27.3413	27.1738	26.9544	26.7115	26.4401	26.1867	25.9463	25.7301	25.5645	25.4402	25.3622	25.3501	25.3866	25.4858	25.6425	25.8153	26.0291	26.2569	26.4881	26.7123	26.9031	27.086	27.2207	27.3197	27.364	27.371	27.3431	27.285	27.1859	27.0703	26.946	26.8212	26.7034	26.5989	26.5127	26.4647	26.4218	26.4166	26.4286	26.4694
	26.2037	26.5948	26.9322	27.207	27.4292	27.5768	27.6641	27.6743	27.6098	27.493	27.3314	27.1175	26.8793	26.6288	26.3784	26.14	25.9247	25.759	25.6164	25.553	25.5372	25.5686	25.6613	25.7927	25.9553	26.1567	26.3698	26.5839	26.7716	26.9572	27.0987	27.2068	27.2606	27.2927	27.2529	27.1958	27.0927	26.9679	26.8296	26.6699	26.5316	26.4059	26.2996	26.2351	26.1812	26.1726	26.1906	26.2481	26.3048
	26.315	26.7058	27.0454	27.3248	27.5536	27.7095	27.8066	27.8272	27.7907	27.6847	27.5335	27.3292	27.0994	26.8561	26.6112	26.3767	26.1636	25.9983	25.8542	25.7874	25.7664	25.7905	25.8569	25.9938	26.1425	26.3107	26.505	26.6976	26.8611	27.0031	27.1155	27.1926	27.2136	27.1949	27.121	27.0132	26.8779	26.7232	26.5415	26.3766	26.2043	26.0675	25.9567	25.8944	25.8497	25.8743	25.9151	26.0012	26.1088
	26.4022	26.7798	27.1259	27.4313	27.6715	27.8406	27.9521	28.0052	27.9845	27.8942	27.7579	27.5674	27.35	27.1171	26.8806	26.6523	26.4599	26.2788	26.1506	26.0631	26.0359	26.0514	26.1235	26.2296	26.3619	26.511	26.6665	26.8346	26.9709	27.083	27.1632	27.1889	27.174	27.1011	26.9898	26.845	26.6569	26.4688	26.257	26.0492	25.8562	25.7046	25.5856	25.5051	25.4835	25.5045	25.5826	25.6957	25.836
	26.4597	26.8442	27.2001	27.5181	27.7733	27.9596	28.1068	28.1626	28.1619	28.1085	27.9913	27.8186	27.6342	27.4151	27.19	26.9703	26.7667	26.6055	26.477	26.3864	26.353	26.3594	26.4026	26.494	26.6087	26.7375	26.8698	26.9949	27.1025	27.1834	27.2129	27.2027	27.1333	27.0216	26.8709	26.6699	26.4607	26.2024	25.9572	25.72	25.5024	25.3319	25.2003	25.1142	25.0942	25.1242	25.2185	25.3547	25.5416
	26.4647	26.8575	27.2249	27.5574	27.8299	28.0526	28.2212	28.2995	28.339	28.2917	28.1969	28.0623	27.8972	27.6951	27.4842	27.2928	27.0973	26.9409	26.8139	26.7215	26.6661	26.6644	26.7134	26.7736	26.8713	26.9801	27.0897	27.1894	27.2519	27.302	27.2983	27.2358	27.129	26.9786	26.7712	26.5302	26.2646	25.9682	25.6873	25.4177	25.1548	24.961	24.795	24.715	24.6741	24.7242	24.829	24.9827	25.1938
	26.413	26.8304	27.2088	27.5555	27.8451	28.1047	28.2783	28.3972	28.4613	28.4557	28.3853	28.274	28.1305	27.9478	27.7708	27.5761	27.4081	27.2419	27.1188	27.0267	26.9854	26.9776	27.0004	27.0655	27.1312	27.2224	27.3116	27.3714	27.4253	27.4302	27.3959	27.3004	27.1416	26.9543	26.7087	26.4116	26.0897	25.7717	25.4366	25.1151	24.8376	24.5995	24.4112	24.2976	24.2634	24.293	24.4012	24.5653	24.7936
	26.3205	26.7424	27.1287	27.4869	27.8083	28.0687	28.2797	28.421	28.5089	28.5279	28.4991	28.4118	28.291	28.1461	27.9875	27.8087	27.6534	27.5138	27.3969	27.3079	27.2495	27.2385	27.2553	27.3116	27.3659	27.4432	27.516	27.5569	27.5726	27.5539	27.4764	27.3523	27.1795	26.9421	26.6444	26.3108	25.9514	25.5786	25.206	24.8484	24.5199	24.2508	24.0355	23.8996	23.8316	23.8505	23.9544	24.1379	24.3751
	26.1904	26.6115	27.0006	27.3652	27.6965	27.9872	28.2145	28.3747	28.4834	28.5245	28.5186	28.4711	28.3724	28.2485	28.109	27.947	27.806	27.6779	27.5697	27.4864	27.4479	27.4372	27.4517	27.4863	27.5506	27.6018	27.6634	27.691	27.6912	27.6547	27.5571	27.4104	27.1954	26.9303	26.6025	26.2365	25.8259	25.4175	24.9918	24.5979	24.2171	23.9145	23.6684	23.4882	23.3974	23.3985	23.4903	23.6677	23.9052
	26.0312	26.4276	26.8293	27.1932	27.5276	27.8079	28.0453	28.2355	28.3598	28.4186	28.4486	28.4038	28.342	28.2373	28.116	27.9877	27.8445	27.7289	27.648	27.5728	27.5399	27.5327	27.5486	27.5827	27.6449	27.6922	27.7484	27.7688	27.7601	27.6957	27.585	27.4228	27.1897	26.8867	26.5351	26.1425	25.7026	25.2456	24.7864	24.3579	23.942	23.5878	23.3083	23.0972	22.9785	22.9557	23.0113	23.1576	23.3867
	25.8396	26.2372	26.6095	26.9644	27.2935	27.5722	27.8115	28.0072	28.14	28.2268	28.2531	28.24	28.1767	28.105	27.9994	27.8859	27.7736	27.6704	27.5833	27.5342	27.4919	27.4906	27.5281	27.5655	27.6299	27.6783	27.7176	27.754	27.7259	27.6748	27.5585	27.3716	27.1282	26.829	26.461	26.0318	25.569	25.0858	24.5977	24.1208	23.6719	23.2668	22.9534	22.6922	22.5423	22.491	22.5215	22.6471	22.8601
	25.6673	26.0245	26.376	26.7133	27.0111	27.2961	27.5284	27.7036	27.8363	27.9262	27.9582	27.9531	27.9166	27.8387	27.7615	27.6597	27.5586	27.4662	27.4059	27.3487	27.3314	27.3372	27.364	27.4242	27.4769	27.5473	27.5913	27.6321	27.6078	27.5595	27.4449	27.2578	27.0121	26.7079	26.3148	25.8909	25.4126	24.8932	24.3822	23.8622	23.3843	22.9651	22.6023	22.3082	22.109	22.0267	22.0286	22.1114	22.3024
	25.5009	25.8281	26.1515	26.4631	26.738	26.9864	27.2024	27.3648	27.4883	27.5724	27.6017	27.5967	27.5626	27.4891	27.4177	27.3225	27.2286	27.1434	27.0903	27.057	27.0463	27.0585	27.0917	27.1414	27.2179	27.2955	27.3472	27.3961	27.3972	27.3402	27.2335	27.0703	26.8299	26.5117	26.1357	25.6916	25.2063	24.6758	24.1496	23.6103	23.1096	22.6473	22.256	21.9318	21.7016	21.5715	21.5264	21.5981	21.7461
	25.412	25.6878	25.9607	26.2403	26.4852	26.7059	26.8801	27.0209	27.1261	27.1953	27.2132	27.1998	27.1433	27.0837	26.9942	26.8995	26.8242	26.7413	26.674	26.6438	26.6364	26.6524	26.7069	26.7616	26.844	26.9288	26.9889	27.0476	27.0598	27.0149	26.9377	26.7701	26.5415	26.2507	25.8829	25.4441	24.9607	24.4281	23.8954	23.3454	22.8127	22.3316	21.9181	21.5691	21.3121	21.137	21.0806	21.1072	21.2282
	25.3679	25.6079	25.8448	26.0715	26.2814	26.4684	26.611	26.7226	26.7845	26.8306	26.8286	26.7817	26.7286	26.6412	26.5433	26.4591	26.3617	26.275	26.2046	26.172	26.1629	26.1779	26.2323	26.2881	26.3733	26.4627	26.5296	26.5974	26.6209	26.6065	26.5275	26.3932	26.1816	25.9074	25.5552	25.1299	24.6572	24.1489	23.6025	23.0685	22.5304	22.0395	21.5954	21.2291	20.9349	20.7544	20.6569	20.6585	20.7539
	25.433	25.6223	25.8238	26.0139	26.1696	26.3027	26.409	26.486	26.5154	26.5146	26.4857	26.4148	26.3239	26.2354	26.1218	26.0069	25.8975	25.7999	25.7197	25.678	25.6605	25.6679	25.6989	25.7669	25.8322	25.9212	26.0076	26.0641	26.1137	26.1117	26.0482	25.9322	25.7577	25.4879	25.1743	24.7699	24.3163	23.8246	23.3085	22.7669	22.251	21.7439	21.3133	20.9224	20.6339	20.4218	20.307	20.2889	20.3457
	25.5796	25.7578	25.911	26.0501	26.1696	26.2652	26.3166	26.3561	26.3492	26.297	26.2359	26.1356	26.0178	25.888	25.7354	25.6003	25.4721	25.3568	25.2594	25.2012	25.1506	25.1427	25.1764	25.2147	25.2695	25.3508	25.4331	25.4895	25.5435	25.5505	25.5006	25.4194	25.2493	25.0208	24.7334	24.373	23.9461	23.4797	22.9867	22.482	21.9653	21.4873	21.0472	20.6766	20.3871	20.17	20.0463	19.9989	20.0572
	25.8224	25.9642	26.1104	26.2042	26.2917	26.3524	26.3672	26.3522	26.2909	26.2023	26.0895	25.9563	25.8078	25.6494	25.4699	25.3094	25.1396	25.0003	24.879	24.7798	24.7223	24.6736	24.6673	24.6838	24.736	24.7839	24.8536	24.9022	24.9537	24.9641	24.9407	24.8577	24.7253	24.5221	24.2637	23.9348	23.5579	23.1246	22.6635	22.1887	21.7157	21.2609	20.8568	20.5006	20.204	19.9921	19.8691	19.8349	19.8681
	26.1504	26.284	26.3988	26.4893	26.5346	26.5489	26.5311	26.4814	26.3847	26.2606	26.113	25.9294	25.7318	25.5428	25.3338	25.1275	24.9462	24.7609	24.6101	24.4804	24.3745	24.2939	24.2556	24.241	24.2469	24.2684	24.2989	24.3306	24.3714	24.378	24.3581	24.2861	24.1717	24.01	23.7816	23.4872	23.1477	22.7705	22.3659	21.9295	21.4928	21.0881	20.6964	20.3823	20.106	19.9264	19.8136	19.7673	19.8171
	26.5275	26.6649	26.7762	26.8565	26.8851	26.8774	26.8334	26.7375	26.6097	26.4368	26.2573	26.0424	25.8143	25.5784	25.3399	25.1039	24.8752	24.6582	24.4739	24.2917	24.1484	24.0286	23.9332	23.8616	23.8287	23.8139	23.8124	23.8174	23.8215	23.8161	23.7927	23.7259	23.6255	23.4859	23.3038	23.0448	22.7624	22.4284	22.0686	21.6942	21.3183	20.938	20.6182	20.3209	20.0907	19.9351	19.8408	19.8244	19.864
	26.9449	27.0979	27.2169	27.2971	27.3185	27.2975	27.2182	27.1004	26.9482	26.7495	26.5267	26.2853	26.0309	25.7686	25.4862	25.2223	24.964	24.7149	24.4785	24.258	24.056	23.8918	23.7327	23.6134	23.5163	23.4564	23.3965	23.3657	23.341	23.3153	23.2639	23.2129	23.1213	23	22.8449	22.6374	22.3957	22.1068	21.8118	21.4863	21.1589	20.8593	20.5663	20.3259	20.148	20.0056	19.953	19.9553	20.0245
	27.3388	27.5344	27.6708	27.7604	27.7838	27.7584	27.6695	27.5382	27.3527	27.136	26.8944	26.6337	26.3596	26.06	25.7731	25.4688	25.1842	24.8883	24.6179	24.3587	24.0965	23.8676	23.6746	23.4852	23.3343	23.205	23.0959	23.0043	22.9258	22.872	22.8024	22.7438	22.6554	22.5478	22.4162	22.2577	22.055	21.8276	21.5806	21.3219	21.0445	20.7934	20.5635	20.3825	20.2256	20.1502	20.1082	20.1494	20.2175
	27.6951	27.9233	28.1013	28.1906	28.2408	28.2191	28.129	27.9928	27.7999	27.5742	27.3227	27.0516	26.7494	26.4376	26.1368	25.8159	25.494	25.1902	24.8724	24.5599	24.2724	23.9787	23.716	23.4706	23.2451	23.0415	22.8778	22.7362	22.6147	22.5095	22.4154	22.3264	22.2526	22.1538	22.0411	21.9107	21.7437	21.5746	21.3729	21.1616	20.9659	20.7614	20.5756	20.4352	20.3318	20.2883	20.2901	20.3359	20.4371
	27.9846	28.2482	28.4544	28.5821	28.6305	28.6188	28.5346	28.4015	28.2269	28.0015	27.7497	27.4609	27.1744	26.8601	26.5378	26.2259	25.8917	25.553	25.2108	24.8669	24.5237	24.1846	23.8536	23.5523	23.2512	22.9884	22.7502	22.5384	22.3699	22.209	22.086	21.9787	21.8979	21.8029	21.7043	21.5969	21.4773	21.3443	21.1995	21.0298	20.8758	20.7288	20.5808	20.4749	20.419	20.4016	20.4252	20.5053	20.6195
	28.1487	28.4627	28.6965	28.8464	28.9295	28.9318	28.859	28.7357	28.5701	28.3537	28.111	27.8316	27.554	27.2476	26.9477	26.6208	26.2835	25.9355	25.5769	25.2085	24.8328	24.4363	24.058	23.6868	23.3292	22.9915	22.6793	22.4138	22.1803	21.9789	21.8246	21.6961	21.5876	21.4922	21.4027	21.3297	21.234	21.1298	21.0167	20.8968	20.775	20.6583	20.5547	20.4726	20.4367	20.4354	20.4716	20.5609	20.6814
	28.1865	28.527	28.8006	28.97	29.0699	29.0875	29.0462	28.9375	28.7703	28.5873	28.3624	28.1185	27.8427	27.5711	27.2869	26.972	26.6416	26.2939	25.9277	25.5435	25.126	24.7134	24.2773	23.8421	23.4331	23.0248	22.6591	22.3256	22.046	21.8052	21.6027	21.452	21.3307	21.2316	21.1466	21.085	21.006	20.9219	20.8472	20.7486	20.6464	20.5464	20.4559	20.4001	20.3527	20.3536	20.4062	20.4932	20.6102
	28.1051	28.4611	28.7316	28.9311	29.0442	29.0756	29.0496	28.9581	28.8277	28.6502	28.4669	28.2496	28.0181	27.7735	27.5143	27.2209	26.9068	26.5858	26.2045	25.8135	25.3804	24.9433	24.4749	23.9837	23.5139	23.0761	22.6464	22.2678	21.9299	21.6365	21.4053	21.2338	21.0994	20.9946	20.9104	20.8545	20.7844	20.7276	20.6458	20.5551	20.4575	20.3578	20.2802	20.1989	20.1562	20.1421	20.1611	20.2143	20.3156
	27.8693	28.2261	28.4988	28.7025	28.8224	28.8638	28.8517	28.7783	28.6871	28.5359	28.3825	28.2147	28.0174	27.807	27.5805	27.3336	27.0613	26.7416	26.3881	25.9994	25.5598	25.0908	24.5996	24.0792	23.5752	23.0832	22.6155	22.183	21.8113	21.4888	21.234	21.028	20.8822	20.7713	20.6851	20.6297	20.5611	20.5045	20.4203	20.3228	20.2132	20.0959	19.978	19.8684	19.7936	19.7282	19.7124	19.7325	19.8042
	27.4857	27.8271	28.1054	28.2856	28.4043	28.4675	28.4662	28.4099	28.3416	28.2356	28.1152	27.9838	27.8251	27.6709	27.4827	27.2883	27.0471	26.7526	26.4174	26.0392	25.6021	25.1275	24.6237	24.0844	23.557	23.0218	22.5268	22.0679	21.6721	21.3289	21.0408	20.8227	20.6688	20.5527	20.463	20.4041	20.3299	20.2639	20.1649	20.0459	19.9075	19.7368	19.5757	19.4003	19.2557	19.1359	19.0497	19.0198	19.0304
	27.0019	27.3112	27.5474	27.7101	27.8194	27.8813	27.887	27.8454	27.7992	27.7217	27.6521	27.5588	27.4577	27.3452	27.2152	27.0597	26.8535	26.6061	26.2948	25.9336	25.5235	25.0351	24.5282	23.9807	23.4412	22.8914	22.3811	21.9074	21.4815	21.1278	20.849	20.6258	20.4517	20.333	20.2396	20.1741	20.0884	19.9873	19.862	19.7075	19.507	19.2821	19.0415	18.7973	18.5631	18.3525	18.1946	18.0814	18.0174
	26.4195	26.6647	26.8634	26.9986	27.0908	27.1289	27.1375	27.1248	27.0988	27.0657	27.0122	26.9732	26.9294	26.8585	26.7697	26.6537	26.501	26.2858	26.0186	25.679	25.2678	24.8239	24.3055	23.7767	23.2189	22.6664	22.1528	21.6765	21.2493	20.8961	20.6192	20.399	20.2276	20.1099	20.0309	19.9401	19.8385	19.712	19.5335	19.3312	19.0542	18.7589	18.4217	18.0737	17.7318	17.4132	17.1506	16.9399	16.8062
	25.7771	25.9463	26.0808	26.1811	26.2504	26.2772	26.2854	26.2822	26.2741	26.266	26.2603	26.2564	26.2503	26.2354	26.1854	26.1238	26.0061	25.8227	25.5834	25.2676	24.8931	24.4481	23.9594	23.4408	22.8918	22.3644	21.8423	21.3752	20.9755	20.6336	20.3517	20.1599	19.9979	19.8857	19.8063	19.7068	19.5864	19.4122	19.2067	18.9127	18.5646	18.1688	17.7207	17.2545	16.7904	16.3497	15.9695	15.6502	15.4209
	25.0804	25.1833	25.248	25.309	25.3354	25.3486	25.3545	25.3587	25.3664	25.3808	25.4197	25.4469	25.4742	25.4935	25.4946	25.4661	25.3795	25.2419	25.029	24.754	24.4008	23.9752	23.5045	23.0032	22.4884	21.9617	21.4754	21.0284	20.6499	20.33	20.0866	19.9145	19.7686	19.6838	19.5898	19.4827	19.3422	19.134	18.8624	18.5041	18.0596	17.537	16.9852	16.3735	15.777	15.2047	14.6985	14.2633	13.9499
	24.3683	24.3858	24.3966	24.4013	24.4018	24.4017	24.4051	24.4161	24.4379	24.489	24.5348	24.6054	24.6604	24.7249	24.7536	24.7518	24.7076	24.5941	24.4038	24.1505	23.8184	23.4307	22.9814	22.5024	21.9944	21.5104	21.0516	20.6509	20.303	20.0309	19.8174	19.6555	19.5661	19.4797	19.3916	19.2787	19.1186	18.8755	18.5356	18.0925	17.5476	16.9275	16.2329	15.5045	14.7709	14.0625	13.4096	12.856	12.4401
	23.6609	23.5963	23.5571	23.5092	23.4875	23.4769	23.4796	23.4979	23.55	23.6016	23.6843	23.7762	23.8527	23.9381	24.0041	24.0214	23.9786	23.8998	23.7273	23.4921	23.1961	22.8122	22.4028	21.9494	21.4868	21.0342	20.6266	20.2624	19.9523	19.7183	19.5585	19.4469	19.3682	19.3016	19.24	19.124	18.9293	18.6524	18.2451	17.7346	17.1064	16.355	15.5347	14.6731	13.786	12.9428	12.1618	11.509	10.9765
	22.9752	22.8541	22.7562	22.6803	22.6429	22.6269	22.6327	22.6602	22.7255	22.7928	22.8919	22.9998	23.1084	23.2075	23.2687	23.3143	23.2822	23.2144	23.0707	22.8491	22.5523	22.2047	21.8183	21.3919	20.9775	20.5599	20.1909	19.8679	19.6177	19.4436	19.325	19.251	19.221	19.1778	19.129	19.0131	18.8038	18.4796	18.0424	17.4515	16.7105	15.8667	14.9263	13.9204	12.9202	11.9319	11.0467	10.2676	9.65939
	22.3252	22.1605	22.0327	21.9393	21.878	21.8638	21.8775	21.934	22.0134	22.0949	22.2072	22.3265	22.444	22.5497	22.6326	22.6647	22.653	22.5722	22.4345	22.2218	21.9547	21.6242	21.2599	20.8775	20.4952	20.1144	19.803	19.5236	19.3355	19.2067	19.1316	19.1144	19.1182	19.1177	19.0675	18.9718	18.7522	18.4026	17.8906	17.2437	16.4324	15.4888	14.4388	13.317	12.1984	11.0938	10.0991	9.22194	8.53136
	21.7391	21.5465	21.3858	21.2871	21.2461	21.2415	21.2688	21.3406	21.4352	21.5471	21.6699	21.7961	21.9171	22.0232	22.0871	22.1329	22.1009	22.0352	21.8983	21.6901	21.4322	21.1163	20.7724	20.4162	20.0656	19.7383	19.4675	19.2486	19.1056	19.0218	19.0069	19.0292	19.067	19.1102	19.0942	18.988	18.7625	18.394	17.8495	17.1398	16.2532	15.2406	14.096	12.8911	11.6536	10.4661	9.37777	8.41723	7.67454
	21.2253	21.0048	20.8602	20.7687	20.7412	20.7539	20.8002	20.8905	21.0013	21.1258	21.2568	21.3864	21.5063	21.6075	21.6809	21.701	21.6775	21.5882	21.4479	21.2407	20.9893	20.6858	20.3774	20.0458	19.7253	19.4499	19.2179	19.0402	18.9397	18.9152	18.9407	19.0172	19.1042	19.1561	19.1581	19.0609	18.8344	18.4543	17.8871	17.1441	16.2141	15.1325	13.912	12.6269	11.3247	10.0574	8.91133	7.90186	7.10522
	20.7735	20.5585	20.4269	20.3542	20.3491	20.4028	20.4724	20.5836	20.7282	20.8644	21.0013	21.1314	21.2465	21.3389	21.3839	21.3914	21.3559	21.2569	21.1105	20.9022	20.6553	20.3795	20.071	19.7621	19.4865	19.2434	19.0466	18.9232	18.8775	18.8902	18.9512	19.0601	19.1754	19.2677	19.2872	19.2178	18.995	18.5939	18.015	17.2527	16.2964	15.1653	13.9074	12.5817	11.2208	9.91314	8.71369	7.67436	6.85696
	20.4057	20.2106	20.1036	20.0758	20.0998	20.1819	20.2945	20.4275	20.5716	20.7351	20.876	21.0039	21.1116	21.1755	21.2235	21.2163	21.1501	21.0399	20.8865	20.6763	20.4333	20.1674	19.8745	19.6035	19.3531	19.1385	18.9894	18.8977	18.8835	18.9266	19.0331	19.1678	19.323	19.4176	19.4698	19.3952	19.1801	18.7997	18.2206	17.454	16.4725	15.3469	14.0747	12.7159	11.338	10.014	8.80049	7.75102	6.92916
	20.1091	19.9615	19.8874	19.9101	19.9669	20.0792	20.218	20.389	20.5479	20.7026	20.8622	20.9857	21.084	21.1349	21.1509	21.1284	21.0483	20.9274	20.7675	20.556	20.3172	20.0611	19.8001	19.5313	19.3033	19.1302	19.0064	18.9397	18.9495	19.0317	19.1582	19.3276	19.4815	19.6071	19.6549	19.609	19.4052	19.0359	18.4676	17.7117	16.7578	15.6252	14.3626	13.0295	11.6601	10.3441	9.12195	8.09882	7.28813
	19.9207	19.81	19.7725	19.8306	19.937	20.0783	20.258	20.4302	20.6178	20.7778	20.9195	21.0367	21.1243	21.1615	21.1625	21.1254	21.0328	20.9028	20.7381	20.527	20.2938	20.0481	19.8018	19.5677	19.3594	19.2063	19.102	19.0531	19.0953	19.1734	19.3273	19.4883	19.6496	19.7996	19.856	19.8208	19.6309	19.279	18.7491	18.0015	17.0762	15.9918	14.7791	13.4796	12.1432	10.8591	9.68397	8.68861	7.90341
	19.8086	19.7362	19.7518	19.8428	19.9784	20.161	20.343	20.5455	20.7406	20.9022	21.0401	21.1489	21.2249	21.2484	21.2353	21.1683	21.0823	20.9286	20.7619	20.5535	20.3278	20.0937	19.862	19.6444	19.4699	19.3325	19.2416	19.2199	19.2517	19.3499	19.4871	19.6467	19.8235	19.9567	20.0336	19.9902	19.8326	19.5036	19.0045	18.3125	17.4327	16.4164	15.2586	14.0159	12.753	11.5401	10.432	9.46416	8.73406
	19.7905	19.7532	19.8169	19.9348	20.0926	20.2926	20.5039	20.6965	20.8936	21.0525	21.2005	21.2821	21.3456	21.3559	21.33	21.2521	21.1414	21.0009	20.8179	20.6319	20.4157	20.1944	19.9775	19.792	19.6144	19.4884	19.4048	19.3858	19.4155	19.5071	19.6344	19.7995	19.9485	20.0739	20.1487	20.1112	19.9692	19.6841	19.2237	18.5818	17.7795	16.8321	15.7662	14.6183	13.45	12.3284	11.2883	10.3968	9.73247
	19.8486	19.8561	19.9424	20.0779	20.2657	20.4571	20.6724	20.8819	21.058	21.2265	21.3473	21.4338	21.4674	21.4649	21.4107	21.341	21.2251	21.0836	20.904	20.7087	20.5207	20.313	20.1106	19.9389	19.7725	19.6535	19.5885	19.5649	19.584	19.6426	19.7502	19.8771	20.006	20.1157	20.1822	20.1637	20.0366	19.7639	19.365	18.7995	18.0871	17.2408	16.2838	15.2489	14.1936	13.1636	12.2239	11.4211	10.8143
	19.9969	20.0387	20.1197	20.2789	20.4519	20.6588	20.8692	21.0541	21.2372	21.3768	21.4845	21.5573	21.5774	21.5627	21.4984	21.4048	21.2857	21.1452	20.988	20.8018	20.626	20.4322	20.2607	20.084	19.9428	19.8266	19.7407	19.706	19.7067	19.7409	19.8196	19.916	19.9991	20.0851	20.1198	20.0989	19.9847	19.7589	19.4083	18.9259	18.3129	17.5795	16.7281	15.838	14.9106	14.0035	13.1767	12.4728	11.9302
	20.23	20.2772	20.3578	20.5119	20.6762	20.8718	21.0519	21.2392	21.39	21.5139	21.606	21.6639	21.6702	21.6267	21.5703	21.4709	21.3498	21.2115	21.0435	20.8839	20.7033	20.5397	20.3806	20.2137	20.0778	19.9604	19.8657	19.8139	19.7725	19.7917	19.8166	19.8572	19.9203	19.958	19.9714	19.943	19.8383	19.6416	19.3574	18.9449	18.4373	17.825	17.1231	16.3547	15.5834	14.8099	14.1058	13.5083	13.052
	20.5402	20.5635	20.6487	20.7696	20.9153	21.0909	21.2508	21.401	21.5494	21.6379	21.7128	21.7381	21.7307	21.6929	21.6109	21.5062	21.3835	21.2473	21.102	20.9344	20.7815	20.6294	20.4637	20.321	20.1871	20.0649	19.9571	19.8663	19.8112	19.7581	19.7395	19.7344	19.7362	19.7357	19.7213	19.6797	19.5801	19.4093	19.1735	18.8654	18.4488	17.9618	17.398	16.792	16.1671	15.5346	14.9596	14.474	14.1075
	20.9005	20.9057	20.9681	21.0466	21.1657	21.3149	21.4494	21.576	21.6857	21.7547	21.8121	21.822	21.8014	21.7357	21.6624	21.5523	21.4103	21.2752	21.1341	20.9902	20.8459	20.6856	20.5444	20.4059	20.2709	20.1235	19.9991	19.8825	19.7925	19.6965	19.6122	19.5387	19.4903	19.4453	19.3798	19.3019	19.2188	19.0692	18.8948	18.6545	18.3446	17.983	17.5757	17.1175	16.6422	16.1712	15.7289	15.3581	15.0667
	21.3161	21.277	21.2919	21.3553	21.4426	21.5277	21.6345	21.7364	21.8244	21.8744	21.9155	21.9112	21.8615	21.8025	21.7041	21.588	21.4595	21.3234	21.1669	21.0268	20.8877	20.7499	20.6129	20.4584	20.3194	20.1781	20.0345	19.8725	19.7279	19.5861	19.4496	19.3037	19.1835	19.0887	18.9831	18.8796	18.7723	18.6543	18.518	18.3398	18.1316	17.8913	17.6205	17.3081	16.9983	16.6717	16.3626	16.1074	15.9088
	21.7397	21.6844	21.6639	21.675	21.7116	21.7829	21.8457	21.9243	21.9757	22.0263	22.0366	22.0206	21.9605	21.8755	21.786	21.6632	21.5125	21.373	21.2319	21.092	20.9373	20.8012	20.6649	20.5255	20.38	20.2089	20.0447	19.8532	19.653	19.4642	19.257	19.0534	18.8751	18.6923	18.5413	18.4057	18.2839	18.1723	18.0655	17.9576	17.8424	17.7154	17.5737	17.4009	17.2346	17.0484	16.8868	16.7288	16.6395
	22.1913	22.0833	22.0263	21.9852	21.9895	22.0326	22.0715	22.1308	22.1668	22.1884	22.189	22.1645	22.0969	22.0213	21.9074	21.7603	21.6197	21.4741	21.3281	21.1677	21.0276	20.8896	20.7509	20.59	20.4364	20.2688	20.0668	19.8464	19.6084	19.3564	19.0959	18.8171	18.5623	18.3224	18.1044	17.9305	17.7692	17.6546	17.5837	17.5176	17.4837	17.4581	17.4173	17.3906	17.3588	17.3056	17.2688	17.238	17.222
	22.6398	22.4971	22.389	22.3161	22.2925	22.2954	22.3162	22.3451	22.3888	22.404	22.4	22.3717	22.2998	22.2021	22.0818	21.9442	21.7955	21.6247	21.471	21.3208	21.1579	21.0151	20.8714	20.7046	20.5423	20.3445	20.1233	19.8761	19.6031	19.2907	18.9792	18.6439	18.3127	17.9973	17.7258	17.4908	17.2991	17.1713	17.1073	17.0694	17.1021	17.1458	17.225	17.2965	17.3863	17.4721	17.5344	17.6076	17.6612
	23.0718	22.8817	22.7447	22.6461	22.6014	22.5713	22.5983	22.6212	22.6458	22.6613	22.6587	22.6315	22.5595	22.4596	22.3347	22.1903	22.033	21.8527	21.6892	21.5128	21.359	21.2092	21.0424	20.8862	20.6989	20.507	20.2697	19.9828	19.6794	19.3284	18.9366	18.5484	18.16	17.7692	17.4251	17.1411	16.9113	16.76	16.6729	16.6652	16.7139	16.8265	16.9908	17.1601	17.3556	17.5324	17.7161	17.8676	18.0024
	23.4579	23.2443	23.086	22.9698	22.8952	22.8744	22.8819	22.9067	22.9536	22.9763	22.9814	22.9608	22.8932	22.7946	22.6677	22.518	22.3357	22.1626	21.9717	21.8022	21.6223	21.4651	21.2922	21.1307	20.9378	20.7382	20.4726	20.1859	19.8417	19.459	19.0273	18.5749	18.1166	17.6867	17.2694	16.9161	16.6416	16.4398	16.3337	16.3235	16.4044	16.5495	16.7621	17.0095	17.275	17.5429	17.8169	18.0528	18.2442
	23.8041	23.5758	23.3881	23.2633	23.2017	23.1648	23.195	23.2294	23.2716	23.3251	23.3438	23.3352	23.2765	23.2002	23.0744	22.9048	22.7333	22.5346	22.334	22.1548	21.9665	21.8027	21.6255	21.4613	21.2665	21.0474	20.7938	20.4977	20.1211	19.7154	19.2526	18.7608	18.239	17.7403	17.2685	16.8442	16.5199	16.2591	16.1218	16.0939	16.1719	16.3296	16.5694	16.8736	17.1886	17.5289	17.8598	18.1668	18.4225
	24.0843	23.8508	23.6773	23.553	23.479	23.4679	23.4938	23.5613	23.6219	23.6947	23.732	23.74	23.7117	23.6276	23.5065	23.3543	23.1622	22.9744	22.7662	22.5625	22.3848	22.2	22.0384	21.8586	21.684	21.4687	21.2178	20.9043	20.539	20.1037	19.6202	19.099	18.5392	17.9783	17.4559	16.9615	16.5677	16.2582	16.0793	16.0026	16.0608	16.2116	16.4575	16.7798	17.1398	17.5153	17.8853	18.2315	18.5402
	24.3079	24.0791	23.912	23.7966	23.7345	23.7385	23.7997	23.8881	23.9712	24.067	24.1436	24.1719	24.1606	24.0894	23.9768	23.8285	23.6537	23.4461	23.2337	23.0257	22.8452	22.66	22.5012	22.3277	22.1624	21.9581	21.7184	21.4313	21.0543	20.6352	20.143	19.587	19	18.4027	17.8194	17.2754	16.812	16.4499	16.2046	16.0847	16.091	16.217	16.4491	16.7684	17.1352	17.5255	17.9328	18.3022	18.6341
	24.4523	24.2546	24.0852	24.0027	23.958	23.9815	24.0642	24.1759	24.3005	24.4211	24.5219	24.5895	24.5979	24.5427	24.442	24.3015	24.1308	23.9247	23.7122	23.504	23.3247	23.1435	22.9924	22.8476	22.6809	22.5122	22.2926	22.025	21.6819	21.2574	20.7695	20.2089	19.6072	18.9849	18.3498	17.7627	17.2498	16.8177	16.5186	16.3301	16.2896	16.3587	16.5595	16.8395	17.1932	17.5955	17.9877	18.3639	18.7053
	24.5311	24.3558	24.2079	24.1464	24.1398	24.1848	24.2898	24.4246	24.5902	24.7351	24.8599	24.9504	24.9795	24.9594	24.8735	24.7444	24.5648	24.3813	24.173	23.969	23.7952	23.6224	23.4836	23.3557	23.2276	23.0846	22.8934	22.6552	22.3401	21.957	21.487	20.9359	20.3335	19.6994	19.0412	18.4203	17.8476	17.3657	16.9953	16.7509	16.6386	16.6566	16.7949	17.0365	17.3595	17.7221	18.0988	18.4658	18.8029
	24.5257	24.3799	24.2758	24.2387	24.2545	24.3207	24.4463	24.6188	24.7885	24.972	25.1185	25.2305	25.2972	25.296	25.2267	25.1116	24.9606	24.7694	24.5691	24.39	24.2085	24.0647	23.9419	23.835	23.7332	23.6217	23.483	23.283	23.0233	22.6763	22.2547	21.7274	21.1392	20.508	19.8405	19.1812	18.5756	18.0509	17.613	17.2959	17.1255	17.0686	17.1515	17.3425	17.6039	17.9288	18.275	18.6014	18.9211
	24.4373	24.3266	24.2701	24.2589	24.2967	24.3987	24.5412	24.7298	24.9156	25.1159	25.2971	25.4275	25.496	25.5301	25.4781	25.3787	25.2414	25.0792	24.8897	24.7211	24.5512	24.4214	24.3167	24.2499	24.1772	24.1008	24.0197	23.8643	23.6686	23.3682	22.9902	22.5176	21.9585	21.3458	20.6844	20.0351	19.3926	18.8188	18.3383	17.9703	17.7263	17.6097	17.6156	17.7314	17.9387	18.1979	18.4846	18.7924	19.0663
	24.2865	24.2155	24.1918	24.2067	24.2814	24.3984	24.5526	24.751	24.9634	25.1743	25.3508	25.4952	25.5962	25.6468	25.6114	25.5448	25.4221	25.256	25.0953	24.921	24.7799	24.6641	24.594	24.533	24.5063	24.4827	24.4272	24.3544	24.1944	23.9658	23.6587	23.2362	22.7376	22.1587	21.5195	20.8793	20.232	19.6399	19.1286	18.7019	18.4076	18.2177	18.1639	18.2023	18.3338	18.5376	18.7742	19.0208	19.2571
	24.0631	24.0521	24.0625	24.1195	24.1942	24.3215	24.4982	24.6826	24.8974	25.1118	25.311	25.4641	25.5764	25.6404	25.6195	25.5677	25.4588	25.3221	25.1723	25.0077	24.8764	24.7717	24.7158	24.6739	24.6728	24.6824	24.6851	24.661	24.5902	24.4213	24.1757	23.8305	23.3877	22.8741	22.29	21.6755	21.0401	20.4457	19.9183	19.4628	19.1118	18.8737	18.7487	18.7126	18.7857	18.9156	19.0986	19.2794	19.4727
	23.7942	23.8284	23.8905	23.9542	24.0594	24.192	24.368	24.5484	24.7583	24.969	25.1505	25.3233	25.4421	25.4987	25.5234	25.4667	25.3694	25.2426	25.1007	24.9591	24.8327	24.7333	24.6682	24.6555	24.6729	24.7261	24.7646	24.7856	24.7685	24.6774	24.5143	24.2534	23.8933	23.4403	22.9087	22.3359	21.7464	21.1668	20.64	20.1713	19.7947	19.5035	19.3343	19.2483	19.2514	19.3277	19.4414	19.5731	19.7049
	23.4757	23.5737	23.6703	23.7731	23.8888	24.0222	24.1749	24.3618	24.5432	24.7439	24.9184	25.0886	25.2091	25.2711	25.3037	25.2558	25.1835	25.0625	24.9065	24.7649	24.6362	24.5338	24.4838	24.4729	24.4984	24.5509	24.6328	24.708	24.739	24.7227	24.625	24.4345	24.1633	23.7974	23.3473	22.8473	22.3026	21.7548	21.2458	20.7811	20.3953	20.0831	19.8661	19.7419	19.7018	19.7151	19.7654	19.852	19.9416
	23.1408	23.3032	23.4339	23.5571	23.6806	23.8111	23.953	24.1247	24.2893	24.4747	24.6373	24.7833	24.9014	24.982	25.0018	24.9758	24.8901	24.7699	24.6275	24.4782	24.3211	24.2048	24.141	24.1019	24.1387	24.194	24.2892	24.39	24.4762	24.5102	24.4906	24.3863	24.1892	23.9157	23.5558	23.1231	22.6537	22.1701	21.6956	21.2519	20.874	20.5575	20.3256	20.1777	20.0902	20.069	20.0824	20.1148	20.1684
	22.8075	23.0169	23.1978	23.3401	23.4693	23.5944	23.7227	23.8588	24.0204	24.17	24.3176	24.4703	24.566	24.6453	24.6661	24.6413	24.5549	24.4298	24.2773	24.0947	23.9328	23.7908	23.6825	23.6173	23.6156	23.6744	23.7499	23.8612	23.9721	24.0622	24.095	24.0712	23.9629	23.783	23.5006	23.1597	22.7759	22.3691	21.9434	21.5534	21.1999	20.8959	20.6654	20.5097	20.407	20.3479	20.3368	20.343	20.3529
	22.5123	22.7668	22.9794	23.1392	23.2728	23.391	23.5044	23.6207	23.744	23.8908	24.0222	24.1464	24.2524	24.3118	24.3316	24.3054	24.2144	24.0795	23.9101	23.7031	23.4922	23.3122	23.1454	23.0384	22.9984	23.0091	23.0813	23.1855	23.3048	23.4193	23.492	23.5389	23.4957	23.3888	23.2177	22.9714	22.6623	22.3239	21.975	21.6348	21.3369	21.0775	20.8643	20.6996	20.614	20.5489	20.5273	20.5199	20.5148
	22.2569	22.5531	22.7947	22.9872	23.1241	23.2353	23.3337	23.4307	23.5166	23.6276	23.7438	23.8575	23.9575	24.0313	24.0497	24.0208	23.923	23.7747	23.5663	23.3276	23.0758	22.8129	22.6087	22.4282	22.3165	22.2786	22.2951	22.374	22.4836	22.6055	22.7196	22.7899	22.8349	22.793	22.6941	22.5407	22.3244	22.0754	21.8101	21.5454	21.2801	21.0777	20.8952	20.7695	20.6815	20.6417	20.6235	20.6161	20.5914
	22.058	22.4074	22.6739	22.8796	23.0187	23.1228	23.2076	23.2704	23.3554	23.4505	23.5546	23.6607	23.7405	23.8139	23.8326	23.8018	23.6971	23.5169	23.3005	23.0088	22.6926	22.3895	22.0865	21.8371	21.6397	21.5203	21.481	21.4996	21.5814	21.6926	21.8139	21.9257	21.9937	22.039	22.02	21.9358	21.8085	21.631	21.4509	21.2491	21.0568	20.9027	20.7778	20.6852	20.6407	20.6216	20.6196	20.6245	20.6265
	21.9454	22.3229	22.6254	22.8406	22.9801	23.0772	23.1331	23.1985	23.2525	23.3361	23.4327	23.5361	23.6171	23.6943	23.7172	23.6877	23.5783	23.3847	23.1267	22.7978	22.4318	22.05	21.6759	21.3324	21.0386	20.8253	20.6991	20.6587	20.6786	20.7616	20.8725	20.9916	21.1004	21.1669	21.2148	21.206	21.1423	21.0475	20.9324	20.8096	20.6918	20.5897	20.5278	20.4924	20.4656	20.4936	20.5175	20.5452	20.5674
	21.926	22.3209	22.6344	22.8535	22.9906	23.0803	23.1257	23.1629	23.2241	23.3014	23.3792	23.4856	23.5909	23.6779	23.7105	23.6878	23.5789	23.3765	23.0981	22.7353	22.3044	21.8447	21.3815	20.9407	20.5624	20.2648	20.0417	19.9133	19.8576	19.8799	19.9638	20.073	20.1884	20.2935	20.3758	20.4114	20.416	20.3937	20.3356	20.2861	20.2223	20.1879	20.1726	20.1798	20.2087	20.2718	20.3279	20.4024	20.4524
	21.9825	22.3988	22.6957	22.9115	23.0418	23.1224	23.158	23.2035	23.242	23.318	23.3999	23.5156	23.6518	23.7384	23.805	23.7965	23.696	23.4929	23.2019	22.7961	22.3248	21.8105	21.2633	20.7455	20.2668	19.8494	19.5255	19.3022	19.1783	19.1451	19.1709	19.2547	19.3602	19.47	19.5697	19.6334	19.6913	19.7109	19.715	19.712	19.7113	19.7214	19.7487	19.8131	19.8798	19.9787	20.086	20.1933	20.2921
	22.141	22.529	22.814	23.017	23.1343	23.2026	23.2276	23.2489	23.3016	23.3635	23.4715	23.6024	23.7419	23.8865	23.961	23.9758	23.9105	23.7175	23.4258	23.0063	22.5072	21.9338	21.3311	20.7294	20.1585	19.6438	19.2385	18.9197	18.7066	18.5936	18.5684	18.5971	18.6781	18.7765	18.8771	18.952	19.0296	19.0924	19.1271	19.1574	19.2083	19.2532	19.3317	19.4125	19.5289	19.6768	19.8158	19.9548	20.0854
	22.334	22.6937	22.9695	23.1319	23.2283	23.2622	23.2743	23.3047	23.339	23.4232	23.5438	23.6944	23.8598	24.0348	24.1593	24.2067	24.171	24.0182	23.7237	23.3239	22.7974	22.1999	21.5595	20.8909	20.2597	19.6774	19.1663	18.7749	18.4748	18.2974	18.1987	18.1808	18.2089	18.2822	18.3513	18.4382	18.519	18.5746	18.6411	18.6898	18.7613	18.8282	18.9296	19.0508	19.208	19.3634	19.5277	19.71	19.8684
	22.5721	22.8855	23.1032	23.2298	23.2791	23.306	23.3007	23.304	23.3357	23.4256	23.5601	23.7327	23.9444	24.1548	24.3191	24.4253	24.4306	24.3154	24.0689	23.6912	23.1927	22.5768	21.922	21.2262	20.5394	19.9087	19.342	18.8735	18.5119	18.2403	18.0851	17.9995	17.9842	18.0053	18.0642	18.1149	18.1836	18.2333	18.299	18.3507	18.4281	18.5202	18.6314	18.7637	18.9164	19.1029	19.2831	19.4835	19.6794
	22.8086	23.0418	23.2034	23.2647	23.274	23.2522	23.2236	23.2122	23.2382	23.3313	23.4782	23.6893	23.9312	24.1797	24.4055	24.561	24.6351	24.5884	24.3906	24.0558	23.5922	23.0178	22.3758	21.6805	20.9816	20.3104	19.7101	19.183	18.774	18.4519	18.2285	18.0932	18.0145	17.9937	17.9993	18.0365	18.0635	18.0936	18.1274	18.185	18.2375	18.3241	18.4318	18.5626	18.7157	18.9047	19.1067	19.2978	19.5045
	23.0108	23.1484	23.2236	23.2251	23.1845	23.1057	23.0299	22.9978	23.0125	23.104	23.2589	23.4879	23.7747	24.0607	24.3329	24.5597	24.711	24.7285	24.6131	24.359	23.9546	23.4491	22.8494	22.1848	21.5041	20.8551	20.2304	19.7015	19.2471	18.8889	18.6242	18.4276	18.3037	18.2219	18.1859	18.168	18.1608	18.1609	18.1685	18.1864	18.2192	18.2887	18.3644	18.4821	18.6412	18.8042	19	19.1878	19.3948
	23.1282	23.1585	23.1364	23.0686	22.9527	22.8093	22.696	22.6362	22.6326	22.7153	22.8713	23.1116	23.4205	23.7398	24.0739	24.3733	24.5902	24.6815	24.6628	24.5084	24.2032	23.7933	23.2651	22.6792	22.0649	21.4515	20.865	20.326	19.8651	19.4886	19.1789	18.9471	18.7832	18.6589	18.5629	18.5031	18.4393	18.4026	18.3595	18.3467	18.3516	18.3954	18.4475	18.5434	18.6652	18.8101	18.99	19.1648	19.3622
	23.1299	23.0457	22.9198	22.7595	22.5624	22.3823	22.2081	22.0966	22.067	22.1323	22.2802	22.5225	22.8446	23.2068	23.58	23.9326	24.2164	24.4211	24.5093	24.4526	24.2834	23.9757	23.58	23.1018	22.567	22.0361	21.4993	21.0102	20.5657	20.1903	19.8682	19.6127	19.3998	19.2377	19.1007	18.982	18.8768	18.7837	18.7035	18.6564	18.6293	18.6262	18.6502	18.7024	18.7988	18.9196	19.0601	19.2318	19.3949
	22.9909	22.7909	22.5597	22.3052	22.0414	21.7875	21.5651	21.396	21.3329	21.3549	21.4842	21.7173	22.0413	22.4185	22.8387	23.2376	23.6018	23.9034	24.0868	24.1717	24.136	23.9663	23.7083	23.3625	22.9675	22.5287	22.0845	21.6697	21.2636	20.9082	20.5893	20.3228	20.0873	19.8773	19.7041	19.5293	19.3848	19.2533	19.137	19.0391	18.9808	18.9315	18.9277	18.9531	19.0235	19.1188	19.2347	19.366	19.5076
	22.6776	22.384	22.052	21.7067	21.3617	21.0346	20.7627	20.5495	20.43	20.4174	20.5179	20.7297	21.0255	21.4044	21.8421	22.2936	22.7299	23.1067	23.4184	23.6144	23.72	23.7173	23.6123	23.4344	23.1653	22.8738	22.5434	22.2062	21.8742	21.5724	21.2712	21.0055	20.7571	20.5239	20.3036	20.0952	19.9159	19.7337	19.5858	19.4592	19.3577	19.2845	19.2583	19.2621	19.2941	19.3677	19.4616	19.571	19.6914
	22.2013	21.8087	21.3867	20.977	20.5582	20.1803	19.8446	19.5873	19.4082	19.3548	19.4004	19.5794	19.8506	20.2166	20.6569	21.1297	21.6085	22.0674	22.4832	22.8038	23.068	23.219	23.2745	23.2575	23.1608	23.0134	22.8112	22.5999	22.3386	22.0861	21.8306	21.5754	21.3226	21.0565	20.813	20.5774	20.3529	20.161	19.9722	19.8251	19.7067	19.6193	19.5807	19.5728	19.5929	19.6366	19.7164	19.8103	19.9143
	21.5677	21.0942	20.6159	20.123	19.6774	19.242	18.8672	18.5529	18.332	18.2179	18.2192	18.3387	18.5728	18.9112	19.338	19.8155	20.3206	20.8464	21.3363	21.7878	22.1686	22.4857	22.717	22.8618	22.9237	22.9255	22.8747	22.7624	22.613	22.4168	22.1967	21.9585	21.7072	21.4483	21.1707	20.9144	20.6693	20.4421	20.2391	20.0826	19.9592	19.8706	19.8333	19.8277	19.8496	19.9107	19.9715	20.0608	20.1579
	20.7774	20.2634	19.7338	19.229	18.7408	18.2807	17.8622	17.5169	17.2596	17.1031	17.0405	17.111	17.2808	17.5785	17.9589	18.4235	18.9361	19.4928	20.0553	20.5864	21.1026	21.5554	21.9343	22.2496	22.4637	22.6274	22.6917	22.6941	22.6397	22.5175	22.3344	22.1322	21.8684	21.6034	21.3302	21.0423	20.7838	20.5473	20.3407	20.1869	20.0724	19.9977	19.9776	19.9909	20.0484	20.1092	20.2006	20.2999	20.4029
	19.8756	19.3481	18.8104	18.3012	17.8101	17.3454	16.9175	16.5554	16.2549	16.0625	15.9549	15.9572	16.0733	16.3026	16.6395	17.0568	17.5742	18.1234	18.7189	19.3411	19.9363	20.5038	21.011	21.4619	21.8299	22.1082	22.3102	22.4182	22.4344	22.3809	22.2479	22.0455	21.8025	21.5153	21.2323	20.9343	20.6689	20.4315	20.2317	20.093	20.0013	19.973	19.987	20.0536	20.1476	20.2599	20.3823	20.5079	20.6319
	18.9159	18.4038	17.8863	17.4001	16.9318	16.4864	16.0875	15.7271	15.4157	15.1817	15.0365	14.9734	15.0338	15.1882	15.4704	15.842	16.3109	16.847	17.4679	18.1035	18.7675	19.4053	20.0311	20.5754	21.0566	21.4621	21.7489	21.9461	22.0362	22.023	21.9145	21.7225	21.4793	21.2022	20.8932	20.5878	20.3206	20.0894	19.9227	19.8103	19.7545	19.7701	19.8508	19.9704	20.118	20.2992	20.4695	20.6548	20.8152
	17.9401	17.4721	17.0203	16.5851	16.1839	15.7837	15.4212	15.0847	14.7989	14.5566	14.3693	14.2657	14.2568	14.3513	14.5548	14.8514	15.2716	15.7732	16.3599	17.0146	17.7	18.3935	19.055	19.6956	20.2604	20.7315	21.0951	21.3424	21.4704	21.4817	21.385	21.211	20.9611	20.6564	20.337	20.0425	19.7599	19.5576	19.3973	19.3373	19.3451	19.4166	19.5771	19.7637	19.9963	20.261	20.511	20.7532	20.9808
	16.9917	16.5939	16.2343	15.894	15.5866	15.275	14.9746	14.7034	14.4488	14.2184	14.0229	13.892	13.8392	13.8603	13.9827	14.2133	14.5543	15.0021	15.5306	16.1424	16.8177	17.5166	18.2133	18.8817	19.4796	19.9848	20.3964	20.6682	20.8118	20.8462	20.7465	20.5452	20.2805	19.9603	19.6282	19.3276	19.0486	18.8619	18.7473	18.7122	18.791	18.9438	19.1762	19.4733	19.801	20.1425	20.4654	20.7918	21.0964
	16.1122	15.84	15.5952	15.373	15.1666	14.9684	14.7891	14.5912	14.4089	14.2131	14.0299	13.889	13.7885	13.7615	13.8058	13.9674	14.2197	14.5816	15.0482	15.6081	16.2267	16.898	17.5785	18.2227	18.8195	19.3432	19.7386	20.0251	20.1614	20.1658	20.0479	19.8249	19.5205	19.1796	18.8323	18.5252	18.2508	18.0818	17.9989	18.0431	18.1797	18.4177	18.7431	19.1208	19.5308	19.9703	20.4045	20.8025	21.1717
	15.372	15.2061	15.0923	15.0232	14.9543	14.9075	14.8378	14.7705	14.6675	14.5468	14.4152	14.2673	14.1531	14.0908	14.0816	14.1422	14.3189	14.5846	14.9561	15.4257	15.9784	16.5758	17.1913	17.8125	18.3587	18.8359	19.2208	19.4627	19.5702	19.5271	19.3775	19.123	18.7893	18.4241	18.06	17.7292	17.4773	17.3101	17.2767	17.3668	17.5781	17.8835	18.3003	18.7735	19.2804	19.8153	20.3243	20.8085	21.2572
	14.7818	14.763	14.789	14.8499	14.9486	15.0519	15.1435	15.1927	15.2073	15.1839	15.126	15.0265	14.9178	14.819	14.7683	14.7686	14.8369	15.0188	15.2848	15.6483	16.0977	16.597	17.1379	17.6574	18.1591	18.5633	18.8794	19.0555	19.1166	19.0292	18.8209	18.5284	18.162	17.7542	17.3736	17.0372	16.7919	16.661	16.6597	16.7936	17.0589	17.4603	17.9446	18.5053	19.0998	19.7032	20.2939	20.8546	21.3566
	14.3595	14.4691	14.652	14.8795	15.1343	15.3959	15.6432	15.8572	16.0062	16.099	16.118	16.0871	16.0032	15.9027	15.8249	15.7587	15.7588	15.8409	15.9973	16.2458	16.5786	16.9628	17.3927	17.8237	18.2092	18.5375	18.7669	18.8792	18.865	18.708	18.4531	18.1037	17.7051	17.274	16.8802	16.5413	16.3047	16.1939	16.2232	16.414	16.7267	17.1808	17.7379	18.355	19.0217	19.6943	20.3327	20.936	21.4924
	14.1291	14.3564	14.6708	15.0418	15.4665	15.8865	16.3101	16.6789	16.9898	17.1952	17.3408	17.3787	17.3546	17.2697	17.1637	17.0614	17.0033	16.9921	17.0411	17.1727	17.3835	17.6442	17.9523	18.2487	18.5397	18.7636	18.8965	18.9205	18.8264	18.6321	18.3148	17.9291	17.4867	17.0387	16.638	16.3023	16.0785	15.9891	16.0643	16.2898	16.6581	17.1526	17.7499	18.4222	19.1235	19.8262	20.5067	21.1301	21.7019
	14.0871	14.4136	14.8255	15.3254	15.8911	16.4779	17.0558	17.5951	18.0534	18.4117	18.6593	18.7954	18.8281	18.7909	18.689	18.5651	18.4448	18.3509	18.3177	18.3378	18.429	18.5664	18.7513	18.9276	19.1043	19.2216	19.2571	19.2108	19.04	18.7799	18.4246	17.9949	17.5361	17.0818	16.6841	16.3598	16.1715	16.1061	16.209	16.4637	16.8777	17.3986	18.0351	18.7072	19.4192	20.1433	20.8052	21.4388	21.9831
	14.2042	14.5877	15.0901	15.7135	16.4001	17.1195	17.8376	18.5204	19.1199	19.6118	19.9803	20.2198	20.335	20.3396	20.2718	20.1232	19.9719	19.8262	19.7066	19.6267	19.6085	19.6315	19.7007	19.7639	19.8331	19.8512	19.8143	19.6901	19.4704	19.1569	18.7774	18.3352	17.8748	17.4283	17.0466	16.7614	16.5821	16.5615	16.6914	16.9871	17.403	17.9526	18.5756	19.2591	19.9565	20.6407	21.2726	21.854	22.3769
	14.4617	14.8892	15.4355	16.1198	16.9003	17.7273	18.5636	19.3708	20.0962	20.7275	21.21	21.5504	21.7326	21.8015	21.7426	21.6151	21.4466	21.2474	21.0577	20.9114	20.8005	20.7422	20.6949	20.6779	20.6553	20.59	20.4972	20.3119	20.0611	19.7294	19.3445	18.9085	18.4646	18.0601	17.7094	17.4585	17.3143	17.3433	17.5006	17.8159	18.2414	18.789	19.3974	20.0539	20.6952	21.3299	21.9043	22.4058	22.8463
	14.8373	15.2594	15.8339	16.5464	17.3715	18.2751	19.1831	20.0877	20.9152	21.6318	22.2123	22.6425	22.9024	23.0174	23.0049	22.8894	22.7158	22.4953	22.2705	22.0608	21.8786	21.7446	21.6375	21.5633	21.4722	21.3636	21.2209	21.0147	20.7556	20.4284	20.0601	19.6518	19.2616	18.9003	18.5964	18.4099	18.3271	18.3943	18.5802	18.9118	19.3562	19.8728	20.451	21.0444	21.6252	22.1702	22.6458	23.043	23.3774
	15.3078	15.6754	16.2276	16.9339	17.7686	18.6964	19.6754	20.627	21.5084	22.299	22.9533	23.4366	23.743	23.9124	23.9266	23.8262	23.656	23.4281	23.1862	22.9518	22.7397	22.5563	22.4173	22.2973	22.1832	22.0596	21.9119	21.7116	21.4703	21.1725	20.8615	20.5198	20.1863	19.8862	19.6785	19.5347	19.5223	19.633	19.8662	20.212	20.6524	21.146	21.6816	22.1971	22.6836	23.121	23.4792	23.7704	23.9639
	15.8524	16.1362	16.6347	17.284	18.0929	19.0081	19.9694	20.9304	21.8457	22.6587	23.3383	23.8474	24.1953	24.3863	24.418	24.3304	24.168	23.9433	23.7008	23.4632	23.2466	23.0762	22.9184	22.8009	22.6952	22.6046	22.4816	22.3159	22.1361	21.9096	21.6447	21.3902	21.1487	20.9423	20.8099	20.7701	20.8185	20.9941	21.2591	21.618	22.0507	22.515	22.9831	23.4282	23.8099	24.1284	24.3579	24.4982	24.5575
	16.4374	16.6132	17.0138	17.5933	18.3262	19.176	20.0986	21.0293	21.9217	22.718	23.3689	23.8877	24.2149	24.4052	24.4391	24.3732	24.2012	24.0036	23.7741	23.5526	23.3557	23.2092	23.097	23.0134	22.9649	22.9042	22.8526	22.7659	22.6558	22.523	22.3749	22.2076	22.0724	21.9716	21.9407	21.9776	22.1085	22.3348	22.6495	23.0207	23.4438	23.859	24.2732	24.6271	24.9003	25.0967	25.1947	25.199	25.1227
	17.0511	17.119	17.3844	17.8527	18.4816	19.2509	20.082	20.927	21.7394	22.4612	23.0779	23.5354	23.826	23.9714	24.0039	23.9126	23.7427	23.5576	23.3506	23.1613	23.0224	22.9251	22.8864	22.8831	22.904	22.9526	22.9818	22.9981	22.9957	22.9747	22.9242	22.8898	22.8698	22.8809	22.9556	23.0888	23.3032	23.5801	23.927	24.3098	24.7229	25.1062	25.4504	25.7154	25.9006	25.9625	25.935	25.8104	25.6064
	17.7041	17.6217	17.757	18.098	18.6019	19.2478	19.957	20.6817	21.3763	21.9843	22.4931	22.8511	23.0702	23.1406	23.1134	22.9966	22.8361	22.6442	22.4818	22.3361	22.2721	22.2617	22.303	22.4046	22.5366	22.6839	22.8492	22.9868	23.1073	23.2096	23.282	23.3687	23.4662	23.5892	23.7509	23.9774	24.2719	24.6133	24.9898	25.383	25.7865	26.1405	26.4199	26.6205	26.7106	26.6674	26.5287	26.291	25.9931
	18.3602	18.1627	18.1654	18.3553	18.7391	19.2273	19.7916	20.3511	20.8956	21.3546	21.702	21.9242	22.0203	21.9847	21.872	21.7098	21.5114	21.3405	21.206	21.1271	21.1321	21.2236	21.3792	21.604	21.8651	22.1616	22.443	22.7302	22.9811	23.2111	23.4242	23.6127	23.8229	24.0511	24.3088	24.6203	24.97	25.352	25.7703	26.1716	26.5494	26.8784	27.118	27.249	27.2596	27.164	26.9355	26.6081	26.2068
	19.0532	18.7174	18.5951	18.6712	18.8992	19.239	19.628	20.0371	20.3905	20.6554	20.8106	20.8652	20.7903	20.6367	20.4132	20.1678	19.9332	19.7396	19.6287	19.6175	19.7134	19.9148	20.1946	20.5532	20.9701	21.3901	21.8276	22.2501	22.6311	22.9849	23.3148	23.6124	23.9235	24.2436	24.5665	24.9495	25.342	25.7714	26.1901	26.6127	26.9823	27.2915	27.4843	27.5777	27.5453	27.3698	27.0952	26.7241	26.2835
	19.7656	19.3454	19.1155	19.0573	19.1552	19.35	19.5781	19.7942	19.9425	19.9946	19.9524	19.7979	19.5267	19.2136	18.8566	18.5084	18.2046	17.9933	17.8981	17.9502	18.1187	18.4307	18.8364	19.3476	19.8875	20.4644	21.0378	21.59	22.0925	22.5584	22.9908	23.381	23.775	24.1512	24.5374	24.9569	25.3761	25.8224	26.2658	26.6705	27.0485	27.3262	27.5172	27.5724	27.5185	27.3234	27.0156	26.6329	26.1865
	20.5109	19.9999	19.7055	19.5703	19.5573	19.6042	19.6801	19.7063	19.647	19.4958	19.2274	18.8319	18.3644	17.8569	17.3486	16.8809	16.4928	16.2507	16.1774	16.2498	16.5175	16.9166	17.4589	18.0819	18.7709	19.478	20.1758	20.8436	21.4511	21.9936	22.508	22.9689	23.3887	23.8149	24.2418	24.6597	25.1037	25.5514	25.9739	26.3879	26.7391	27.0068	27.1894	27.2399	27.1865	26.9983	26.7217	26.3605	25.9424
	21.2461	20.7295	20.3868	20.189	20.0936	20.0512	19.9777	19.8457	19.6053	19.2383	18.7438	18.1203	17.4323	16.7209	16.0501	15.4338	14.9658	14.6804	14.5823	14.6964	15.0164	15.5063	16.1374	16.8912	17.6959	18.5152	19.3009	20.063	20.7527	21.3646	21.9187	22.4073	22.8611	23.2776	23.7038	24.1313	24.5461	24.9785	25.3844	25.7829	26.1217	26.3825	26.5489	26.6266	26.594	26.4379	26.2042	25.9126	25.5719
	21.9726	21.4712	21.1359	20.9302	20.8055	20.6901	20.531	20.2667	19.8496	19.2835	18.5749	17.7483	16.8435	15.9451	15.0747	14.3374	13.7639	13.4069	13.2877	13.4112	13.7663	14.3282	15.0443	15.8726	16.7692	17.6588	18.54	19.3524	20.0797	20.7331	21.2818	21.7876	22.2143	22.6293	23.0133	23.3942	23.794	24.1774	24.554	24.9114	25.2344	25.4899	25.6812	25.7814	25.7869	25.7013	25.5523	25.3402	25.1046
	22.6674	22.2209	21.951	21.7964	21.6836	21.5524	21.3289	20.9676	20.4226	19.7026	18.8037	17.7763	16.6864	15.594	14.563	13.6713	13.0049	12.5677	12.3976	12.5137	12.9007	13.494	14.252	15.1437	16.0856	17.0318	17.9436	18.7753	19.5097	20.1578	20.6897	21.1513	21.5592	21.9146	22.2513	22.5653	22.8984	23.2348	23.5702	23.8954	24.1811	24.4316	24.6351	24.7668	24.8404	24.8418	24.7797	24.6851	24.593
	23.3011	22.9654	22.7853	22.7247	22.6681	22.5653	22.3383	21.9394	21.3241	20.4708	19.4499	18.2514	17.0014	15.7345	14.5564	13.5345	12.7422	12.2364	12.0208	12.1123	12.4749	13.0731	13.8602	14.7659	15.7193	16.6709	17.5794	18.3976	19.1079	19.7046	20.1928	20.5857	20.9183	21.2108	21.4649	21.713	21.965	22.2254	22.5098	22.7784	23.0396	23.3005	23.5012	23.6864	23.8192	23.9183	23.9727	24.0262	24.0574
	23.8065	23.6171	23.5995	23.6745	23.7349	23.7232	23.5562	23.1498	22.5106	21.6029	20.4681	19.1712	17.7777	16.3981	15.077	13.9557	13.0604	12.4672	12.1965	12.2298	12.562	13.1372	13.8872	14.7724	15.7015	16.6057	17.4762	18.2315	18.888	19.4067	19.8279	20.1488	20.3889	20.5698	20.7458	20.9	21.0788	21.255	21.4647	21.6884	21.921	22.1561	22.3875	22.6103	22.8053	23.0065	23.1999	23.3735	23.5676
	24.1667	24.1707	24.3324	24.5972	24.8321	24.9552	24.8775	24.5459	23.932	23.0189	21.852	20.5012	19.0215	17.5295	16.1268	14.9083	13.9205	13.2583	12.9084	12.8682	13.1477	13.6545	14.3522	15.1648	16.0167	16.8723	17.6378	18.317	18.8763	19.2949	19.6139	19.8318	19.9688	20.0642	20.1222	20.1952	20.2801	20.3861	20.5181	20.6769	20.8781	21.1017	21.3443	21.6029	21.8753	22.1772	22.4912	22.8001	23.1377
	24.3345	24.5546	24.9561	25.424	25.851	26.1646	26.2531	26.0423	25.5024	24.651	23.5015	22.1447	20.6398	19.108	17.6382	16.3457	15.2967	14.5531	14.1194	14.0094	14.1983	14.6098	15.2069	15.9305	16.6713	17.3947	18.0592	18.6024	19.0432	19.3623	19.5677	19.6755	19.706	19.6985	19.6741	19.6343	19.6281	19.6492	19.7217	19.8329	19.9846	20.1942	20.4444	20.751	21.0953	21.4745	21.9018	22.3376	22.8091
	24.3049	24.7553	25.3797	26.0892	26.7684	27.3035	27.5772	27.5451	27.1409	26.3985	25.332	24.0168	22.5316	21.0003	19.514	18.1902	17.0794	16.2617	15.7588	15.551	15.6308	15.9397	16.4079	16.9611	17.5776	18.1573	18.6619	19.0657	19.373	19.566	19.6366	19.6348	19.5801	19.4767	19.3616	19.2524	19.1639	19.1246	19.1266	19.1765	19.2967	19.4909	19.7449	20.0764	20.4673	20.9306	21.459	22.0251	22.6153
	24.0513	24.7361	25.6075	26.5864	27.5161	28.2769	28.7796	28.9588	28.7451	28.1533	27.2137	26.0017	24.5961	23.1042	21.6349	20.306	19.1682	18.3021	17.7129	17.3988	17.3542	17.5056	17.8206	18.2117	18.6446	19.041	19.384	19.6347	19.8004	19.848	19.8209	19.7172	19.5718	19.3866	19.213	19.0328	18.8934	18.7893	18.7475	18.76	18.8351	19.014	19.2683	19.6182	20.0631	20.5811	21.196	21.8413	22.5312
	23.5793	24.4927	25.6071	26.8374	28.0215	29.0512	29.7986	30.2112	30.216	29.808	29.0491	27.9616	26.6736	25.2908	23.8864	22.5602	21.43	20.508	19.8341	19.4082	19.2271	19.2216	19.3471	19.5561	19.7697	19.9839	20.1535	20.2276	20.2338	20.1748	20.0429	19.8516	19.6333	19.403	19.1746	18.9776	18.7891	18.6535	18.5642	18.549	18.6019	18.7673	19.02	19.3824	19.855	20.4319	21.1004	21.8236	22.5757
	22.9116	24.0378	25.3799	26.8489	28.2788	29.5572	30.5695	31.2085	31.4485	31.2809	30.713	29.8141	28.6917	27.4137	26.0841	24.8335	23.693	22.7418	21.9863	21.4624	21.1199	20.9288	20.8685	20.8651	20.8816	20.8879	20.8628	20.778	20.6477	20.4592	20.2384	19.9963	19.7443	19.4929	19.2509	19.0265	18.8275	18.6793	18.5753	18.5445	18.5832	18.739	18.9899	19.3606	19.8529	20.4603	21.1677	21.9512	22.7628
	22.1043	23.4181	24.9624	26.6291	28.2838	29.7952	31.0459	31.9255	32.4051	32.4718	32.1281	31.438	30.4865	29.353	28.1532	26.9624	25.8424	24.871	24.055	23.3988	22.908	22.5423	22.2721	22.0496	21.8476	21.6449	21.4451	21.209	20.9374	20.6701	20.3977	20.111	19.8505	19.6039	19.3741	19.1639	18.9939	18.8362	18.7511	18.7009	18.752	18.8871	19.1382	19.5156	20.0392	20.6684	21.4029	22.2151	23.069
	21.2273	22.6618	24.3736	26.2036	28.0514	29.768	31.2183	32.3406	33.0518	33.3345	33.2198	32.7483	31.9977	31.0402	29.951	28.8503	27.7789	26.7784	25.9069	25.1378	24.499	23.9408	23.46	23.0193	22.6187	22.213	21.8312	21.4572	21.0956	20.753	20.4352	20.1629	19.9198	19.7038	19.5113	19.3559	19.2195	19.1052	19.0215	18.9992	19.0392	19.1779	19.4505	19.8357	20.3549	21.018	21.7889	22.6196	23.4696
	20.3264	21.8594	23.6797	25.6472	27.6298	29.4801	31.1143	32.436	33.3423	33.8626	33.9708	33.7171	33.154	32.3622	31.4255	30.4066	29.3918	28.3863	27.4483	26.5883	25.789	25.0601	24.3744	23.7228	23.1165	22.5374	21.9891	21.4957	21.0481	20.67	20.3478	20.0975	19.9132	19.7515	19.6355	19.5383	19.4709	19.3995	19.3655	19.3664	19.4394	19.59	19.8562	20.2705	20.8041	21.484	22.272	23.1166	23.973
	19.5017	21.0899	22.9545	24.9769	27.0463	29.0018	30.7619	32.2305	33.3198	34.0213	34.3365	34.2737	33.9102	33.3002	32.5012	31.585	30.6153	29.6281	28.6304	27.6701	26.7359	25.8292	24.9674	24.1357	23.3396	22.6053	21.9279	21.3369	20.8432	20.436	20.1497	19.9437	19.8221	19.7509	19.7286	19.722	19.7203	19.7208	19.7302	19.7642	19.8621	20.0498	20.3343	20.7672	21.3382	22.0394	22.8477	23.708	24.5881
	18.816	20.3975	22.2569	24.2824	26.3695	28.3799	30.219	31.7755	32.9947	33.8644	34.3461	34.4737	34.2808	33.8453	33.1809	32.3679	31.4467	30.4665	29.4343	28.3839	27.3272	26.2745	25.2366	24.244	23.2792	22.4125	21.6295	20.9819	20.4485	20.0686	19.8217	19.6952	19.6521	19.7015	19.7667	19.8595	19.9477	20.0265	20.0853	20.1753	20.3049	20.52	20.8478	21.2911	21.9083	22.64	23.4772	24.3782	25.255
	18.3388	19.8523	21.6406	23.6172	25.6691	27.6655	29.5172	31.1162	32.4418	33.411	34.0303	34.3254	34.303	33.9964	33.46	32.748	31.894	30.9267	29.8694	28.7417	27.5787	26.399	25.2235	24.0766	23.0022	22.0287	21.1657	20.469	19.9524	19.6025	19.4114	19.3774	19.456	19.598	19.771	19.9643	20.1423	20.282	20.4073	20.5379	20.7023	20.9672	21.3288	21.826	22.4839	23.2584	24.1549	25.0931	26.0139
	18.106	19.5105	21.1989	23.0437	24.993	26.908	28.7238	30.3366	31.6761	32.7251	33.4506	33.8705	33.9816	33.8065	33.4061	32.7914	31.9893	31.0411	29.9696	28.78	27.5466	26.2623	24.9743	23.7169	22.5437	21.4909	20.5909	19.8856	19.389	19.1022	18.9954	19.0435	19.2291	19.479	19.7548	20.0417	20.2848	20.4948	20.6636	20.8479	21.0462	21.3462	21.7476	22.3081	23.0188	23.885	24.8403	25.8335	26.8167
	18.1323	19.3924	20.907	22.6108	24.3954	26.1836	27.9017	29.4518	30.7996	31.8756	32.6762	33.1777	33.4015	33.3425	33.0515	32.5133	31.7816	30.8598	29.7865	28.5861	27.287	25.9229	24.5498	23.2279	21.9849	20.8976	19.986	19.2937	18.8341	18.6219	18.5884	18.7529	19.0236	19.3721	19.7382	20.0871	20.397	20.6458	20.8625	21.0571	21.3178	21.6348	22.0962	22.7276	23.5029	24.442	25.4913	26.5938	27.644
	18.4257	19.4969	20.8058	22.2998	23.8998	25.5231	27.0886	28.5389	29.8261	30.9138	31.7438	32.3194	32.619	32.6786	32.4708	32.0227	31.347	30.4768	29.4154	28.1888	26.864	25.4636	24.0512	22.6773	21.4104	20.3155	19.4157	18.7724	18.363	18.2155	18.2897	18.531	18.8925	19.3236	19.7436	20.1501	20.4712	20.7552	20.9847	21.2088	21.4705	21.833	22.3371	23.0272	23.9106	24.9535	26.1144	27.3128	28.4702
	18.9202	19.8008	20.8824	22.1419	23.4964	24.9094	26.3101	27.6485	28.8465	29.8853	30.7203	31.3318	31.7069	31.8551	31.7398	31.3794	30.763	29.9364	28.9185	27.7024	26.3754	24.9655	23.5423	22.1623	20.8993	19.8219	18.9719	18.3591	18.0433	17.9631	18.1069	18.4313	18.867	19.3426	19.8092	20.2131	20.5527	20.8126	21.0318	21.2492	21.5141	21.9123	22.4545	23.2209	24.1843	25.3417	26.6291	27.9593	29.2456
	19.5803	20.2282	21.0886	22.0833	23.2108	24.3961	25.5961	26.7685	27.874	28.8437	29.6647	30.295	30.7314	30.9408	30.9118	30.6209	30.1018	29.3283	28.3514	27.182	25.876	24.4825	23.0758	21.7169	20.5003	19.4628	18.6635	18.1274	17.877	17.8801	18.1026	18.479	18.9523	19.4653	19.934	20.3235	20.6353	20.8599	21.026	21.214	21.4634	21.8492	22.4373	23.259	24.3202	25.5976	27.0218	28.5151	29.9487
	20.3052	20.7566	21.3624	22.1081	22.9879	23.9395	24.9473	25.9432	26.9271	27.8146	28.6083	29.245	29.7148	29.9942	30.0297	29.8247	29.3901	28.6956	27.7735	26.6517	25.3881	24.0518	22.6863	21.3899	20.2253	19.264	18.5469	18.0967	17.9316	17.9974	18.2888	18.7014	19.2087	19.7003	20.1437	20.4725	20.7271	20.8707	20.9738	21.091	21.2867	21.6764	22.2798	23.1472	24.3009	25.6976	27.2792	28.9268	30.5202
	21.0205	21.271	21.668	22.1747	22.7977	23.5374	24.3209	25.1732	26.0143	26.8302	27.5717	28.2231	28.7183	29.0439	29.1569	29.0371	28.6561	28.0481	27.2094	26.1677	24.982	23.7064	22.4206	21.2076	20.1139	19.2444	18.6212	18.2462	18.1674	18.3082	18.6414	19.0921	19.5798	20.0444	20.4205	20.6792	20.8158	20.8687	20.866	20.8882	21.0248	21.3643	21.9652	22.8804	24.098	25.6059	27.3237	29.1257	30.9174
	21.6364	21.7248	21.9177	22.2057	22.6239	23.1326	23.7366	24.418	25.1361	25.8796	26.5822	27.2086	27.7226	28.1055	28.2743	28.2376	27.9454	27.4286	26.6648	25.715	24.6219	23.4405	22.2515	21.1216	20.1477	19.3654	18.8277	18.5666	18.5569	18.7683	19.1345	19.5937	20.0634	20.4658	20.7717	20.9222	20.936	20.8591	20.7286	20.6336	20.6723	20.9401	21.5178	22.4441	23.7245	25.3277	27.169	29.1164	31.0681
	22.0895	22.0452	22.0639	22.1792	22.402	22.7364	23.1622	23.7027	24.3057	24.9628	25.6083	26.2395	26.7661	27.1823	27.4177	27.4424	27.237	26.8124	26.1446	25.2941	24.2862	23.2105	22.1307	21.113	20.2361	19.584	19.1552	18.9942	19.0539	19.3329	19.7263	20.186	20.6276	20.9735	21.1627	21.2087	21.0853	20.8465	20.5546	20.3247	20.263	20.4381	20.97	21.8669	23.1862	24.8445	26.771	28.8624	30.9598
	22.3165	22.1745	22.072	22.0496	22.1094	22.2978	22.6025	23.0023	23.5013	24.077	24.6822	25.2967	25.8285	26.269	26.5447	26.6396	26.5145	26.1614	25.5887	24.8393	23.9382	22.9744	21.9942	21.1134	20.3576	19.8247	19.5093	19.4512	19.5984	19.9275	20.3466	20.8046	21.2153	21.4846	21.5876	21.4911	21.2257	20.8183	20.3902	19.9965	19.8022	19.8654	20.3119	21.1704	22.4834	24.1673	26.1666	28.3578	30.5773
	22.2932	22.0917	21.9243	21.8029	21.7526	21.8264	22.0186	22.3138	22.7376	23.2372	23.801	24.3758	24.9028	25.3554	25.6751	25.8104	25.7373	25.4635	24.9797	24.3109	23.5154	22.6646	21.8203	21.0457	20.4315	20.0043	19.8223	19.8529	20.0902	20.4723	20.9374	21.3977	21.7826	21.9812	21.9875	21.7888	21.3697	20.8139	20.2156	19.6877	19.3341	19.2703	19.6102	20.4037	21.6622	23.3375	25.3571	27.5961	29.9054
	22.0205	21.815	21.6059	21.4419	21.3351	21.3264	21.4319	21.6411	21.9839	22.4279	22.9302	23.4733	23.9821	24.4303	24.7595	24.9176	24.8971	24.6715	24.2649	23.6847	22.9886	22.2297	21.5023	20.8672	20.378	20.0746	19.9941	20.1503	20.465	20.9231	21.4423	21.9153	22.2701	22.4298	22.3727	22.0544	21.5142	20.8234	20.0812	19.3892	18.8907	18.6896	18.9049	19.5912	20.7635	22.3935	24.3937	26.64	28.983
	21.5065	21.3506	21.1551	20.9862	20.8579	20.7968	20.8565	21.0132	21.2836	21.6729	22.1075	22.6063	23.0799	23.4865	23.8033	23.9621	23.9564	23.7771	23.3972	22.8922	22.2847	21.6267	21.0102	20.4935	20.1099	19.9466	19.9856	20.2366	20.6683	21.211	21.7795	22.2809	22.6421	22.7854	22.6726	22.2947	21.6757	20.8728	19.9884	19.1617	18.5231	18.1809	18.2418	18.7988	19.8548	21.3858	23.3251	25.5352	27.8688
	20.8484	20.7572	20.6264	20.4693	20.3507	20.2978	20.315	20.4323	20.6526	20.9678	21.3419	21.7468	22.1645	22.523	22.785	22.9191	22.904	22.7316	22.3929	21.9292	21.3796	20.8111	20.2968	19.8748	19.6263	19.5837	19.7423	20.1079	20.6459	21.2664	21.9158	22.4821	22.8736	23.0287	22.9087	22.5042	21.8227	20.9387	19.9729	19.0321	18.249	17.7689	17.7024	18.0963	19.0097	20.4075	22.2121	24.3254	26.6052
	20.0728	20.0894	20.0512	19.968	19.8847	19.8446	19.8522	19.9392	20.094	20.3292	20.6304	20.94	21.2623	21.5468	21.727	21.8095	21.7419	21.5527	21.217	20.7764	20.2859	19.7941	19.3545	19.036	18.8995	18.9737	19.2504	19.7326	20.3825	21.1081	21.8366	22.4884	22.9534	23.1514	23.0761	22.6658	21.977	21.0831	20.0523	19.0248	18.1338	17.5262	17.2985	17.5359	18.2865	19.5053	21.1563	23.1325	25.2989
	19.2816	19.4412	19.4994	19.5111	19.4995	19.488	19.497	19.5585	19.6461	19.8102	19.9901	20.2022	20.4056	20.5565	20.6452	20.6325	20.5043	20.2581	19.8879	19.4693	19.0058	18.5608	18.202	17.978	17.9461	18.1147	18.5238	19.1224	19.871	20.7269	21.565	22.3046	22.8681	23.1566	23.1445	22.8011	22.1627	21.2649	20.2235	19.159	18.2028	17.4847	17.1202	17.1814	17.7396	18.7748	20.2264	22.0312	24.0298
	18.5577	18.8363	19.0375	19.1576	19.2304	19.2578	19.2743	19.2946	19.345	19.3945	19.4727	19.5345	19.5975	19.6083	19.5645	19.4161	19.2054	18.8824	18.477	18.0484	17.5987	17.189	16.9009	16.7625	16.8104	17.1009	17.6031	18.3153	19.1799	20.1534	21.1104	21.9697	22.6525	23.0753	23.1585	22.9184	22.3695	21.5249	20.5288	19.4627	18.4543	17.6487	17.1617	17.0691	17.4311	18.2703	19.5026	21.0933	22.8947
	17.9569	18.3902	18.705	18.9396	19.1031	19.1741	19.2174	19.2123	19.1693	19.1289	19.0586	18.9885	18.8764	18.7114	18.5164	18.2317	17.8883	17.4911	17.0383	16.5721	16.127	15.7615	15.5193	15.4415	15.5952	15.9654	16.5701	17.3894	18.3655	19.4553	20.5339	21.5207	22.3365	22.8962	23.134	23.0278	22.6028	21.8652	20.9347	19.9198	18.9087	18.0597	17.471	17.2376	17.4088	18.0157	19.0364	20.3979	21.9824
	17.5187	18.0833	18.5429	18.8914	19.129	19.2609	19.2962	19.263	19.1558	19.0014	18.7903	18.5435	18.2448	17.9264	17.5353	17.1215	16.6542	16.1424	15.6371	15.1462	14.7022	14.3598	14.1757	14.1525	14.3701	14.8277	15.5245	16.44	17.5173	18.6978	19.9097	21.0228	21.9755	22.6818	23.09	23.1392	22.8647	22.2815	21.4666	20.5197	19.5383	18.6757	18.0109	17.6571	17.6855	18.085	18.8789	19.9904	21.3668
	17.2783	17.9613	18.5393	18.9954	19.3027	19.4924	19.5341	19.4701	19.2784	19.0063	18.6505	18.223	17.7509	17.2424	16.6877	16.1108	15.5211	14.9316	14.3603	13.8484	13.4083	13.0906	12.9466	13.008	13.2825	13.8	14.5755	15.5548	16.7165	17.9884	19.2848	20.5294	21.6117	22.4626	23.0284	23.2603	23.1529	22.746	22.0727	21.2398	20.3359	19.4902	18.7951	18.3468	18.2205	18.4469	19.0265	19.9298	21.0843
	17.2317	17.998	18.6801	19.2328	19.619	19.8441	19.8887	19.7922	19.5156	19.1268	18.6285	18.0409	17.3839	16.6926	15.9832	15.271	14.5709	13.8993	13.292	12.771	12.345	12.076	11.9754	12.0862	12.4282	13.0114	13.8325	14.8555	16.079	17.4009	18.7745	20.0942	21.287	22.2851	22.9999	23.3956	23.477	23.241	22.744	22.0479	21.248	20.4485	19.7532	19.2572	19.0214	19.1002	19.4876	20.1838	21.1306
	17.3373	18.1827	18.9342	19.5696	20.0243	20.2782	20.3224	20.1762	19.8347	19.3352	18.6864	17.9507	17.1404	16.3004	15.4389	14.6126	13.8417	13.1278	12.4893	11.9793	11.6013	11.3766	11.3269	11.5054	11.8928	12.5128	13.3784	14.4384	15.6614	17.0189	18.4199	19.7993	21.0552	22.1574	23.0002	23.5623	23.8084	23.7439	23.4314	22.8872	22.2125	21.5021	20.8534	20.3243	20.0282	19.974	20.2157	20.7487	21.5111
	17.538	18.4396	19.2581	19.9436	20.4384	20.7307	20.7719	20.5779	20.178	19.5788	18.8117	17.9474	17.007	16.0278	15.0773	14.1848	13.3577	12.6158	12.01	11.538	11.2138	11.0681	11.0973	11.3304	11.7763	12.4384	13.2951	14.3487	15.5558	16.8952	18.284	19.6485	20.9622	22.0977	23.0369	23.7228	24.1326	24.2465	24.083	23.7146	23.1969	22.5802	21.9881	21.4914	21.1518	21.0336	21.1642	21.5668	22.1917
	17.8187	18.7371	19.586	20.3054	20.8452	21.135	21.1711	20.967	20.5012	19.8173	18.9526	17.9853	16.945	15.8943	14.8915	13.9542	13.1266	12.4289	11.8746	11.4898	11.2637	11.201	11.3231	11.6337	12.1186	12.7945	13.6397	14.6593	15.8162	17.0636	18.3965	19.7174	20.9919	22.1509	23.1293	23.9046	24.4168	24.6731	24.6824	24.4887	24.1018	23.6289	23.1337	22.6812	22.3655	22.2018	22.2749	22.5659	23.104
	18.0783	18.9935	19.8542	20.5917	21.1478	21.4619	21.4917	21.2484	20.745	19.9942	19.0899	18.0492	16.9437	15.8603	14.8295	13.9073	13.1395	12.5106	12.0809	11.8012	11.7198	11.7802	12.0107	12.3892	12.9287	13.6084	14.4233	15.3653	16.4209	17.5702	18.7685	19.9812	21.168	22.2858	23.2587	24.0664	24.6642	25.037	25.2017	25.1407	24.9198	24.6007	24.2034	23.837	23.5583	23.417	23.4511	23.7	24.1684
	18.2915	19.1694	20.0423	20.7833	21.3443	21.6419	21.6812	21.4037	20.8745	20.0926	19.1399	18.0742	16.9567	15.8809	14.8992	14.0363	13.3721	12.8883	12.5883	12.4826	12.5582	12.7816	13.1362	13.6075	14.1844	14.8425	15.6106	16.4507	17.374	18.354	19.3926	20.4516	21.5033	22.5157	23.4374	24.2186	24.8653	25.3244	25.5885	25.6806	25.604	25.4258	25.1727	24.895	24.6784	24.5888	24.6326	24.8719	25.3191
	18.413	19.2577	20.095	20.8433	21.3812	21.6894	21.7022	21.4287	20.8675	20.0721	19.1123	18.0516	16.9571	15.9445	15.0357	14.3079	13.7716	13.4721	13.3718	13.4549	13.731	14.1211	14.6141	15.1858	15.8177	16.4647	17.1558	17.8742	18.6391	19.4183	20.2612	21.1098	21.9676	22.8146	23.6261	24.3747	25.0001	25.4977	25.8535	26.0645	26.1399	26.0845	25.965	25.8229	25.7044	25.6726	25.7688	26.0251	26.4772
	18.4337	19.2367	20.0443	20.7543	21.2757	21.5698	21.5699	21.2687	20.701	19.9237	18.9776	17.9481	16.9243	15.9916	15.2084	14.6516	14.3122	14.2129	14.3422	14.6738	15.1548	15.745	16.4048	17.0659	17.7369	18.3686	18.9905	19.573	20.1438	20.6991	21.2852	21.9101	22.5409	23.205	23.854	24.5017	25.0907	25.5979	26.0213	26.3156	26.5137	26.6091	26.6239	26.6072	26.5984	26.6399	26.7896	27.0989	27.5745
	18.3656	19.1226	19.8755	20.5539	21.0485	21.32	21.2854	20.99	20.4204	19.6378	18.7379	17.7599	16.8307	16.0214	15.4082	15.0327	14.9162	15.0579	15.4375	16.0181	16.752	17.5357	18.3523	19.1407	19.8515	20.466	20.997	21.4363	21.8028	22.1382	22.4516	22.8001	23.1997	23.6234	24.1191	24.6233	25.1335	25.6433	26.0788	26.4724	26.7623	26.9824	27.1271	27.2361	27.3414	27.4807	27.7104	28.0662	28.5925
	18.2745	18.9509	19.6773	20.2982	20.7558	20.9783	20.9187	20.5914	20.0377	19.2717	18.4105	17.514	16.6949	16.026	15.6002	15.4228	15.5441	15.9565	16.5964	17.4503	18.4081	19.4053	20.3971	21.2795	22.0473	22.6446	23.0846	23.3634	23.5417	23.6213	23.6927	23.7763	23.903	24.0931	24.3887	24.7515	25.1835	25.6448	26.1095	26.5354	26.9372	27.2537	27.537	27.7664	27.9833	28.2202	28.5141	28.9351	29.4795
	18.1737	18.8059	19.468	20.0404	20.434	20.614	20.5202	20.1712	19.5956	18.863	18.0432	17.2333	16.531	16.0096	15.7606	15.8202	16.1821	16.8317	17.7471	18.8368	20.0475	21.253	22.3985	23.3887	24.1955	24.7771	25.1302	25.2719	25.2533	25.1204	24.9419	24.7518	24.6286	24.6055	24.6842	24.9025	25.2328	25.6536	26.1192	26.5991	27.0662	27.4838	27.8774	28.2174	28.5204	28.8477	29.2164	29.6793	30.269
	18.1535	18.7454	19.3408	19.8407	20.1773	20.2867	20.1481	19.7511	19.1635	18.442	17.6603	16.9347	16.3472	15.9875	15.9111	16.184	16.7777	17.6868	18.8304	20.1751	21.59	22.9903	24.2785	25.3691	26.2292	26.7804	27.0712	27.0882	26.889	26.5458	26.1381	25.7121	25.3583	25.1214	25.0299	25.1118	25.3441	25.7063	26.1678	26.6935	27.215	27.7214	28.1954	28.6327	29.0429	29.4309	29.8618	30.354	30.9589
	18.2706	18.8099	19.3539	19.7919	20.045	20.0731	19.8614	19.4399	18.8135	18.0945	17.3597	16.6931	16.211	15.9848	16.0841	16.5368	17.3422	18.4546	19.836	21.3771	22.9893	24.5461	25.9599	27.1394	28.0308	28.5881	28.8094	28.7186	28.3788	27.8697	27.2462	26.6325	26.0784	25.6723	25.4339	25.3807	25.5443	25.8543	26.3126	26.8627	27.4472	28.031	28.5885	29.0909	29.5583	30.0075	30.4668	30.9713	31.5738
	18.5739	19.0988	19.5729	19.9263	20.0877	20.0413	19.7461	19.2554	18.597	17.8701	17.1541	16.5511	16.1429	16.0496	16.2867	16.8941	17.8661	19.1675	20.7368	22.441	24.2021	25.9044	27.4212	28.6571	29.5726	30.1209	30.2837	30.1216	29.6684	29.0097	28.2585	27.4789	26.78	26.2405	25.8868	25.7581	25.8382	26.1423	26.6028	27.1765	27.801	28.4515	29.0618	29.6304	30.1374	30.6126	31.0817	31.5793	32.1599
	19.1304	19.6096	20.0293	20.2934	20.3561	20.2104	19.8401	19.2716	18.5719	17.827	17.1183	16.548	16.2133	16.1979	16.5469	17.2791	18.4004	19.8365	21.5207	23.3659	25.2388	27.0197	28.6126	29.9031	30.8331	31.3558	31.505	31.2753	30.7377	29.9993	29.1271	28.2588	27.458	26.8257	26.393	26.2023	26.2732	26.5534	27.0245	27.6406	28.3006	28.9916	29.6585	30.2605	30.8068	31.2897	31.7498	32.2217	32.7445
	19.9348	20.386	20.7323	20.9035	20.8799	20.6299	20.1623	19.5104	18.7633	17.976	17.2647	16.7141	16.4359	16.4763	16.9102	17.7349	18.9348	20.4653	22.256	24.166	26.1103	27.9337	29.5563	30.8629	31.7959	32.3259	32.4368	32.1591	31.5829	30.8006	29.8825	28.9521	28.1102	27.4269	26.9695	26.7654	26.8349	27.1253	27.6339	28.261	28.9702	29.6933	30.3879	31.0256	31.5612	32.0351	32.4696	32.8993	33.365
	20.9743	21.3787	21.6664	21.7422	21.6137	21.258	20.6924	19.9734	19.1603	18.3443	17.6247	17.1009	16.8307	16.9239	17.4001	18.286	19.5282	21.1129	22.9169	24.8658	26.8236	28.6528	30.2743	31.5744	32.4971	33.0142	33.0943	32.8198	32.2308	31.4209	30.4949	29.5603	28.7186	28.0405	27.5938	27.4231	27.5143	27.831	28.369	29.0436	29.7818	30.5293	31.2577	31.8843	32.4294	32.8635	33.2591	33.6172	33.9972
	22.1949	22.5654	22.7748	22.7718	22.5396	22.0814	21.4391	20.6408	19.766	18.9237	18.195	17.6594	17.4212	17.5346	18.0483	18.9337	20.2021	21.7871	23.5815	25.4949	27.4273	29.2267	30.817	32.0879	32.969	33.4515	33.5393	33.2647	32.6848	31.8925	30.9915	30.105	29.2992	28.6601	28.2714	28.1422	28.2744	28.6473	29.2214	29.9276	30.708	31.4726	32.2079	32.8296	33.3393	33.7575	34.0883	34.3673	34.6727
	23.5561	23.8863	24.0148	23.9173	23.5861	23.0332	22.307	21.457	20.5477	19.6878	18.9385	18.4263	18.1992	18.3229	18.8239	19.7206	20.9708	22.507	24.2572	26.1164	27.9544	29.6916	31.2062	32.4093	33.2685	33.7271	33.7905	33.5254	32.9712	32.2355	31.4025	30.5752	29.8332	29.2935	28.9688	28.9169	29.1038	29.5411	30.1544	30.9077	31.6913	32.4825	33.1992	33.8073	34.3078	34.6698	34.9318	35.1469	35.3606
	24.9521	25.217	25.2626	25.0906	24.6686	24.0499	23.2545	22.369	21.4414	20.5613	19.837	19.3385	19.1247	19.255	19.7506	20.6261	21.8203	23.2828	24.9607	26.7193	28.4675	30.0984	31.5133	32.6295	33.4195	33.8471	33.9027	33.653	33.1524	32.4718	31.708	30.9764	30.3517	29.8952	29.6665	29.6862	29.9518	30.4565	31.108	31.8871	32.7014	33.4945	34.2017	34.7895	35.242	35.5457	35.7564	35.8938	36.0215
	26.2878	26.4959	26.4741	26.199	25.7142	25.0284	24.1996	23.2822	22.3739	21.51	20.8104	20.3382	20.1624	20.3016	20.7887	21.6173	22.7589	24.1471	25.6982	27.3339	28.953	30.4561	31.7525	32.7832	33.4927	33.8657	33.9115	33.6794	33.2216	32.622	31.9723	31.3308	30.8172	30.4702	30.3443	30.4563	30.8012	31.3367	32.0383	32.8361	33.6561	34.4432	35.1342	35.6798	36.0992	36.3626	36.5264	36.5937	36.6626
	27.4882	27.6313	27.5248	27.1877	26.6364	25.9188	25.0784	24.1695	23.2704	22.4621	21.824	21.3944	21.2515	21.4067	21.9043	22.6835	23.7487	25.0351	26.4805	27.9617	29.4367	30.7975	31.962	32.8623	33.4999	33.8128	33.8631	33.6487	33.253	32.7212	32.1559	31.6427	31.2265	30.9906	30.9671	31.1687	31.5708	32.164	32.907	33.6973	34.5138	35.2868	35.9555	36.4725	36.8419	37.0688	37.1761	37.201	37.2075
	28.4901	28.5271	28.3543	27.9469	27.3612	26.6313	25.8022	24.9432	24.0947	23.3653	22.7926	22.4404	22.3443	22.5425	23.0225	23.7882	24.7757	25.9564	27.2559	28.6094	29.9152	31.1089	32.1345	32.9323	33.4593	33.7429	33.7619	33.5643	33.2135	32.7834	32.3192	31.8992	31.6118	31.4658	31.5387	31.8052	32.2722	32.9127	33.6522	34.4584	35.2617	35.9958	36.6199	37.1235	37.4444	37.6402	37.7169	37.7117	37.6707
	29.2151	29.1752	28.9223	28.4717	27.8669	27.1275	26.3487	25.546	24.7881	24.1593	23.6884	23.4302	23.3946	23.6291	24.133	24.8561	25.7853	26.8611	28.0314	29.222	30.3743	31.4166	32.2852	32.9628	33.4129	33.633	33.6375	33.4564	33.1665	32.8024	32.4362	32.1218	31.9232	31.8933	32.0363	32.374	32.8773	33.5361	34.2773	35.0712	35.8521	36.5572	37.1495	37.6046	37.8966	38.0672	38.1059	38.0829	38.026
	29.6593	29.5241	29.1962	28.7132	28.1047	27.4078	26.6651	25.9556	25.3246	24.797	24.4436	24.2927	24.3622	24.6418	25.1422	25.845	26.7205	27.6952	28.7401	29.7886	30.7915	31.6697	32.4028	32.9647	33.3251	33.5023	33.495	33.3319	33.0858	32.8027	32.5139	32.3165	32.2162	32.2594	32.4791	32.8596	33.4043	34.0695	34.8011	35.5558	36.3058	36.959	37.5162	37.9225	38.2055	38.3399	38.3662	38.3364	38.2933
	29.8108	29.5821	29.2036	28.6995	28.1012	27.4455	26.7886	26.1874	25.6798	25.2992	25.0728	25.0196	25.1834	25.5296	26.0476	26.7341	27.5431	28.4219	29.3475	30.2613	31.106	31.8631	32.4701	32.9255	33.2048	33.3298	33.3168	33.1927	32.9926	32.7903	32.5933	32.4743	32.4658	32.5909	32.8607	33.2908	33.8494	34.4938	35.2064	35.9477	36.6435	37.2572	37.7602	38.1351	38.3777	38.4979	38.5357	38.4906	38.4539
	29.7155	29.4163	28.9793	28.4654	27.8896	27.3038	26.7435	26.2595	25.882	25.6186	25.5383	25.6004	25.8408	26.2529	26.7883	27.4594	28.2216	29.0093	29.8226	30.6108	31.3254	31.9397	32.4508	32.813	33.0409	33.142	33.133	33.0385	32.9062	32.7533	32.6651	32.6222	32.7012	32.9023	33.2155	33.6706	34.2355	34.8857	35.5557	36.2441	36.8984	37.453	37.9178	38.2617	38.483	38.5924	38.6123	38.5912	38.5666
	29.4397	29.0628	28.5951	28.0653	27.5387	27.0138	26.5552	26.1904	25.9418	25.8259	25.8518	26.0389	26.3652	26.8191	27.3664	28.0189	28.7171	29.4338	30.1414	30.8137	31.4106	31.9138	32.3278	32.613	32.8054	32.8973	32.9051	32.8509	32.7947	32.7307	32.7205	32.7885	32.937	33.1948	33.5649	34.041	34.6082	35.2434	35.8844	36.5342	37.1282	37.6398	38.0661	38.3627	38.564	38.6642	38.685	38.6729	38.6619
	29.0462	28.6048	28.1188	27.6001	27.113	26.6693	26.3118	26.0615	25.9336	25.9364	26.0717	26.3518	26.7323	27.2146	27.7797	28.389	29.0368	29.6663	30.2733	30.839	31.331	31.7555	32.0896	32.3329	32.4907	32.5904	32.6305	32.6637	32.6775	32.7109	32.8017	32.9508	33.1882	33.5206	33.9307	34.4446	35.0135	35.6163	36.2282	36.8225	37.3735	37.8426	38.2141	38.481	38.6623	38.7362	38.7742	38.7694	38.7698
	28.6039	28.1309	27.6396	27.1414	26.7153	26.3523	26.0731	25.9266	25.9041	26.0073	26.2314	26.5491	26.9798	27.4715	28.0217	28.5933	29.1667	29.7073	30.2341	30.7012	31.1003	31.4443	31.7329	31.9359	32.1118	32.2374	32.3433	32.4447	32.5581	32.6992	32.8993	33.1529	33.484	33.878	34.3483	34.8857	35.4417	36.0316	36.6168	37.1749	37.6682	38.0964	38.4311	38.6683	38.812	38.8916	38.9095	38.9078	38.9142
	28.1967	27.7101	27.2268	26.7741	26.394	26.0907	25.9138	25.8386	25.9015	26.0644	26.3515	26.7145	27.1362	27.6315	28.1305	28.6325	29.1222	29.5869	30.018	30.3929	30.7269	31.0045	31.264	31.4614	31.6565	31.8254	32.0134	32.2147	32.4403	32.7	33.0184	33.3839	33.7981	34.276	34.8113	35.3768	35.9585	36.5397	37.0852	37.6109	38.0664	38.439	38.721	38.9283	39.0496	39.1145	39.1245	39.1196	39.1244
	27.9165	27.4347	26.9725	26.5549	26.238	26.0048	25.8833	25.8778	25.9688	26.1817	26.4864	26.8489	27.2509	27.6909	28.1347	28.568	28.9629	29.3294	29.6646	29.9692	30.23	30.4704	30.6983	30.9227	31.1528	31.3975	31.6649	31.9789	32.3279	32.7155	33.1602	33.6443	34.1645	34.7316	35.32	35.9184	36.5306	37.091	37.6354	38.1157	38.5367	38.8558	39.12	39.2796	39.376	39.405	39.4013	39.3858	39.3807
	27.7895	27.3305	26.9013	26.5412	26.269	26.0807	26.0171	26.0443	26.1731	26.392	26.6684	27.0017	27.3567	27.7167	28.0675	28.3989	28.705	28.9673	29.2056	29.4263	29.6379	29.8339	30.0587	30.3226	30.6003	30.9325	31.307	31.7428	32.2228	32.7446	33.3206	33.9275	34.5742	35.217	35.8788	36.5309	37.1434	37.7208	38.234	38.6893	39.0617	39.3631	39.5587	39.7035	39.755	39.7607	39.7372	39.7041	39.6641
	27.8408	27.4379	27.069	26.7534	26.5232	26.388	26.3508	26.3914	26.5179	26.7171	26.9557	27.2163	27.4827	27.7576	27.997	28.1953	28.3857	28.5384	28.6957	28.8346	28.9852	29.1777	29.4077	29.6854	30.0355	30.4622	30.9492	31.5108	32.1244	32.7987	33.5065	34.236	34.9749	35.7272	36.4459	37.1354	37.7668	38.3462	38.8473	39.2799	39.6222	39.8728	40.0508	40.1283	40.1663	40.1275	40.0791	40.0052	39.9578
	28.1104	27.7603	27.4428	27.191	26.9997	26.892	26.8679	26.9047	27.009	27.1667	27.3281	27.4945	27.6691	27.8075	27.9211	28.0093	28.0598	28.1161	28.1574	28.2333	28.343	28.5023	28.7415	29.0707	29.4787	30.0009	30.5998	31.285	32.0285	32.8334	33.6674	34.5138	35.3735	36.1964	36.968	37.7092	38.3577	38.9384	39.4275	39.8376	40.1333	40.3503	40.4762	40.5362	40.5245	40.4552	40.3612	40.2595	40.1837
	28.536	28.2654	28.0217	27.8177	27.6788	27.5911	27.569	27.5884	27.6549	27.7208	27.8057	27.8793	27.9144	27.9218	27.9006	27.8384	27.7793	27.7037	27.6633	27.6602	27.7137	27.8749	28.1236	28.4859	28.9657	29.561	30.2645	31.064	31.9267	32.8506	33.7986	34.7501	35.6852	36.5858	37.4187	38.1876	38.848	39.4263	39.9009	40.2873	40.5528	40.7188	40.8093	40.8172	40.7719	40.6708	40.5467	40.4157	40.2933
	29.1253	28.9401	28.7557	28.6159	28.5088	28.4519	28.407	28.3995	28.4012	28.3992	28.3812	28.3369	28.2429	28.1146	27.9388	27.7593	27.5569	27.3677	27.23	27.1662	27.1806	27.3081	27.5626	27.9518	28.4943	29.1681	29.9451	30.8429	31.8071	32.8316	33.8751	34.9135	35.9073	36.8532	37.7343	38.5032	39.1839	39.7536	40.2096	40.5528	40.7869	40.9186	40.9571	40.9306	40.8356	40.7037	40.5506	40.3748	40.225
	29.8255	29.7096	29.618	29.5232	29.4445	29.3973	29.3416	29.3026	29.2351	29.1619	29.0389	28.8591	28.637	28.3753	28.0655	27.756	27.4319	27.1331	26.9013	26.7611	26.7352	26.8421	27.095	27.5174	28.0744	28.8094	29.6567	30.6134	31.6553	32.7389	33.8536	34.9387	35.9864	36.9584	37.854	38.626	39.2993	39.8525	40.2847	40.5819	40.7837	40.8819	40.887	40.8118	40.6872	40.5282	40.3332	40.1341	39.962
	30.5956	30.5625	30.509	30.4725	30.419	30.3787	30.3278	30.2398	30.1216	29.9462	29.7401	29.4484	29.1061	28.7199	28.2857	27.8385	27.4182	27.0168	26.7123	26.4972	26.412	26.4922	26.7332	27.1402	27.7273	28.4843	29.3598	30.3651	31.4392	32.5699	33.6933	34.8149	35.8747	36.8506	37.7419	38.5016	39.1559	39.6673	40.0708	40.3368	40.4899	40.5569	40.5328	40.4309	40.2827	40.0861	39.873	39.6581	39.4715
	31.3768	31.4019	31.4139	31.4137	31.3991	31.3477	31.2857	31.1696	30.9898	30.7549	30.4596	30.0686	29.6372	29.1243	28.597	28.0428	27.5211	27.0261	26.6379	26.3666	26.2362	26.2651	26.4819	26.8732	27.4518	28.1884	29.0809	30.0873	31.162	32.274	33.4094	34.5046	35.5503	36.5241	37.3748	38.1072	38.7144	39.194	39.5484	39.7833	39.9072	39.9481	39.8844	39.764	39.601	39.3931	39.1717	38.9506	38.7422
	32.1141	32.203	32.2545	32.2842	32.2882	32.2597	32.1731	32.0357	31.8214	31.5402	31.1713	30.7156	30.1796	29.593	28.9741	28.3465	27.7206	27.1771	26.7117	26.3692	26.1736	26.1598	26.3215	26.6956	27.2255	27.9319	28.7775	29.7535	30.7963	31.8746	32.9571	34.0145	35.0206	35.9197	36.7293	37.4212	37.9894	38.4328	38.7375	38.944	39.0447	39.0506	38.9744	38.8465	38.6805	38.4733	38.2553	38.0392	37.8537
	32.792	32.9134	32.9932	33.0626	33.0818	33.0599	32.9705	32.8208	32.5849	32.2565	31.8498	31.333	30.7484	30.1098	29.42	28.7209	28.0406	27.4264	26.8913	26.497	26.25	26.1679	26.2777	26.5818	27.057	27.6897	28.4763	29.3573	30.3373	31.3346	32.3528	33.3293	34.2562	35.096	35.8503	36.4751	36.9992	37.3885	37.6636	37.8485	37.9182	37.9178	37.8591	37.7376	37.5658	37.3902	37.1887	37.0068	36.8211
	33.3678	33.5055	33.6183	33.685	33.7327	33.7185	33.632	33.4632	33.2199	32.8789	32.4549	31.9165	31.3064	30.6219	29.9002	29.1661	28.4309	27.7755	27.1955	26.7351	26.4172	26.2759	26.304	26.5206	26.9028	27.4544	28.1387	28.9311	29.7869	30.6939	31.5893	32.4805	33.3104	34.077	34.7325	35.302	35.7645	36.1201	36.3729	36.5463	36.615	36.6228	36.5803	36.4814	36.3537	36.2077	36.0366	35.884	35.7419
	33.8057	33.9594	34.0751	34.1475	34.2028	34.1971	34.1194	33.9757	33.7396	33.404	32.9663	32.4457	31.8164	31.143	30.3941	29.6446	28.8879	28.1868	27.57	27.0638	26.6736	26.4668	26.4023	26.5167	26.7878	27.2208	27.7806	28.428	29.1713	29.9331	30.7211	31.4944	32.215	32.8662	33.4528	33.9671	34.372	34.7018	34.9431	35.1017	35.2019	35.2519	35.2432	35.1841	35.1001	35.0159	34.9054	34.7931	34.6862
	34.1265	34.245	34.3502	34.4365	34.4783	34.4818	34.4352	34.3095	34.0942	33.7811	33.3834	32.868	32.2755	31.6182	30.8797	30.1335	29.388	28.6536	28.0085	27.4438	26.9981	26.7048	26.54	26.5411	26.7045	26.9865	27.4056	27.9083	28.4895	29.1089	29.7606	30.3897	30.9952	31.5626	32.0816	32.5116	32.9011	33.1993	33.443	33.6367	33.7686	33.8616	33.9044	33.9195	33.912	33.8868	33.8488	33.7859	33.7372
	34.304	34.3709	34.4531	34.5107	34.5687	34.5817	34.5539	34.4549	34.2726	34.0145	33.6576	33.2007	32.665	32.0266	31.3346	30.6088	29.8725	29.1508	28.4692	27.8684	27.3524	26.9714	26.7193	26.6006	26.6142	26.7527	27.0042	27.3527	27.7801	28.2499	28.7432	29.2425	29.75	30.2197	30.6429	31.0485	31.3999	31.697	31.9753	32.2033	32.384	32.554	32.6819	32.7865	32.8524	32.915	32.9418	32.9519	32.9481
	34.3147	34.3324	34.3631	34.4182	34.4544	34.4768	34.4712	34.4232	34.3015	34.0945	33.7936	33.4119	32.9337	32.3657	31.737	31.0473	30.334	29.6198	28.9279	28.281	27.7161	27.2496	26.8933	26.6537	26.5319	26.524	26.6217	26.8134	27.0682	27.3711	27.7242	28.114	28.4947	28.8739	29.2448	29.6199	29.9458	30.2726	30.5831	30.8605	31.1217	31.3832	31.6096	31.7988	31.9824	32.124	32.2386	32.3251	32.3669
	34.154	34.1102	34.0967	34.1084	34.1361	34.1843	34.2038	34.1954	34.1257	33.9975	33.7822	33.4896	33.0835	32.6008	32.033	31.4104	30.7329	30.0377	29.3457	28.6951	28.0713	27.5421	27.0862	26.7294	26.4755	26.3074	26.2548	26.2766	26.3804	26.5389	26.7585	27.0125	27.3093	27.608	27.9373	28.2765	28.6228	28.9742	29.3288	29.684	30.0366	30.3823	30.7157	31.0306	31.3034	31.5448	31.749	31.8951	31.9976
	33.8527	33.7208	33.6384	33.6184	33.6346	33.6741	33.7375	33.7729	33.7786	33.7374	33.6176	33.4081	33.1029	32.7178	32.2404	31.68	31.0673	30.4023	29.7379	29.0598	28.4037	27.8038	27.2572	26.7917	26.4145	26.1289	25.9181	25.7963	25.759	25.7833	25.88	26.0259	26.2326	26.4785	26.7595	27.0895	27.4484	27.8328	28.2556	28.6947	29.1264	29.5767	30.0192	30.4437	30.8224	31.1621	31.4366	31.6557	31.7978
	33.3761	33.1497	32.9932	32.9375	32.9401	32.9873	33.0789	33.178	33.2636	33.2984	33.2812	33.1802	32.9849	32.7072	32.3304	31.8599	31.3059	30.6993	30.0399	29.3627	28.7031	28.0445	27.4366	26.8753	26.3878	25.9642	25.6426	25.374	25.2091	25.1125	25.0989	25.1487	25.2932	25.4786	25.7365	26.0637	26.4397	26.8767	27.3517	27.8737	28.399	28.95	29.4795	30.0074	30.4854	30.9164	31.2712	31.5398	31.7322
	32.7269	32.4028	32.2036	32.0934	32.0811	32.1359	32.2564	32.404	32.5723	32.704	32.7942	32.8072	32.7285	32.5656	32.2807	31.9091	31.4406	30.8862	30.2773	29.6307	28.947	28.2612	27.5901	26.9658	26.3844	25.8564	25.4239	25.0587	24.765	24.5622	24.4515	24.4335	24.5079	24.6569	24.8958	25.2217	25.6134	26.0822	26.6198	27.1991	27.8074	28.4301	29.0678	29.6691	30.2333	30.7264	31.1505	31.459	31.6773
	31.9304	31.5258	31.2328	31.0851	31.058	31.1206	31.2875	31.5016	31.7369	31.9673	32.1505	32.2808	32.3398	32.2798	32.1269	31.8616	31.4703	30.9951	30.4483	29.811	29.1516	28.4542	27.7538	27.0673	26.4104	25.8135	25.2713	24.8273	24.4381	24.1605	23.965	23.8888	23.8996	24.0152	24.2175	24.5379	24.9548	25.4442	26.0135	26.6336	27.3067	27.9986	28.6904	29.3453	29.977	30.5153	30.9771	31.3311	31.5671
	31.002	30.5032	30.1531	29.9696	29.912	30.0002	30.1799	30.4605	30.763	31.0923	31.4029	31.6516	31.816	31.8957	31.8617	31.6912	31.4182	31.031	30.5228	29.9415	29.3038	28.6107	27.8983	27.185	26.4884	25.8248	25.2254	24.6859	24.2507	23.8946	23.6246	23.48	23.4472	23.511	23.7053	24.0104	24.4046	24.8971	25.4774	26.132	26.8277	27.5458	28.2658	28.9661	29.6252	30.2052	30.6878	31.0575	31.3033
	29.9822	29.3955	28.9763	28.7439	28.6922	28.7731	29	29.3296	29.715	30.1416	30.5611	30.927	31.2133	31.416	31.5027	31.4471	31.2803	30.9712	30.5619	30.0309	29.428	28.7545	28.0467	27.3242	26.6063	25.9111	25.2551	24.6701	24.1689	23.7455	23.4426	23.2332	23.1392	23.1631	23.3224	23.5808	23.9504	24.4234	24.9886	25.6153	26.3036	27.0173	27.7524	28.4526	29.096	29.6782	30.1635	30.5359	30.8012
	28.869	28.2204	27.7562	27.4801	27.4208	27.5303	27.7874	28.1646	28.6306	29.1516	29.6595	30.139	30.5611	30.8676	31.074	31.1511	31.0761	30.8668	30.5292	30.0917	29.5351	28.8944	28.223	27.4904	26.7677	26.0572	25.3771	24.7606	24.2051	23.74	23.3754	23.1193	22.9774	22.9532	23.0304	23.2414	23.5644	23.975	24.4964	25.081	25.7125	26.3892	27.0734	27.7267	28.3616	28.9233	29.3933	29.7562	30.0006
	27.7527	27.0192	26.519	26.2398	26.1601	26.2831	26.5872	27.0102	27.5532	28.1467	28.7545	29.3419	29.8773	30.2997	30.6221	30.8126	30.8462	30.7385	30.4938	30.1221	29.6375	29.0571	28.4005	27.705	26.9914	26.2796	25.5884	24.952	24.3686	23.8512	23.4447	23.1238	22.9117	22.8124	22.8442	22.9719	23.2086	23.5475	23.9619	24.4736	25.0164	25.6071	26.2268	26.8216	27.3715	27.8913	28.3128	28.6554	28.8916
	26.6432	25.8888	25.3456	25.0368	24.9754	25.114	25.4476	25.9304	26.5286	27.2052	27.9055	28.5927	29.2163	29.7642	30.1789	30.4776	30.6164	30.6088	30.4579	30.1552	29.7478	29.2182	28.6192	27.9542	27.2606	26.5584	25.8836	25.2194	24.6152	24.0672	23.6035	23.2329	22.9618	22.7776	22.7162	22.7432	22.8726	23.0989	23.3973	23.7911	24.2167	24.7102	25.2043	25.6987	26.1758	26.6188	26.9953	27.3093	27.5344
	25.6199	24.8413	24.2833	23.9698	23.9146	24.0703	24.4322	24.9711	25.6183	26.3702	27.1366	27.9135	28.6318	29.2778	29.7924	30.1742	30.4115	30.4995	30.4399	30.2229	29.8775	29.4194	28.8668	28.2561	27.5903	26.9059	26.2383	25.5704	24.951	24.3762	23.8565	23.4346	23.083	22.8063	22.6408	22.5531	22.5586	22.6535	22.832	23.0693	23.3554	23.6958	24.0605	24.4354	24.8233	25.1761	25.4811	25.7612	25.9572
	24.7422	23.9367	23.3749	23.0816	23.0199	23.2112	23.5994	24.1725	24.8785	25.6791	26.5177	27.3552	28.1557	28.8702	29.4728	29.9436	30.2699	30.4458	30.4546	30.3027	30.0349	29.6488	29.1617	28.5921	27.9589	27.3148	26.6432	25.9941	25.3474	24.7492	24.1926	23.7026	23.2687	22.9124	22.6368	22.4262	22.2977	22.2494	22.2613	22.3284	22.4613	22.6521	22.8745	23.1186	23.3735	23.6288	23.8913	24.1013	24.3029
	24.0281	23.2263	22.6713	22.3884	22.3413	22.5515	22.9804	23.5819	24.3213	25.1771	26.0584	26.96	27.8113	28.5971	29.2736	29.8033	30.2068	30.4432	30.512	30.4526	30.2408	29.9073	29.4681	28.9575	28.3764	27.759	27.1046	26.4618	25.8093	25.1921	24.6022	24.0472	23.55	23.0981	22.6951	22.3776	22.0959	21.9017	21.7434	21.6705	21.6291	21.6664	21.7262	21.8365	21.9735	22.147	22.316	22.5079	22.6833
	23.5009	22.7324	22.1938	21.9275	21.9148	22.1434	22.5753	23.2158	23.9793	24.8618	25.7896	26.7238	27.6108	28.4524	29.1705	29.7616	30.2118	30.4966	30.632	30.6224	30.477	30.2082	29.8139	29.3443	28.8157	28.227	27.5929	26.9606	26.3073	25.6767	25.0597	24.446	23.8919	23.351	22.8613	22.4093	22.0151	21.6643	21.3594	21.1189	20.9266	20.7996	20.7368	20.7022	20.7438	20.8068	20.9209	21.0817	21.2511
	23.2039	22.4453	21.9478	21.7029	21.7091	21.9548	22.4192	23.0743	23.8523	24.7498	25.6938	26.6459	27.5702	28.4178	29.1791	29.7996	30.2822	30.6195	30.81	30.8405	30.7363	30.509	30.1723	29.7581	29.2473	28.7054	28.1113	27.4767	26.8454	26.1916	25.5561	24.9104	24.2934	23.6927	23.1124	22.557	22.0481	21.5734	21.1377	20.7627	20.4356	20.1771	19.9728	19.8413	19.7662	19.7635	19.8316	19.9508	20.1178
	23.0961	22.3897	21.9219	21.7014	21.7269	21.987	22.4619	23.1241	23.9239	24.8249	25.7721	26.7282	27.6581	28.5138	29.2863	29.9217	30.4402	30.8004	31.0005	31.0781	31.0237	30.8311	30.53	30.151	29.6908	29.1792	28.6108	28.0125	27.3758	26.7415	26.0811	25.4333	24.7684	24.1247	23.4727	22.8514	22.2498	21.6744	21.132	20.6469	20.2093	19.843	19.5367	19.3292	19.1727	19.1199	19.1371	19.2398	19.4085
	23.1553	22.5065	22.0717	21.8767	21.9372	22.2084	22.6881	23.3501	24.1456	25.0225	25.9612	26.9087	27.8312	28.6988	29.4525	30.107	30.6152	30.9869	31.2203	31.3187	31.2893	31.142	30.8717	30.5248	30.1137	29.6329	29.0928	28.5187	27.9179	27.2957	26.6398	25.9709	25.3098	24.6264	23.9424	23.2634	22.6133	21.9658	21.3635	20.7989	20.2981	19.8535	19.4901	19.2151	19.0168	18.9157	18.9131	19.0086	19.1826
	23.3631	22.7571	22.3732	22.2028	22.2789	22.5572	23.0363	23.6911	24.4742	25.335	26.2554	27.184	28.0715	28.9234	29.6647	30.2943	30.8165	31.1905	31.4319	31.5437	31.5328	31.4084	31.1816	30.8641	30.484	30.0348	29.5426	28.9977	28.423	27.823	27.2013	26.5441	25.8885	25.2042	24.513	23.8208	23.1348	22.4639	21.8347	21.241	20.6937	20.2202	19.8306	19.5162	19.3006	19.2052	19.1809	19.2785	19.478
	23.6575	23.0939	22.7424	22.6113	22.6825	22.9805	23.4538	24.0786	24.8428	25.6805	26.5584	27.4607	28.3398	29.1515	29.8734	30.488	30.9836	31.3539	31.6145	31.7346	31.7375	31.6322	31.4291	31.1559	30.8062	30.3893	29.9305	29.4361	28.8943	28.3428	27.7505	27.1201	26.4881	25.8242	25.15	24.4885	23.8133	23.1505	22.5274	21.9384	21.395	20.9255	20.5404	20.2316	20.04	19.9362	19.939	20.0473	20.2408
	23.9554	23.4482	23.1259	23.0134	23.1099	23.3895	23.8526	24.4768	25.2006	26.0108	26.8589	27.7137	28.5465	29.3314	30.0302	30.6267	31.1097	31.4733	31.7336	31.8593	31.8739	31.7857	31.6215	31.3746	31.0548	30.6879	30.2644	29.8071	29.3206	28.8082	28.2554	27.6814	27.0888	26.4809	25.8452	25.2216	24.6008	23.9747	23.3878	22.8513	22.3426	21.924	21.5717	21.3112	21.1319	21.0547	21.0974	21.2241	21.4469
	24.2429	23.7704	23.4728	23.3747	23.4756	23.7502	24.2002	24.7871	25.4854	26.2664	27.0834	27.9071	28.7101	29.4513	30.1274	30.7062	31.1771	31.5346	31.7778	31.9094	31.9355	31.8811	31.7385	31.5176	31.2276	30.9108	30.5236	30.1223	29.6775	29.2091	28.7197	28.1945	27.6699	27.1151	26.5517	26.0022	25.4401	24.891	24.3818	23.9061	23.4746	23.1148	22.8357	22.6278	22.5132	22.4942	22.5534	22.7212	22.9572
	24.4279	23.9845	23.7237	23.6529	23.7381	24.0224	24.4406	25.0067	25.6797	26.4156	27.2035	27.9986	28.7582	29.4761	30.1333	30.6982	31.1608	31.5157	31.7618	31.9018	31.9413	31.9049	31.7846	31.5897	31.3462	31.0622	30.7278	30.3657	29.9802	29.5576	29.1177	28.6629	28.1958	27.7197	27.2389	26.7591	26.287	25.8309	25.4166	25.0197	24.6838	24.4176	24.2117	24.0888	24.0521	24.085	24.202	24.3978	24.6471
	24.5145	24.0948	23.8495	23.786	23.8874	24.1466	24.5505	25.0974	25.7309	26.4595	27.2059	27.9609	28.7169	29.4181	30.046	30.6037	31.0642	31.4222	31.6765	31.8462	31.9024	31.8864	31.7896	31.638	31.4233	31.1707	30.8703	30.562	30.2167	29.8551	29.4635	29.0788	28.687	28.2747	27.8802	27.4751	27.0996	26.7441	26.4166	26.1421	25.9116	25.7321	25.643	25.5967	25.6453	25.7359	25.9148	26.1404	26.4026
	24.4707	24.0704	23.8378	23.7799	23.8633	24.1326	24.5247	25.0562	25.672	26.3653	27.0941	27.8337	28.5774	29.2703	29.8945	30.4533	30.9198	31.2883	31.557	31.7448	31.8219	31.846	31.7741	31.6488	31.4617	31.2379	30.985	30.7093	30.3992	30.0933	29.7617	29.4249	29.0867	28.7511	28.4227	28.1238	27.8264	27.5711	27.3476	27.1795	27.056	26.982	26.9776	27.0269	27.1624	27.3289	27.5531	27.8086	28.1001
	24.2806	23.9147	23.694	23.6254	23.7267	23.9753	24.3769	24.8816	25.4865	26.1691	26.8888	27.6388	28.3626	29.0567	29.6867	30.2557	30.7366	31.1403	31.4303	31.6416	31.7607	31.7937	31.7648	31.6653	31.5207	31.3223	31.0949	30.8455	30.5803	30.288	30.0075	29.7094	29.4323	29.164	28.8923	28.6567	28.4628	28.2826	28.1556	28.0702	28.0474	28.0733	28.1656	28.306	28.5076	28.7467	29.014	29.3146	29.601
	23.9783	23.6307	23.4408	23.3815	23.4878	23.7379	24.1383	24.6402	25.2419	25.9223	26.6418	27.3776	28.1249	28.8296	29.4744	30.0622	30.5826	30.9945	31.3288	31.5684	31.7331	31.7938	31.7914	31.7335	31.6116	31.4341	31.2262	30.9956	30.7495	30.4946	30.237	29.9825	29.7366	29.505	29.2932	29.1068	28.9684	28.8663	28.8222	28.8231	28.8716	28.9856	29.1638	29.3857	29.6451	29.9331	30.2555	30.5816	30.8793
	23.6121	23.3038	23.1155	23.088	23.2056	23.4639	23.8534	24.3774	24.9842	25.6707	26.3985	27.1626	27.9076	28.6309	29.3151	29.9288	30.4778	30.9375	31.3035	31.5747	31.77	31.8764	31.8999	31.8647	31.762	31.6174	31.4225	31.2027	30.9663	30.7209	30.4739	30.2325	30.0032	29.7927	29.6243	29.4701	29.3866	29.3278	29.3319	29.4017	29.5214	29.6904	29.9226	30.2126	30.5183	30.863	31.2168	31.5647	31.8905
	23.224	22.9281	22.7828	22.7777	22.9144	23.2058	23.6094	24.1462	24.7656	25.4657	26.2258	26.9907	27.7737	28.5211	29.2327	29.8935	30.4748	30.968	31.3847	31.6889	31.9151	32.0495	32.1142	32.099	32.0117	31.878	31.6898	31.4733	31.2375	30.9913	30.7433	30.5018	30.2747	30.0867	29.9109	29.788	29.7068	29.6892	29.7389	29.8241	29.996	30.2187	30.4878	30.8134	31.169	31.5427	31.9204	32.2861	32.6228
	22.8624	22.6225	22.5127	22.5391	22.7204	23.0191	23.4613	24.0177	24.6559	25.3748	26.1548	26.9583	27.7651	28.5389	29.2963	29.9881	30.6018	31.1452	31.5778	31.9305	32.2029	32.363	32.4492	32.4507	32.3749	32.2474	32.0776	31.858	31.6156	31.3432	31.0844	30.8319	30.5947	30.3814	30.2172	30.0923	30.013	30.0014	30.044	30.1595	30.3476	30.5885	30.8771	31.2226	31.6145	32.0061	32.3997	32.7959	33.1434
	22.5775	22.405	22.3409	22.4254	22.6429	22.9902	23.4599	24.0409	24.7185	25.4587	26.2597	27.0849	27.9145	28.7299	29.5134	30.2329	30.8755	31.4481	31.9265	32.3237	32.6041	32.803	32.907	32.9215	32.8536	32.7288	32.5565	32.3297	32.0589	31.7888	31.513	31.2249	30.9689	30.7374	30.5564	30.3998	30.3254	30.2876	30.341	30.4532	30.6237	30.8664	31.1757	31.5264	31.9077	32.3238	32.7257	33.1312	33.4893
	22.4509	22.3402	22.3662	22.5003	22.761	23.1454	23.6635	24.271	24.9713	25.7314	26.5507	27.4103	28.2575	29.091	29.8937	30.6335	31.3141	31.9083	32.4082	32.8259	33.1422	33.3406	33.4577	33.4984	33.4355	33.3111	33.1345	32.899	32.6154	32.3289	32.0168	31.7075	31.4287	31.174	30.9528	30.7908	30.6783	30.6209	30.6396	30.7361	30.91	31.1412	31.4242	31.7679	32.1448	32.5592	32.9627	33.3736	33.7415
	22.5234	22.5017	22.5752	22.7826	23.108	23.5489	24.0818	24.7311	25.4505	26.242	27.0722	27.9236	28.7783	29.6362	30.4466	31.1949	31.8851	32.4897	33.0177	33.4296	33.7567	33.9817	34.1068	34.1363	34.0932	33.9685	33.7711	33.5283	33.2511	32.9337	32.6049	32.2764	31.9765	31.6822	31.4373	31.2341	31.0972	31.0326	31.0276	31.0842	31.2193	31.4302	31.6948	32.0226	32.3867	32.7921	33.1914	33.6039	33.9803
	22.809	22.8838	23.044	23.3278	23.7018	24.1807	24.7586	25.4269	26.1572	26.953	27.7824	28.6293	29.4774	30.3274	31.1131	31.8715	32.5562	33.1571	33.6661	34.0948	34.423	34.6331	34.7777	34.8096	34.7683	34.6271	34.4458	34.2001	33.9008	33.5761	33.2547	32.9143	32.5832	32.2725	32.0094	31.7861	31.6276	31.5231	31.4942	31.5263	31.6367	31.8063	32.0477	32.3543	32.7001	33.0744	33.4819	33.8755	34.2582
	23.3609	23.5353	23.7832	24.1249	24.5439	25.0717	25.6692	26.3458	27.0745	27.8433	28.6559	29.4811	30.3211	31.1107	31.8868	32.6027	33.2642	33.8448	34.337	34.7354	35.0541	35.275	35.3996	35.4309	35.3912	35.27	35.0754	34.8338	34.5551	34.2331	33.8961	33.5552	33.2216	32.9229	32.6353	32.4016	32.2299	32.1094	32.0449	32.0562	32.144	32.2899	32.5075	32.791	33.0989	33.456	33.8514	34.2397	34.6256
	24.1683	24.4231	24.7543	25.1474	25.6194	26.1682	26.7723	27.4422	28.1524	28.8928	29.6689	30.4517	31.2116	31.9702	32.6814	33.3344	33.9531	34.4784	34.9376	35.309	35.6068	35.7962	35.9122	35.9576	35.903	35.7882	35.6207	35.3917	35.1274	34.8208	34.499	34.1895	33.8685	33.5631	33.2995	33.0694	32.8973	32.7553	32.6991	32.6977	32.7523	32.8962	33.0759	33.3208	33.6248	33.9633	34.3273	34.707	35.0922
	25.2246	25.5685	25.9558	26.4051	26.8992	27.4532	28.0465	28.6908	29.3452	30.0356	30.736	31.4365	32.1271	32.7976	33.4216	34.0069	34.5457	35.0142	35.4071	35.7375	35.9863	36.1528	36.255	36.2954	36.2439	36.1397	35.9891	35.7824	35.5445	35.284	35.0099	34.7142	34.44	34.1622	33.923	33.7301	33.5562	33.4411	33.3892	33.3864	33.4344	33.55	33.7315	33.9586	34.2268	34.5469	34.8949	35.2629	35.6428
	26.5103	26.9291	27.3568	27.828	28.3426	28.8649	29.4264	30.006	30.5988	31.199	31.7998	32.3941	32.9747	33.5341	34.0484	34.545	34.9672	35.361	35.6718	35.948	36.137	36.2898	36.3563	36.3729	36.3428	36.2533	36.1266	35.9685	35.7687	35.5511	35.3229	35.0917	34.8647	34.6662	34.4692	34.3139	34.1891	34.0997	34.0665	34.0754	34.1279	34.2415	34.3983	34.6131	34.8657	35.1687	35.4999	35.8534	36.2229
	27.9948	28.4518	28.9161	29.3878	29.8665	30.3513	30.8405	31.3318	31.8222	32.3253	32.8029	33.2679	33.7157	34.1251	34.5089	34.8633	35.1848	35.4709	35.6854	35.8783	36.0151	36.1132	36.1737	36.1818	36.14	36.0858	35.989	35.871	35.7367	35.5912	35.4228	35.2708	35.1239	34.9702	34.8488	34.7476	34.6878	34.6562	34.656	34.6894	34.775	34.8965	35.0536	35.2622	35.5033	35.774	36.088	36.4243	36.7785
	29.6202	30.0916	30.5341	30.9817	31.4171	31.823	32.233	32.6123	32.9771	33.3264	33.659	33.9735	34.2515	34.5089	34.7443	34.9569	35.1457	35.2935	35.4172	35.517	35.5936	35.6311	35.648	35.6458	35.6269	35.5934	35.531	35.4765	35.3987	35.3178	35.254	35.1763	35.122	35.0603	35.0282	35.0117	35.0133	35.0356	35.0806	35.167	35.2791	35.4175	35.5995	35.7908	36.0245	36.2991	36.5789	36.8957	37.213
	31.3203	31.7795	32.2083	32.5893	32.9395	33.2595	33.5332	33.7786	33.997	34.19	34.342	34.4718	34.5811	34.6715	34.728	34.7864	34.8146	34.8313	34.8385	34.8381	34.8318	34.8213	34.8084	34.7945	34.7812	34.7696	34.744	34.7396	34.7402	34.7468	34.7773	34.7986	34.8283	34.8675	34.9339	35.0115	35.0841	35.1867	35.3031	35.4342	35.5977	35.7604	35.9565	36.1525	36.3824	36.6461	36.9091	37.1878	37.4985
	33.0562	33.4594	33.8145	34.1212	34.3631	34.5586	34.693	34.7862	34.8246	34.8293	34.8044	34.7375	34.6673	34.5646	34.451	34.3311	34.2092	34.0895	33.9757	33.8711	33.7785	33.7175	33.6557	33.6285	33.6197	33.6295	33.6579	33.7211	33.7842	33.8801	33.9902	34.113	34.2471	34.3907	34.5597	34.7189	34.9012	35.072	35.2649	35.4457	35.6487	35.8572	36.0718	36.2932	36.5052	36.7597	37.0065	37.2633	37.5308
	34.7333	35.0723	35.3303	35.5242	35.6383	35.675	35.655	35.566	35.4306	35.255	35.0291	34.7771	34.4895	34.2076	33.905	33.6225	33.3329	33.0763	32.8411	32.6319	32.4696	32.3401	32.2454	32.2036	32.1976	32.2269	32.2899	32.4014	32.5584	32.7238	32.9279	33.1499	33.3859	33.6322	33.8853	34.142	34.3995	34.6725	34.9255	35.1742	35.4181	35.6572	35.8922	36.124	36.3539	36.5837	36.8151	37.0501	37.2905
	36.3057	36.5421	36.684	36.7316	36.7039	36.5875	36.3875	36.1271	35.797	35.4226	35.013	34.5608	34.0928	33.619	33.1489	32.692	32.2567	31.8679	31.5154	31.2051	30.9586	30.7621	30.6347	30.5771	30.5719	30.6173	30.7275	30.8818	31.0927	31.3379	31.6288	31.9255	32.2562	32.5979	32.9452	33.2931	33.6372	33.9737	34.2827	34.5962	34.896	35.1646	35.4196	35.662	35.8936	36.1167	36.3339	36.548	36.762
	37.6597	37.7782	37.7912	37.7165	37.5231	37.2496	36.8853	36.4382	35.9174	35.3674	34.748	34.1221	33.4844	32.8299	32.2041	31.5839	31.0307	30.5027	30.0417	29.6544	29.329	29.0861	28.9276	28.837	28.83	28.8872	29.0386	29.2281	29.4837	29.7985	30.1482	30.525	30.9384	31.3467	31.7767	32.2049	32.6083	33.0161	33.3903	33.7449	34.0782	34.3724	34.6617	34.9133	35.1464	35.3635	35.5509	35.7461	35.9189
	38.7703	38.7624	38.6242	38.3911	38.0669	37.6232	37.0847	36.4774	35.7951	35.0665	34.3043	33.5047	32.6982	31.8981	31.1173	30.3853	29.6964	29.0777	28.521	28.0504	27.6715	27.3709	27.1845	27.0782	27.0673	27.1315	27.2999	27.5323	27.8214	28.1761	28.5875	29.0126	29.4764	29.9697	30.4502	30.927	31.3931	31.8256	32.2537	32.6398	33.0157	33.3292	33.6314	33.8896	34.1229	34.3343	34.5105	34.6895	34.8416
	39.5343	39.3996	39.1468	38.7782	38.2983	37.7136	37.0327	36.2658	35.4416	34.5731	33.657	32.7246	31.7904	30.8688	29.9907	29.1522	28.3654	27.6579	27.0219	26.4989	26.0603	25.7268	25.4999	25.3794	25.3628	25.4463	25.6072	25.8553	26.1826	26.5798	27.0032	27.4768	27.9903	28.4999	29.0132	29.5385	30.0341	30.5104	30.962	31.385	31.7596	32.1016	32.394	32.6719	32.9038	33.0926	33.2763	33.4253	33.561
	39.9442	39.6731	39.2994	38.8089	38.207	37.5009	36.6999	35.8319	34.8923	33.8948	32.8707	31.8519	30.8195	29.8053	28.8407	27.9221	27.0787	26.3044	25.6424	25.066	24.5976	24.2407	23.9794	23.847	23.8239	23.9053	24.0683	24.3221	24.6579	25.066	25.5021	26.0065	26.5175	27.0586	27.5861	28.1248	28.6326	29.1196	29.5802	30.0102	30.3898	30.7346	31.0446	31.304	31.532	31.732	31.891	32.0303	32.1547
	39.9385	39.5627	39.0857	38.494	37.7934	37.0088	36.1157	35.1596	34.1362	33.0763	31.9944	30.9056	29.808	28.7504	27.747	26.777	25.9037	25.1036	24.4025	23.8075	23.3237	22.954	22.6824	22.5417	22.5118	22.5709	22.7464	22.9965	23.329	23.717	24.167	24.6511	25.1756	25.696	26.2363	26.7535	27.2564	27.7552	28.1933	28.6176	28.9913	29.33	29.6338	29.887	30.1088	30.2855	30.4552	30.5881	30.7062
	39.507	39.0641	38.5071	37.857	37.086	36.2362	35.3003	34.3068	33.2512	32.1472	31.0431	29.9196	28.8253	27.7576	26.7302	25.7728	24.8799	24.0785	23.3769	22.7816	22.2972	21.9262	21.6691	21.5074	21.4717	21.5231	21.689	21.9273	22.229	22.6184	23.0342	23.4997	24.0044	24.5043	25.0067	25.5029	26.0022	26.464	26.8832	27.2898	27.6473	27.9545	28.2457	28.4881	28.7011	28.8709	29.0354	29.1648	29.2809
	38.6757	38.1904	37.5974	36.9011	36.1078	35.2424	34.2807	33.2847	32.2326	31.1544	30.0468	28.9577	27.884	26.839	25.8356	24.9026	24.0506	23.2717	22.6076	22.0299	21.5595	21.1985	20.93	20.7862	20.7466	20.7892	20.9245	21.1448	21.4414	21.7879	22.1746	22.6085	23.0458	23.511	23.9782	24.4395	24.8877	25.3169	25.7055	26.067	26.3994	26.7018	26.9576	27.1851	27.3698	27.5488	27.6918	27.8198	27.9372
	37.4737	36.9557	36.3553	35.66	34.8928	34.0277	33.1076	32.1432	31.1457	30.1105	29.067	28.0281	27.0065	26.0315	25.0976	24.2154	23.4285	22.6939	22.0692	21.5253	21.0995	20.7592	20.5212	20.3834	20.3254	20.3763	20.4958	20.6768	20.9281	21.2411	21.5898	21.9652	22.3755	22.778	23.1991	23.5974	23.984	24.3707	24.7196	25.028	25.3281	25.5857	25.8183	26.0275	26.1986	26.3687	26.5072	26.635	26.7559
	35.9498	35.4425	34.8625	34.2139	33.4856	32.6849	31.8202	30.9352	30.0061	29.0609	28.1111	27.1681	26.243	25.3468	24.5067	23.7148	22.9964	22.3414	21.7893	21.2931	20.9065	20.6132	20.3956	20.2688	20.2123	20.2384	20.3414	20.5146	20.7339	20.9915	21.2795	21.6069	21.9491	22.2987	22.649	22.9941	23.3289	23.6323	23.9352	24.2016	24.4476	24.6731	24.879	25.0671	25.2227	25.3657	25.4994	25.6441	25.7692
	34.1863	33.7308	33.1959	32.6025	31.9389	31.2286	30.4792	29.6822	28.8636	28.0332	27.2007	26.3762	25.5692	24.7891	24.0615	23.3772	22.76	22.1986	21.7145	21.2937	20.9721	20.6992	20.525	20.4134	20.3782	20.3982	20.4681	20.6161	20.785	21.002	21.2435	21.5027	21.7903	22.0661	22.3419	22.6299	22.8921	23.1426	23.3793	23.6007	23.8067	23.9807	24.1579	24.3061	24.4447	24.5934	24.7212	24.848	24.9767
	32.2615	31.8777	31.425	30.924	30.3621	29.7621	29.1135	28.4575	27.7678	27.0696	26.3712	25.6809	25.0067	24.3733	23.7708	23.2054	22.6826	22.2239	21.8326	21.4942	21.2266	21.0129	20.8691	20.7761	20.7478	20.7636	20.8188	20.9256	21.0787	21.2385	21.4335	21.6244	21.8401	22.0589	22.2768	22.4903	22.6796	22.8768	23.0467	23.2228	23.3713	23.5102	23.6579	23.7825	23.9032	24.0225	24.143	24.2674	24.398
	30.2948	29.997	29.6407	29.2287	28.7819	28.305	27.8032	27.2825	26.7323	26.1761	25.6208	25.0898	24.5558	24.0586	23.5869	23.1455	22.7555	22.4034	22.0914	21.8381	21.6271	21.4751	21.3638	21.2914	21.272	21.2856	21.3452	21.4299	21.5184	21.6403	21.7914	21.9335	22.08	22.2275	22.3903	22.5319	22.6679	22.7973	22.9196	23.0351	23.1447	23.2497	23.3518	23.4529	23.5554	23.6615	23.7734	23.8934	24.0233
	28.3893	28.1685	27.9158	27.6336	27.3077	26.9589	26.5913	26.1925	25.8014	25.4062	24.9951	24.6071	24.2132	23.8518	23.5101	23.2086	22.9163	22.6694	22.4526	22.2835	22.1454	22.0377	21.9591	21.9248	21.9156	21.9287	21.961	22.0266	22.0879	22.1759	22.2704	22.3686	22.4509	22.5493	22.6451	22.7372	22.808	22.8912	22.9705	23.0295	23.1036	23.1605	23.2359	23.3149	23.3826	23.4751	23.5773	23.6909	23.8172
	26.625	26.4995	26.351	26.1641	25.9578	25.7348	25.4981	25.2511	24.9974	24.7407	24.4848	24.2164	23.9729	23.7404	23.5389	23.3367	23.1527	23.0053	22.8783	22.7719	22.686	22.6368	22.6061	22.5753	22.5764	22.6074	22.6319	22.6646	22.7201	22.7622	22.8058	22.8664	22.9084	22.9647	23.0009	23.0336	23.0801	23.107	23.1323	23.1575	23.2011	23.231	23.266	23.3252	23.3765	23.4557	23.5474	23.6528	23.7728
	25.0862	25.0343	24.9841	24.9025	24.8248	24.7186	24.603	24.4802	24.3355	24.2055	24.0757	23.9484	23.8259	23.7103	23.6032	23.506	23.4368	23.3621	23.3164	23.2653	23.2425	23.23	23.2267	23.2314	23.2423	23.2581	23.2769	23.3142	23.3344	23.3534	23.3698	23.3831	23.3926	23.3982	23.4171	23.399	23.3956	23.3911	23.3872	23.3854	23.3876	23.3957	23.4286	23.4543	23.4914	23.5583	23.6224	23.7185	23.8301
	23.822	23.8508	23.8878	23.8993	23.9028	23.8991	23.8894	23.8578	23.8398	23.8197	23.799	23.7791	23.744	23.729	23.7178	23.711	23.709	23.7118	23.7193	23.731	23.7462	23.781	23.8006	23.8208	23.8403	23.8582	23.8903	23.9016	23.9084	23.9101	23.9063	23.897	23.8655	23.8462	23.8231	23.7972	23.77	23.726	23.701	23.6799	23.6646	23.6569	23.6589	23.672	23.6978	23.7375	23.8089	23.8955	23.9804
	22.8769	22.9726	23.0479	23.1363	23.2208	23.3015	23.3618	23.4361	23.4909	23.5609	23.6124	23.6801	23.7303	23.7974	23.8474	23.9144	23.9643	24.0306	24.0789	24.1425	24.1868	24.2448	24.2819	24.314	24.3574	24.3774	24.3904	24.3959	24.3938	24.384	24.3668	24.3258	24.2956	24.2604	24.2045	24.1632	24.1214	24.0638	24.0262	23.9767	23.9511	23.9343	23.9277	23.9331	23.9513	23.9835	24.0469	24.1249	24.2
	22.255	22.3846	22.5147	22.6447	22.774	22.9021	23.0289	23.154	23.2774	23.399	23.5356	23.6532	23.7686	23.8644	23.9744	24.0811	24.184	24.2824	24.3758	24.4465	24.5276	24.6014	24.6504	24.7077	24.7391	24.7609	24.7732	24.7758	24.769	24.7532	24.7291	24.6805	24.6427	24.6001	24.537	24.4892	24.4246	24.3789	24.3201	24.284	24.2553	24.2187	24.2096	24.2121	24.244	24.272	24.3133	24.3845	24.4511
	21.9205	22.0673	22.2176	22.3874	22.542	22.6974	22.8699	23.025	23.196	23.3483	23.4985	23.6629	23.8069	23.9469	24.0822	24.2122	24.3532	24.4703	24.5628	24.6641	24.7564	24.8391	24.8947	24.9568	24.9911	25.0145	25.0272	25.0294	25.0216	25.0046	24.9793	24.9468	24.8915	24.8489	24.7866	24.7403	24.6778	24.6349	24.5964	24.5468	24.5218	24.5057	24.4996	24.5044	24.5205	24.5483	24.6046	24.6549	24.7324
	21.8351	21.9831	22.1538	22.3121	22.4907	22.6548	22.8372	23.0031	23.1856	23.3498	23.5119	23.688	23.8433	24.011	24.1562	24.2951	24.4269	24.5507	24.666	24.7719	24.8679	24.9534	25.0112	25.075	25.1107	25.1354	25.1495	25.1534	25.1479	25.1338	25.1122	25.0842	25.0345	24.9983	24.9603	24.9052	24.8686	24.8352	24.7893	24.7666	24.7511	24.7441	24.7462	24.758	24.7797	24.8284	24.8695	24.9193	24.9938
	21.9451	22.0808	22.2236	22.3894	22.5428	22.7168	22.8762	23.0369	23.215	23.3753	23.551	23.707	23.8594	24.0242	24.1667	24.3028	24.4319	24.553	24.6657	24.7691	24.8629	24.9467	25.0033	25.0665	25.1025	25.1284	25.1448	25.1522	25.1515	25.1435	25.1294	25.1103	25.0877	25.063	25.0205	24.9958	24.9733	24.9544	24.9403	24.9152	24.9141	24.9206	24.9522	24.9752	25.0066	25.0629	25.1095	25.1795	25.2378
	22.1714	22.2844	22.4054	22.5333	22.6669	22.805	22.9633	23.1069	23.2517	23.3965	23.5574	23.6994	23.8384	23.9737	24.1213	24.2464	24.3651	24.4769	24.5641	24.6603	24.7479	24.8269	24.88	24.9412	24.9768	25.0041	25.0236	25.036	25.0589	25.0594	25.0555	25.0314	25.0222	25.0122	25.0027	24.9949	24.99	24.9891	24.9932	25.0032	25.0195	25.0598	25.0902	25.1275	25.1886	25.2388	25.3113	25.371	25.4506
	22.4327	22.5164	22.6088	22.6918	22.7982	22.9098	23.0256	23.1446	23.2656	23.3877	23.5098	23.6311	23.7506	23.8674	23.9807	24.0898	24.1939	24.2926	24.3852	24.4713	24.5338	24.6064	24.655	24.7138	24.749	24.778	24.8013	24.8365	24.8504	24.8608	24.8688	24.8751	24.8811	24.8876	24.8958	24.9066	24.938	24.9568	24.9807	25.0103	25.0629	25.1046	25.1524	25.223	25.2989	25.3622	25.4461	25.5323	25.6025
	22.6696	22.7217	22.7658	22.835	22.8942	22.9764	23.0467	23.138	23.2323	23.3288	23.4264	23.5075	23.605	23.7012	23.7954	23.8869	23.9581	24.0426	24.1228	24.1815	24.2525	24.3016	24.3629	24.4025	24.4377	24.4859	24.5135	24.5382	24.5605	24.5984	24.6185	24.6388	24.6601	24.6833	24.7262	24.7556	24.7892	24.8445	24.8881	24.9541	25.0088	25.086	25.1514	25.2387	25.33	25.4245	25.5042	25.6017	25.6987
	22.8338	22.8386	22.8527	22.8753	22.9055	22.9595	23.0022	23.0669	23.1186	23.1905	23.2478	23.3237	23.3834	23.4603	23.5366	23.5948	23.6684	23.7229	23.792	23.8415	23.9052	23.9489	24.0069	24.0452	24.0811	24.1319	24.1641	24.1953	24.243	24.2738	24.3055	24.3558	24.3913	24.4299	24.489	24.5353	24.6033	24.6593	24.7375	24.8212	24.8932	24.9872	25.0859	25.1886	25.2946	25.3858	25.4953	25.6046	25.7124
	22.8581	22.8372	22.809	22.8067	22.8126	22.8428	22.8625	22.8881	22.9185	22.9702	23.0083	23.0662	23.109	23.1533	23.2154	23.2608	23.323	23.3676	23.4284	23.4712	23.5127	23.57	23.6092	23.6643	23.7017	23.7386	23.7924	23.8296	23.8678	23.9244	23.966	24.0273	24.0748	24.143	24.1984	24.2755	24.3576	24.4279	24.5205	24.6183	24.7213	24.829	24.9409	25.0565	25.1747	25.2948	25.4155	25.5357	25.654
	22.7443	22.688	22.6588	22.6388	22.6275	22.624	22.6278	22.638	22.654	22.675	22.7172	22.7461	22.778	22.8123	22.8654	22.9028	22.9582	22.9971	23.0363	23.0926	23.1318	23.1879	23.227	23.2663	23.3228	23.3629	23.4209	23.4633	23.5074	23.5708	23.62	23.6894	23.7455	23.8227	23.9045	23.9741	24.0659	24.1628	24.2651	24.3725	24.4848	24.6017	24.7226	24.847	24.9739	25.1024	25.2316	25.3602	25.4869
	22.4959	22.4301	22.3915	22.3457	22.3258	22.3144	22.3106	22.3138	22.3232	22.3382	22.3751	22.3993	22.427	22.4576	22.5078	22.5428	22.5794	22.6341	22.6727	22.729	22.7688	22.809	22.8667	22.9081	22.9672	23.0103	23.0717	23.1178	23.183	23.2337	23.3043	23.3612	23.4389	23.5038	23.5902	23.6814	23.7775	23.8618	23.9682	24.0796	24.1958	24.3165	24.4412	24.5692	24.717	24.8496	24.983	25.1163	25.2484
	22.1332	22.0672	22.0288	21.9833	21.9642	21.9537	21.9511	21.9558	21.9671	21.9841	22.0233	22.0499	22.0803	22.1308	22.1668	22.2049	22.2616	22.3025	22.3443	22.4037	22.4465	22.5068	22.5505	22.6116	22.6563	22.7188	22.7655	22.8135	22.8803	22.9493	23.0039	23.0785	23.1395	23.2213	23.3072	23.3805	23.4755	23.5752	23.6799	23.7893	23.9034	24.0219	24.1445	24.2707	24.3998	24.5312	24.664	24.7974	24.9474
	21.6902	21.6332	21.6038	21.5845	21.5746	21.5735	21.5804	21.5946	21.6152	21.6416	21.69	21.7256	21.7817	21.8236	21.8678	21.9306	21.9775	22.0422	22.0902	22.1552	22.2031	22.2677	22.315	22.3791	22.426	22.49	22.5372	22.6021	22.651	22.7182	22.7702	22.8414	22.8983	22.9752	23.0386	23.1228	23.211	23.3036	23.3836	23.4851	23.5912	23.7016	23.8162	23.9346	24.0563	24.181	24.3078	24.4361	24.5651
	21.2269	21.2035	21.1739	21.1712	21.195	21.2103	21.2334	21.2635	21.3168	21.3584	21.4044	21.4711	21.5237	21.5954	21.6685	21.7255	21.7996	21.8566	21.9298	21.985	22.0559	22.1085	22.1765	22.2261	22.2914	22.3384	22.4015	22.447	22.5093	22.5547	22.6177	22.6648	22.7305	22.7812	22.8514	22.9075	22.984	23.0472	23.1313	23.2195	23.312	23.3918	23.4929	23.598	23.707	23.8194	23.9349	24.0529	24.1728
	20.7895	20.7888	20.7985	20.8181	20.8637	20.9006	20.9618	21.0124	21.0855	21.1462	21.2275	21.3116	21.3806	21.4677	21.5551	21.625	21.711	21.7953	21.8606	21.9405	22.0177	22.0749	22.1461	22.1973	22.2626	22.3082	22.3682	22.4091	22.4483	22.5031	22.5401	22.5769	22.6309	22.6687	22.7249	22.766	22.8096	22.873	22.9228	22.9933	23.0677	23.1292	23.2121	23.2823	23.3737	23.4693	23.5687	23.6716	23.7776
	20.4391	20.4646	20.5172	20.5622	20.6328	20.6939	20.7786	20.869	20.9639	21.0455	21.1466	21.2494	21.3529	21.4561	21.5582	21.6416	21.7394	21.834	21.9251	21.995	22.0776	22.1555	22.2117	22.2802	22.3271	22.3864	22.4246	22.4589	22.5069	22.5349	22.5605	22.6014	22.6241	22.6464	22.6688	22.692	22.7336	22.7603	22.7897	22.8391	22.8751	22.9151	22.9763	23.025	23.0954	23.1533	23.2329	23.3169	23.3881
	20.2123	20.2822	20.3447	20.433	20.5289	20.6317	20.7401	20.8531	20.9697	21.0887	21.2091	21.3298	21.4499	21.5682	21.6841	21.7966	21.9049	21.9915	22.0898	22.1824	22.2688	22.3319	22.4056	22.4558	22.5166	22.5541	22.6028	22.629	22.6501	22.6667	22.6794	22.6888	22.6957	22.7178	22.7218	22.7255	22.7297	22.735	22.7422	22.752	22.7648	22.7814	22.8021	22.8443	22.8743	22.9094	22.9667	23.0122	23.0798
	20.1513	20.2305	20.3355	20.4484	20.5681	20.6935	20.8236	20.9742	21.1101	21.2472	21.3844	21.5206	21.6717	21.8027	21.9297	22.0518	22.1683	22.2785	22.3818	22.4608	22.5491	22.6294	22.6847	22.7489	22.7881	22.8365	22.8605	22.8774	22.8877	22.8921	22.8912	22.8857	22.8763	22.8639	22.8493	22.8333	22.7999	22.7837	22.7687	22.7556	22.7452	22.7381	22.735	22.7363	22.7425	22.7541	22.7712	22.7941	22.8398
	20.2332	20.3525	20.4966	20.6306	20.7703	20.9147	21.0795	21.2297	21.381	21.5492	21.6993	21.847	21.9914	22.1484	22.283	22.4114	22.5328	22.6466	22.7521	22.8489	22.9197	22.9982	23.0673	23.1099	23.1433	23.1845	23.2	23.2072	23.2066	23.1988	23.1846	23.1476	23.1226	23.0936	23.0445	23.01	22.9742	22.921	22.8852	22.8508	22.8015	22.7722	22.7465	22.7252	22.6917	22.6806	22.6753	22.6761	22.6832
	20.5049	20.6424	20.7867	20.9367	21.1083	21.2664	21.4439	21.6055	21.7841	21.9444	22.1024	22.274	22.424	22.5685	22.7236	22.8543	22.9771	23.091	23.1958	23.2737	23.3587	23.4333	23.4805	23.5344	23.561	23.5776	23.5845	23.5821	23.5711	23.552	23.5086	23.4756	23.4369	23.3763	23.3288	23.2613	23.2087	23.1381	23.0844	23.0144	22.9632	22.8975	22.8522	22.7939	22.7573	22.7261	22.6836	22.6643	22.6516
	20.8972	21.047	21.2194	21.3795	21.56	21.7259	21.91	22.0772	22.2603	22.4242	22.6018	22.7579	22.9087	23.0701	23.2073	23.3364	23.4567	23.5676	23.6686	23.7422	23.8222	23.8913	23.9324	23.9626	23.9821	24.008	24.0067	23.9787	23.9585	23.9297	23.8931	23.8324	23.7825	23.7102	23.6335	23.5704	23.4877	23.4204	23.3356	23.2512	23.185	23.1041	23.026	22.9688	22.899	22.8513	22.7922	22.7562	22.7268
	21.3967	21.5695	21.7297	21.9104	22.0765	22.2609	22.4286	22.6124	22.7773	22.9561	23.1139	23.2667	23.4305	23.5704	23.7025	23.8262	23.9408	24.0456	24.1403	24.2075	24.2808	24.3261	24.3773	24.4006	24.4129	24.4147	24.4062	24.3879	24.3603	24.3071	24.2629	24.1944	24.1366	24.0562	23.9712	23.8995	23.808	23.7146	23.6204	23.5432	23.4499	23.3585	23.2697	23.2013	23.1201	23.0436	22.9894	22.9241	22.882
	21.9648	22.1372	22.296	22.4572	22.6368	22.7999	22.9794	23.1403	23.3156	23.4703	23.6206	23.7824	23.9209	24.0524	24.176	24.2912	24.3972	24.4936	24.5631	24.6392	24.7047	24.7426	24.7696	24.7861	24.792	24.7876	24.7734	24.7496	24.7169	24.6588	24.6099	24.5371	24.4749	24.3904	24.3012	24.2084	24.1297	24.032	23.9334	23.8345	23.7364	23.6568	23.5625	23.4713	23.3838	23.3177	23.2395	23.1838	23.1169
	22.5418	22.6912	22.86	23.0132	23.1841	23.3376	23.49	23.6573	23.8045	23.9479	24.0866	24.2368	24.3638	24.4838	24.5962	24.6834	24.7789	24.8653	24.9422	24.9924	25.0326	25.0799	25.1001	25.1103	25.1108	25.1017	25.0834	25.0563	25.0039	24.9607	24.8933	24.8364	24.7567	24.6719	24.5998	24.5072	24.412	24.3149	24.2167	24.1353	24.0375	23.9409	23.8465	23.7717	23.6833	23.5988	23.5358	23.4608	23.391
	23.0857	23.2244	23.3646	23.5055	23.6634	23.8034	23.9418	24.0778	24.2106	24.3565	24.4808	24.5998	24.7128	24.8023	24.9017	24.9935	25.0773	25.1358	25.2027	25.2437	25.2928	25.3158	25.3298	25.3349	25.3313	25.3191	25.2987	25.2534	25.2178	25.1752	25.1093	25.0376	24.9778	24.8964	24.8283	24.7401	24.6495	24.5573	24.4812	24.3879	24.295	24.2034	24.1306	24.0432	23.9587	23.8948	23.8179	23.7453	23.6944
	23.5428	23.6673	23.7926	23.918	24.0429	24.1667	24.2885	24.4079	24.5241	24.6366	24.7448	24.8481	24.9459	25.0208	25.1064	25.1853	25.2401	25.3046	25.3446	25.3768	25.4183	25.435	25.4438	25.445	25.4387	25.4251	25.3875	25.3602	25.3266	25.2702	25.2253	25.1757	25.1047	25.0299	24.969	24.8886	24.8233	24.7396	24.6553	24.588	24.5041	24.4214	24.3573	24.2784	24.2021	24.1459	24.0762	24.0273	23.9655
	23.8853	23.9765	24.0849	24.193	24.3003	24.4062	24.5103	24.612	24.7107	24.789	24.8805	24.9676	25.0331	25.1104	25.1823	25.2315	25.2917	25.3287	25.3595	25.3838	25.4186	25.43	25.4349	25.4336	25.4261	25.4126	25.3764	25.3519	25.3223	25.2709	25.2323	25.1899	25.127	25.0783	25.0101	24.957	24.8856	24.8302	24.7575	24.685	24.6301	24.5592	24.5069	24.4396	24.3916	24.3293	24.287	24.2479	24.1954
	24.0801	24.171	24.2618	24.3351	24.4244	24.5123	24.5984	24.6654	24.7468	24.8253	24.8834	24.955	25.0056	25.0691	25.1111	25.1485	25.198	25.2256	25.2482	25.2657	25.295	25.3023	25.3046	25.3019	25.2945	25.2655	25.2492	25.2287	25.2044	25.1766	25.1287	25.0949	25.0586	25.0034	24.9634	24.9053	24.8633	24.8039	24.7615	24.7194	24.6612	24.621	24.5653	24.5285	24.4937	24.4442	24.4144	24.3873	24.3631
	24.1581	24.215	24.2885	24.3614	24.4163	24.4869	24.539	24.6063	24.6544	24.7171	24.7602	24.8004	24.8545	24.8883	24.9187	24.9626	24.9858	25.0053	25.0209	25.0328	25.0579	25.0622	25.0629	25.06	25.0366	25.027	25.0143	24.9988	24.9806	24.96	24.9203	24.8958	24.8698	24.8425	24.7974	24.7686	24.7396	24.7106	24.665	24.6369	24.6098	24.5669	24.5425	24.5197	24.4988	24.4799	24.4463	24.4319	24.4201
	24.0948	24.1527	24.1932	24.25	24.2889	24.3268	24.3804	24.4156	24.449	24.4977	24.5273	24.5548	24.5971	24.62	24.6404	24.6582	24.6735	24.6862	24.7132	24.7206	24.7254	24.7277	24.7276	24.7251	24.7204	24.7136	24.7049	24.6775	24.6655	24.6521	24.6376	24.6221	24.606	24.5894	24.5555	24.5386	24.522	24.5058	24.4903	24.4756	24.4451	24.4328	24.4219	24.4126	24.405	24.3993	24.3954	24.3935	24.3936
	23.9449	23.9715	24.0147	24.0404	24.0653	24.0893	24.1294	24.1514	24.1722	24.1918	24.2099	24.2436	24.2587	24.2723	24.2843	24.2947	24.3034	24.3105	24.3159	24.3198	24.3221	24.323	24.3225	24.3208	24.3178	24.3138	24.3088	24.3031	24.2967	24.2898	24.2826	24.2752	24.2678	24.2606	24.2537	24.2473	24.2415	24.2366	24.2156	24.2127	24.211	24.2106	24.2117	24.2142	24.2183	24.2411	24.2485	24.2576	24.2683
	23.7204	23.7348	23.7488	23.7793	23.7923	23.8047	23.8163	23.8273	23.8375	23.8469	23.8554	23.8631	23.8869	23.8928	23.8978	23.9019	23.9052	23.9077	23.9093	23.9103	23.9106	23.9103	23.9095	23.9082	23.9066	23.9048	23.9028	23.9008	23.8988	23.8971	23.8957	23.8947	23.8943	23.8946	23.8956	23.8975	23.9004	23.9044	23.9095	23.9159	23.9237	23.9327	23.9432	23.9552	23.9686	23.9834	24.0168	24.0345	24.0537
	23.472	23.4762	23.4801	23.4835	23.4866	23.4893	23.4916	23.4935	23.495	23.496	23.4967	23.4969	23.4968	23.4963	23.4955	23.4944	23.4931	23.4916	23.49	23.4882	23.4865	23.4849	23.4833	23.482	23.481	23.4803	23.4801	23.4805	23.4814	23.4831	23.4856	23.4889	23.4932	23.4985	23.505	23.5126	23.5384	23.5484	23.5598	23.5726	23.5867	23.6022	23.6191	23.6544	23.6741	23.6951	23.7174	23.741	23.7828
	23.2336	23.2295	23.2251	23.2204	23.2155	23.2104	23.2051	23.1996	23.1939	23.1881	23.1653	23.1593	23.1534	23.1476	23.1418	23.1361	23.1307	23.1255	23.1207	23.1162	23.1122	23.1087	23.1057	23.1035	23.1019	23.1011	23.1012	23.1022	23.1042	23.1072	23.1114	23.1167	23.1232	23.1309	23.14	23.1504	23.1621	23.1922	23.2067	23.2226	23.2399	23.2586	23.2786	23.317	23.3397	23.3636	23.3887	23.432	23.4593
	23.0354	23.0246	23.0136	23.0024	22.9911	22.9796	22.9681	22.9566	22.9281	22.9166	22.9053	22.8942	22.8832	22.8726	22.8623	22.8525	22.8431	22.8343	22.809	22.8014	22.7945	22.7885	22.7832	22.7789	22.7755	22.7732	22.772	22.7719	22.7729	22.7752	22.7787	22.7836	22.7898	22.7973	22.8063	22.8336	22.8453	22.8584	22.873	22.8889	22.9062	22.9248	22.9618	22.983	23.0055	23.0291	23.0708	23.0966	23.1233
	22.9176	22.9014	22.8851	22.8687	22.8521	22.8355	22.8019	22.7853	22.7689	22.7526	22.7365	22.7208	22.6884	22.6734	22.6588	22.6448	22.6315	22.6187	22.6067	22.5785	22.5682	22.5587	22.5502	22.5427	22.5363	22.531	22.5268	22.5239	22.5222	22.5218	22.5226	22.5248	22.5284	22.5333	22.5396	22.5473	22.5563	22.5667	22.5785	22.6086	22.623	22.6387	22.6557	22.6739	22.6932	22.7306	22.7521	22.7745	22.7979
	22.8932	22.8728	22.8522	22.8145	22.7936	22.7727	22.7518	22.731	22.6933	22.6727	22.6525	22.6325	22.6128	22.5767	22.558	22.5398	22.5223	22.5054	22.4893	22.457	22.4425	22.4289	22.4163	22.4047	22.3941	22.3846	22.3762	22.369	22.346	22.3412	22.3376	22.3353	22.3343	22.3346	22.3362	22.3391	22.3433	22.3657	22.3725	22.3805	22.3897	22.4001	22.4117	22.4245	22.4383	22.4531	22.486	22.5028	22.5204
	22.9643	22.9235	22.8995	22.8752	22.8508	22.8093	22.7848	22.7602	22.7358	22.6944	22.6703	22.6464	22.6228	22.5996	22.5598	22.5375	22.5157	22.4946	22.4571	22.4372	22.4182	22.4	22.3826	22.3661	22.3335	22.319	22.3054	22.2929	22.2815	22.2711	22.2619	22.2539	22.2299	22.2242	22.2196	22.2162	22.214	22.213	22.2131	22.2143	22.2167	22.2202	22.2248	22.2474	22.254	22.2616	22.2702	22.2796	22.2899
	23.1049	23.0784	23.0346	23.0076	22.9803	22.9528	22.9081	22.8804	22.8527	22.808	22.7804	22.7529	22.7257	22.6817	22.655	22.6286	22.6027	22.5602	22.5353	22.5109	22.4872	22.4471	22.4247	22.403	22.3821	22.3451	22.3259	22.3076	22.2902	22.2737	22.2582	22.2267	22.2132	22.2007	22.1892	22.1787	22.1693	22.1609	22.1535	22.1472	22.1418	22.1375	22.1341	22.1317	22.1302	22.1127	22.1301	22.1313	22.1333
	23.3133	23.2679	23.239	23.2098	23.1632	23.1333	23.1032	23.073	23.0255	22.995	22.9645	22.9169	22.8864	22.8561	22.8089	22.7789	22.7491	22.7197	22.6736	22.6449	22.6167	22.572	22.5447	22.5181	22.492	22.4496	22.4248	22.4008	22.3775	22.3379	22.3161	22.2952	22.275	22.2557	22.2202	22.2027	22.1859	22.1701	22.1552	22.1411	22.1109	22.0987	22.0873	22.0767	22.0671	22.0583	22.0503	22.0431	22.0368
	23.5469	23.5003	23.4701	23.4394	23.3913	23.3598	23.328	23.2788	23.2464	23.2138	23.164	23.131	23.098	23.048	23.0149	22.982	22.9491	22.8993	22.8668	22.8345	22.7854	22.7536	22.7222	22.6742	22.6436	22.6134	22.5667	22.5376	22.509	22.4639	22.4365	22.4097	22.3835	22.3411	22.3163	22.2922	22.2688	22.2292	22.2073	22.1861	22.1658	22.1462	22.1104	22.0923	22.0751	22.0586	22.0429	22.028	22.0138
	23.7766	23.7295	23.6988	23.6676	23.6188	23.5865	23.5538	23.5037	23.4702	23.4363	23.3852	23.3508	23.3162	23.2644	23.2295	23.1945	23.1424	23.1074	23.0723	23.0204	22.9855	22.9508	22.8992	22.8649	22.8138	22.78	22.7465	22.6963	22.6636	22.6312	22.5993	22.5508	22.5198	22.4893	22.4424	22.413	22.3842	22.339	22.3114	22.2844	22.2581	22.2154	22.1904	22.1661	22.1425	22.1025	22.0803	22.0588	22.038
	23.9565	23.9269	23.8967	23.8488	23.8173	23.7852	23.7356	23.7025	23.6689	23.6179	23.5835	23.5488	23.4967	23.4614	23.4258	23.3729	23.3369	23.3008	23.2475	23.2112	23.1579	23.1215	23.0852	23.0319	22.9958	22.9598	22.9069	22.8712	22.8358	22.7836	22.7488	22.6972	22.663	22.6291	22.5786	22.5456	22.513	22.4638	22.4322	22.401	22.3704	22.3233	22.2938	22.2649	22.2195	22.1918	22.1647	22.1383	22.0955
	24.079	24.0508	24.0219	23.9753	23.9451	23.9143	23.8659	23.8339	23.8014	23.7684	23.7179	23.684	23.6328	23.5981	23.5631	23.5108	23.4752	23.4394	23.3863	23.3501	23.3138	23.2603	23.2238	23.1872	23.1336	23.097	23.0434	23.0069	22.9706	22.9173	22.8813	22.8454	22.7927	22.7573	22.7221	22.6703	22.6358	22.6016	22.5508	22.5173	22.4843	22.4348	22.4027	22.3711	22.323	22.2924	22.2623	22.2158	22.1869
	24.1264	24.0835	24.0569	24.0296	23.9846	23.9561	23.9269	23.8971	23.8498	23.8189	23.7875	23.7387	23.7064	23.6737	23.6236	23.5902	23.5564	23.5053	23.4709	23.4363	23.3844	23.3494	23.3142	23.2619	23.2264	23.1909	23.1384	23.1028	23.0672	23.0147	22.9792	22.9268	22.8916	22.8565	22.8045	22.7698	22.7352	22.684	22.6499	22.6162	22.5658	22.5328	22.5001	22.4507	22.4188	22.3873	22.3393	22.3087	22.2786
	24.0564	24.0336	24.01	23.9689	23.944	23.9186	23.8925	23.8489	23.8217	23.794	23.7488	23.7201	23.6909	23.6613	23.6143	23.5839	23.5531	23.505	23.4736	23.4419	23.3929	23.3607	23.3283	23.2786	23.2459	23.213	23.163	23.1299	23.0967	23.0465	23.0133	22.9801	22.9299	22.8969	22.8639	22.814	22.7812	22.7486	22.7162	22.667	22.635	22.6033	22.5548	22.5236	22.4928	22.4453	22.4151	22.3853	22.3389
	23.905	23.8857	23.8488	23.8283	23.8072	23.7855	23.7463	23.7235	23.7002	23.6764	23.6522	23.6104	23.5852	23.5596	23.5166	23.4902	23.4634	23.4363	23.3919	23.3641	23.3361	23.3079	23.2624	23.2337	23.2048	23.1587	23.1295	23.1001	23.0707	23.0242	22.9946	22.9649	22.9183	22.8886	22.859	22.8125	22.7829	22.7535	22.7242	22.678	22.649	22.6202	22.5745	22.546	22.5178	22.4898	22.4451	22.4176	22.3905
	23.6664	23.634	23.618	23.6015	23.5845	23.567	23.5489	23.5134	23.4944	23.475	23.4552	23.4349	23.3972	23.3761	23.3547	23.3329	23.3107	23.2713	23.2485	23.2255	23.2022	23.1616	23.1378	23.1138	23.0895	23.0481	23.0236	22.9989	22.9741	22.9491	22.9071	22.882	22.8568	22.8147	22.7894	22.7642	22.739	22.6969	22.6718	22.6467	22.6218	22.58	22.5552	22.5306	22.5062	22.4819	22.4409	22.417	22.3933
	23.3597	23.3481	23.3361	23.3236	23.3107	23.2804	23.2666	23.2525	23.2379	23.223	23.2077	23.192	23.159	23.1426	23.126	23.109	23.0917	23.0742	23.0393	23.0213	23.0029	22.9844	22.9656	22.9297	22.9105	22.8912	22.8717	22.8521	22.8323	22.7954	22.7755	22.7554	22.7353	22.7151	22.6778	22.6576	22.6373	22.617	22.5797	22.5595	22.5393	22.5191	22.499	22.462	22.4421	22.4223	22.4026	22.383	22.3466
	23.026	23.018	23.0096	23.0009	22.9918	22.9825	22.9727	22.9627	22.9523	22.9246	22.9137	22.9024	22.8909	22.8791	22.867	22.8547	22.8421	22.8124	22.7993	22.7861	22.7727	22.7591	22.7453	22.7313	22.7171	22.6858	22.6714	22.6569	22.6422	22.6274	22.6125	22.5805	22.5655	22.5503	22.5352	22.5199	22.5047	22.4894	22.4571	22.4418	22.4265	22.4112	22.396	22.3808	22.3656	22.3335	22.3185	22.3035	22.2887
	22.6907	22.6858	22.6806	22.6752	22.6695	22.6636	22.6574	22.6509	22.6443	22.6374	22.6303	22.6229	22.6154	22.6076	22.5997	22.5746	22.5662	22.5577	22.5491	22.5402	22.5312	22.5221	22.5128	22.5034	22.4938	22.4842	22.4574	22.4475	22.4375	22.4274	22.4172	22.407	22.3966	22.3863	22.3758	22.3653	22.3378	22.3272	22.3166	22.306	22.2954	22.2848	22.2742	22.2636	22.253	22.2254	22.2149	22.2044	22.194
	22.3946	22.3921	22.3895	22.3867	22.3837	22.3806	22.3773	22.3738	22.3701	22.3663	22.3454	22.3413	22.337	22.3326	22.3281	22.3234	22.3186	22.3137	22.3087	22.3035	22.2983	22.2929	22.2874	22.2818	22.2762	22.2704	22.2645	22.2586	22.2526	22.2295	22.2234	22.2172	22.2109	22.2046	22.1983	22.1919	22.1855	22.179	22.1725	22.166	22.1595	22.1529	22.1464	22.1398	22.1333	22.1097	22.1032	22.0967	22.0902
	22.139	22.1384	22.1377	22.1368	22.1358	22.1347	22.1336	22.1323	22.1309	22.1124	22.1108	22.1092	22.1074	22.1056	22.1036	22.1016	22.0995	22.0973	22.0951	22.0927	22.0903	22.0879	22.0853	22.0827	22.0801	22.0773	22.0745	22.0717	22.0688	22.0659	22.0629	22.0599	22.0568	22.0538	22.0506	22.0475	22.0443	22.0411	22.0378	22.0346	22.0313	22.0281	22.0248	22.0215	22.0182	22.0149	21.9946	21.9913	21.988
	21.9354	21.9359	21.9364	21.9368	21.9371	21.9374	21.9376	21.9378	21.9379	21.938	21.938	21.938	21.9379	21.9378	21.9376	21.9374	21.9371	21.9368	21.9364	21.936	21.9356	21.9351	21.9346	21.934	21.9335	21.9328	21.9322	21.9315	21.9308	21.9301	21.9293	21.9285	21.9277	21.9269	21.9261	21.9252	21.9243	21.9234	21.9225	21.9216	21.9206	21.9197	21.9187	21.9178	21.9168	21.9159	21.9149	21.9139	21.913
	21.8033	21.8045	21.8055	21.8066	21.8076	21.8086	21.8096	21.8106	21.8115	21.8124	21.8133	21.8141	21.815	21.8158	21.8166	21.8174	21.8181	21.8189	21.8196	21.8203	21.821	21.8217	21.8223	21.8229	21.8236	21.8242	21.8248	21.8253	21.8259	21.8264	21.827	21.8275	21.828	21.8285	21.829	21.8295	21.83	21.8305	21.8309	21.8314	21.8318	21.8323	21.8327	21.8332	21.8336	21.8341	21.8345	21.8349	21.8354
	21.7202	21.7214	21.7226	21.7238	21.725	21.7261	21.7273	21.7284	21.7296	21.7307	21.7319	21.733	21.7341	21.7352	21.7363	21.7374	21.7385	21.7396	21.7406	21.7417	21.7428	21.7438	21.7449	21.7459	21.7469	21.748	21.749	21.75	21.7511	21.7521	21.7531	21.7541	21.7551	21.7561	21.7571	21.7581	21.7591	21.7601	21.7611	21.779	21.78	21.781	21.782	21.783	21.7839	21.7849	21.7859	21.7868	21.7878
	21.6903	21.6911	21.692	21.6928	21.6936	21.6945	21.6953	21.6961	21.6969	21.6978	21.6986	21.6994	21.7002	21.701	21.7019	21.7027	21.7035	21.7043	21.7051	21.7059	21.7067	21.7075	21.7083	21.7091	21.7099	21.7107	21.7115	21.7123	21.7131	21.7139	21.7147	21.7155	21.7163	21.7171	21.7179	21.7187	21.7195	21.7202	21.721	21.7218	21.7226	21.7234	21.7241	21.7249	21.7257	21.7265	21.7272	21.728	21.7288
[truncated: 755 more columns]

## Sheet: mothick 98.8PCS
	2.747	2.747	2.747	2.747	2.747	2.747	2.747	2.747	2.747	2.747	2.747	2.747	2.747	2.747	2.747	2.747	2.747	2.747	2.747	2.747	2.747	2.747	2.747	2.747	2.747	2.747	2.747	2.747	2.747	2.747	2.747	2.747	2.747	2.747	2.747	2.747	2.747	2.747	2.747	2.747	2.747	2.747	2.747	2.747	2.747	2.747	2.747	2.747	2.747
	2.82531	2.80726	2.80621	2.80515	2.80409	2.80302	2.80196	2.80089	2.79982	2.79874	2.79767	2.79659	2.79551	2.79443	2.79334	2.79226	2.79117	2.79008	2.78899	2.7879	2.78681	2.78571	2.78462	2.78352	2.78242	2.78132	2.78022	2.77912	2.77802	2.77692	2.77581	2.77471	2.77361	2.7725	2.7714	2.77029	2.76918	2.76808	2.76697	2.76586	2.76476	2.76365	2.76255	2.76144	2.76033	2.75923	2.75812	2.75702	2.75592
	2.88142	2.87918	2.87694	2.87469	2.87244	2.87019	2.86794	2.86568	2.86343	2.86117	2.85891	2.85666	2.8544	2.85214	2.84988	2.84762	2.84536	2.8431	2.84084	2.83859	2.83633	2.83407	2.83182	2.82956	2.82731	2.82506	2.80581	2.80357	2.80132	2.79908	2.79684	2.7946	2.79237	2.79013	2.78791	2.78568	2.78346	2.78124	2.77902	2.77681	2.7746	2.7724	2.7702	2.768	2.76581	2.76362	2.76144	2.75926	2.75708
	2.91903	2.91545	2.91187	2.90829	2.90471	2.90114	2.89757	2.89401	2.89045	2.8869	2.88335	2.87981	2.87628	2.87275	2.86923	2.86571	2.86221	2.85871	2.85522	2.85174	2.84826	2.8448	2.84134	2.8379	2.83446	2.83103	2.82762	2.80721	2.80382	2.80043	2.79706	2.7937	2.79035	2.78701	2.78369	2.78037	2.77707	2.77378	2.77051	2.76725	2.764	2.76076	2.75754	2.75433	2.75114	2.74796	2.7448	2.74164	2.73851
	2.9438	2.9217	2.91661	2.91154	2.90648	2.90143	2.89641	2.8914	2.8864	2.88143	2.87647	2.87153	2.86661	2.86171	2.85684	2.85198	2.84714	2.84233	2.83753	2.83276	2.82802	2.80629	2.80159	2.79692	2.79227	2.78764	2.78304	2.77847	2.77392	2.7694	2.76491	2.76045	2.75601	2.7516	2.74722	2.74286	2.73854	2.73425	2.72998	2.72575	2.72154	2.71737	2.71322	2.70911	2.68803	2.68397	2.67995	2.67596	2.672
	2.89733	2.89053	2.88375	2.877	2.87029	2.8636	2.85695	2.85033	2.84375	2.83721	2.8307	2.80722	2.80079	2.79439	2.78804	2.78172	2.77545	2.76921	2.76302	2.75688	2.75077	2.74472	2.7387	2.73274	2.72682	2.72094	2.71512	2.70934	2.68662	2.68094	2.67531	2.66973	2.66421	2.65874	2.65331	2.64794	2.64263	2.63737	2.63216	2.627	2.6219	2.61686	2.61187	2.60693	2.60205	2.59723	2.59246	2.57075	2.5661
	2.82872	2.80301	2.79434	2.78573	2.77717	2.76866	2.7602	2.7518	2.74345	2.73516	2.72693	2.71876	2.71065	2.6856	2.67762	2.6697	2.66184	2.65405	2.64633	2.63868	2.6311	2.62358	2.61614	2.60878	2.60148	2.59427	2.57012	2.56306	2.55607	2.54916	2.54233	2.53558	2.52891	2.52232	2.51581	2.50939	2.50305	2.4968	2.49063	2.48455	2.47856	2.45565	2.44982	2.44409	2.43845	2.43289	2.42742	2.42205	2.41676
	2.70813	2.68032	2.66957	2.6589	2.64829	2.63776	2.62731	2.61693	2.60662	2.5964	2.56927	2.55921	2.54924	2.53936	2.52956	2.51986	2.51025	2.50073	2.4913	2.48197	2.45575	2.44662	2.43759	2.42866	2.41984	2.41112	2.40251	2.39401	2.38562	2.37734	2.36917	2.36112	2.33618	2.32835	2.32065	2.31306	2.3056	2.29825	2.29102	2.28392	2.27695	2.27009	2.26337	2.25677	2.25029	2.24395	2.22073	2.21465	2.20869
	2.54546	2.53236	2.51935	2.50643	2.4936	2.48086	2.45122	2.43868	2.42623	2.41389	2.40166	2.38953	2.37751	2.36561	2.33681	2.32514	2.31358	2.30214	2.29082	2.27963	2.26856	2.25762	2.24682	2.21914	2.2086	2.1982	2.18793	2.17781	2.16783	2.15799	2.1483	2.13876	2.12937	2.10313	2.09404	2.08511	2.07634	2.06772	2.05927	2.05098	2.04285	2.03489	2.0271	2.01947	2.01202	1.98773	1.98062	1.97368	1.96692
	2.38887	2.37333	2.3579	2.32558	2.31037	2.29528	2.2803	2.26544	2.2507	2.21909	2.2046	2.19024	2.17602	2.16193	2.14798	2.13416	2.1035	2.08997	2.07659	2.06337	2.05029	2.03738	2.02462	2.01202	1.98258	1.97031	1.95821	1.94628	1.93452	1.92294	1.91153	1.90031	1.88927	1.86141	1.85075	1.84027	1.82999	1.8199	1.81001	1.80032	1.79083	1.78154	1.77247	1.7466	1.73794	1.7295	1.72127	1.71326	1.70547
	2.22047	2.2024	2.18446	2.16665	2.14897	2.13143	2.09703	2.07977	2.06265	2.04568	2.02887	2.0122	1.9787	1.96234	1.94616	1.93013	1.91427	1.89858	1.86606	1.85071	1.83555	1.82056	1.80575	1.79113	1.7767	1.74546	1.73141	1.71756	1.7039	1.69045	1.67721	1.66417	1.63434	1.62172	1.60933	1.59715	1.58519	1.57346	1.56195	1.55068	1.53964	1.51184	1.50128	1.49096	1.48088	1.47105	1.46148	1.45216	1.44309
	2.0895	2.06887	2.0484	2.0281	2.00796	1.97098	1.95118	1.93155	1.9121	1.89282	1.85672	1.8378	1.81907	1.80052	1.78216	1.74699	1.72901	1.71122	1.69363	1.67624	1.65904	1.62505	1.60827	1.59169	1.57532	1.55916	1.54321	1.51048	1.49497	1.47968	1.46462	1.44978	1.43517	1.40379	1.38965	1.37575	1.36209	1.34867	1.3355	1.32258	1.30991	1.2805	1.26835	1.25647	1.24485	1.2335	1.22243	1.21163	1.20112
	2.00736	1.96724	1.94433	1.92164	1.89917	1.85991	1.83787	1.81606	1.79446	1.77309	1.73493	1.714	1.69329	1.67281	1.63554	1.6155	1.59569	1.5761	1.55673	1.52058	1.50167	1.48297	1.46451	1.44627	1.42825	1.39347	1.37592	1.35859	1.3415	1.32465	1.30802	1.27464	1.25849	1.24258	1.22691	1.21149	1.19632	1.16439	1.14972	1.1353	1.12114	1.10724	1.09361	1.08024	1.05014	1.03732	1.02477	1.01251	1.00053
	1.94504	1.91961	1.89448	1.85266	1.82813	1.80391	1.77998	1.73935	1.71601	1.69296	1.6702	1.63072	1.60852	1.5866	1.56496	1.54358	1.50548	1.48464	1.46406	1.44374	1.42368	1.38687	1.36731	1.348	1.32894	1.31013	1.27455	1.25622	1.23812	1.22027	1.20265	1.16827	1.15113	1.13422	1.11755	1.10112	1.08493	1.05197	1.03625	1.02078	1.00555	0.990561	0.975822	0.961332	0.930096	0.916115	0.902392	0.888932	0.875738
	1.93343	1.90601	1.86204	1.83549	1.80938	1.78369	1.74142	1.71655	1.69208	1.66801	1.62731	1.604	1.58105	1.55846	1.51922	1.49731	1.47574	1.4545	1.43356	1.39594	1.37561	1.35558	1.33582	1.31635	1.28014	1.26119	1.2425	1.22406	1.20587	1.18791	1.15319	1.13569	1.11843	1.10138	1.08456	1.05095	1.03456	1.01838	1.00241	0.986658	0.971112	0.955776	0.92365	0.908736	0.894033	0.879544	0.865271	0.851215	0.83738
	1.94397	1.91502	1.86972	1.84204	1.81497	1.7885	1.74561	1.72029	1.69552	1.67128	1.63056	1.60734	1.58461	1.56235	1.54053	1.50215	1.48119	1.46063	1.44045	1.40365	1.38419	1.36508	1.34629	1.32781	1.30963	1.27473	1.2571	1.23973	1.22261	1.20573	1.18907	1.15564	1.13941	1.12339	1.10756	1.09191	1.07645	1.04417	1.02905	1.01411	0.999322	0.984697	0.97023	0.955918	0.92476	0.910754	0.896901	0.8832	0.869652
	1.95754	1.92768	1.89873	1.85365	1.82642	1.80001	1.77441	1.73258	1.70849	1.68513	1.66245	1.62343	1.60205	1.58128	1.56108	1.54143	1.50531	1.48669	1.46853	1.45083	1.43354	1.39966	1.38315	1.36699	1.35116	1.33564	1.32042	1.30546	1.27376	1.2593	1.24506	1.23103	1.21718	1.20352	1.19003	1.15968	1.14649	1.13343	1.12049	1.10767	1.09497	1.08236	1.05286	1.04044	1.02811	1.01587	1.00371	0.991618	0.979605
	1.94996	1.91994	1.89113	1.84651	1.82004	1.79466	1.75334	1.73004	1.70772	1.68632	1.66582	1.62917	1.61032	1.59223	1.57487	1.55819	1.54216	1.50973	1.49487	1.48054	1.46671	1.45334	1.44041	1.42788	1.39871	1.38689	1.37538	1.36417	1.35322	1.3425	1.33201	1.32172	1.31161	1.28466	1.27486	1.26519	1.25563	1.24617	1.2368	1.22751	1.21828	1.20911	1.19999	1.1909	1.16485	1.15581	1.14679	1.13778	1.12877
	1.89548	1.84914	1.82138	1.79515	1.75338	1.73001	1.70799	1.68724	1.66771	1.63234	1.61507	1.59884	1.58359	1.56926	1.55581	1.54316	1.51428	1.50311	1.49261	1.48272	1.4734	1.4646	1.4563	1.44844	1.44099	1.43392	1.42719	1.40377	1.39763	1.39175	1.38609	1.38064	1.37538	1.37027	1.36531	1.36047	1.35574	1.3511	1.34653	1.34203	1.33757	1.33315	1.32876	1.32438	1.32001	1.31562	1.31122	1.3068	1.28534
	1.737	1.70925	1.68345	1.65951	1.62035	1.59989	1.58103	1.5637	1.54782	1.5163	1.50307	1.49104	1.48014	1.4703	1.46145	1.45352	1.44644	1.44016	1.43461	1.42974	1.4255	1.42184	1.4017	1.39905	1.39684	1.39504	1.39361	1.39252	1.39174	1.39124	1.39099	1.39098	1.39117	1.39155	1.39211	1.39282	1.39366	1.39463	1.39571	1.39689	1.39815	1.39948	1.40088	1.40232	1.4038	1.4223	1.42382	1.42534	1.42685
	1.49237	1.46707	1.44404	1.42317	1.38735	1.37045	1.35537	1.34201	1.33025	1.32	1.31115	1.28661	1.28028	1.27509	1.27095	1.26778	1.2655	1.26405	1.26336	1.26337	1.26403	1.26529	1.26709	1.2694	1.27217	1.27537	1.27898	1.28296	1.30428	1.30894	1.31389	1.31914	1.32467	1.33045	1.33649	1.34277	1.34927	1.35601	1.36295	1.3701	1.37746	1.385	1.39272	1.40062	1.42568	1.4339	1.44225	1.45074	1.45933
	1.13901	1.11689	1.09725	1.07995	1.04785	1.03479	1.02365	1.01429	1.00659	1.00041	0.995642	0.99218	0.989917	0.988756	0.988608	0.989388	0.991021	0.993437	0.996572	1.00037	1.00478	1.00977	1.01528	1.02129	1.02778	1.03471	1.04208	1.04986	1.07505	1.08365	1.09264	1.10203	1.11181	1.122	1.13258	1.14357	1.15497	1.16679	1.19602	1.20868	1.22176	1.23526	1.24919	1.26354	1.2783	1.31046	1.32603	1.34198	1.35829
	0.684342	0.665837	0.649859	0.636222	0.624747	0.615264	0.607608	0.584624	0.580164	0.577092	0.575278	0.574605	0.574963	0.576256	0.578393	0.581297	0.584899	0.606141	0.610971	0.61635	0.622244	0.628631	0.635493	0.64282	0.650609	0.658864	0.667591	0.676805	0.68652	0.696758	0.724541	0.735894	0.747842	0.760413	0.773633	0.78753	0.802129	0.817454	0.850529	0.867372	0.885001	0.90343	0.92267	0.959727	0.980604	1.0023	1.02481	1.04811	1.0892
	0.166476	0.151612	0.139061	0.111603	0.10303	0.0961437	0.0907597	0.086706	0.0838245	0.0819708	0.0810147	0.0808406	0.081347	0.0824466	0.0840663	0.0861464	0.0886409	0.0915163	0.0947515	0.0983368	0.102273	0.106573	0.111255	0.11635	0.138894	0.144929	0.151505	0.158674	0.166494	0.175025	0.184328	0.194466	0.205503	0.217499	0.230516	0.261612	0.276842	0.293257	0.310906	0.32983	0.350067	0.388649	0.411599	0.435937	0.461676	0.50582	0.534366	0.564307	0.612625
	NaN	NaN	NaN	NaN	NaN	NaN	NaN	NaN	NaN	NaN	NaN	NaN	NaN	NaN	NaN	NaN	NaN	NaN	NaN	NaN	NaN	NaN	NaN	NaN	NaN	NaN	NaN	NaN	NaN	NaN	NaN	NaN	NaN	NaN	NaN	NaN	NaN	NaN	NaN	NaN	NaN	NaN	NaN	NaN	NaN	NaN	NaN	NaN	NaN
	NaN	NaN	NaN	NaN	NaN	NaN	NaN	NaN	NaN	NaN	NaN	NaN	NaN	NaN	NaN	NaN	NaN	NaN	NaN	NaN	NaN	NaN	NaN	NaN	NaN	NaN	NaN	NaN	NaN	NaN	NaN	NaN	NaN	NaN	NaN	NaN	NaN	NaN	NaN	NaN	NaN	NaN	NaN	NaN	NaN	NaN	NaN	NaN	NaN
	NaN	NaN	NaN	NaN	NaN	NaN	NaN	NaN	NaN	NaN	NaN	NaN	NaN	NaN	NaN	NaN	NaN	NaN	NaN	NaN	NaN	NaN	NaN	NaN	NaN	NaN	NaN	NaN	NaN	NaN	NaN	NaN	NaN	NaN	NaN	NaN	NaN	NaN	NaN	NaN	NaN	NaN	NaN	NaN	NaN	NaN	NaN	NaN	NaN
	NaN	NaN	NaN	NaN	NaN	NaN	NaN	NaN	NaN	NaN	NaN	NaN	NaN	NaN	NaN	NaN	NaN	NaN	NaN	NaN	NaN	NaN	NaN	NaN	NaN	NaN	NaN	NaN	NaN	NaN	NaN	NaN	NaN	NaN	NaN	NaN	NaN	NaN	NaN	NaN	NaN	NaN	NaN	NaN	NaN	NaN	NaN	NaN	NaN
	NaN	NaN	NaN	NaN	NaN	NaN	NaN	NaN	NaN	NaN	NaN	NaN	NaN	NaN	NaN	NaN	NaN	NaN	NaN	NaN	NaN	NaN	NaN	NaN	NaN	NaN	NaN	NaN	NaN	NaN	NaN	NaN	NaN	NaN	NaN	NaN	NaN	NaN	NaN	NaN	NaN	NaN	NaN	NaN	NaN	NaN	NaN	NaN	NaN
	NaN	NaN	NaN	NaN	NaN	NaN	NaN	NaN	NaN	NaN	NaN	NaN	NaN	NaN	NaN	NaN	NaN	NaN	NaN	NaN	NaN	NaN	NaN	NaN	NaN	NaN	NaN	NaN	NaN	NaN	NaN	NaN	NaN	NaN	NaN	NaN	NaN	NaN	NaN	NaN	NaN	NaN	NaN	NaN	NaN	NaN	NaN	NaN	NaN
	NaN	NaN	NaN	NaN	NaN	NaN	NaN	NaN	NaN	NaN	NaN	NaN	NaN	NaN	NaN	NaN	NaN	NaN	NaN	NaN	NaN	NaN	NaN	NaN	NaN	NaN	NaN	NaN	NaN	NaN	NaN	NaN	NaN	NaN	NaN	NaN	NaN	NaN	NaN	NaN	NaN	NaN	NaN	NaN	NaN	NaN	NaN	NaN	NaN
	NaN	NaN	NaN	NaN	NaN	NaN	NaN	NaN	NaN	NaN	NaN	NaN	NaN	NaN	NaN	NaN	NaN	NaN	NaN	NaN	NaN	NaN	NaN	NaN	NaN	NaN	NaN	NaN	NaN	NaN	NaN	NaN	NaN	NaN	NaN	NaN	NaN	NaN	NaN	NaN	NaN	NaN	NaN	NaN	NaN	NaN	NaN	NaN	NaN
	NaN	NaN	NaN	NaN	NaN	NaN	NaN	NaN	NaN	NaN	NaN	NaN	NaN	NaN	NaN	NaN	NaN	NaN	NaN	NaN	NaN	NaN	NaN	NaN	NaN	NaN	NaN	NaN	NaN	NaN	NaN	NaN	NaN	NaN	NaN	NaN	NaN	NaN	NaN	NaN	NaN	NaN	NaN	NaN	NaN	NaN	NaN	NaN	NaN
	NaN	NaN	NaN	NaN	NaN	NaN	NaN	NaN	NaN	NaN	NaN	NaN	NaN	NaN	NaN	NaN	NaN	NaN	NaN	NaN	NaN	NaN	NaN	NaN	NaN	NaN	NaN	NaN	NaN	NaN	NaN	NaN	NaN	NaN	NaN	NaN	NaN	NaN	NaN	NaN	NaN	NaN	NaN	NaN	NaN	NaN	NaN	NaN	NaN
	0.727751	0.531283	0.317009	0.0856142	NaN	NaN	NaN	NaN	NaN	NaN	NaN	NaN	NaN	NaN	NaN	NaN	NaN	NaN	NaN	NaN	NaN	NaN	NaN	NaN	NaN	NaN	NaN	NaN	NaN	NaN	NaN	NaN	NaN	NaN	NaN	NaN	NaN	NaN	NaN	NaN	NaN	NaN	NaN	NaN	NaN	NaN	NaN	NaN	NaN
	1.44197	1.20885	0.956712	0.669459	0.382164	0.0620484	NaN	NaN	NaN	NaN	NaN	NaN	NaN	NaN	NaN	NaN	NaN	NaN	NaN	NaN	NaN	NaN	NaN	NaN	NaN	NaN	NaN	NaN	NaN	NaN	NaN	NaN	NaN	NaN	NaN	NaN	NaN	NaN	NaN	NaN	NaN	NaN	NaN	NaN	NaN	NaN	NaN	NaN	NaN
	2.06542	1.79534	1.48863	1.16341	0.837995	0.462838	0.0905414	NaN	NaN	NaN	NaN	NaN	NaN	NaN	NaN	NaN	NaN	NaN	NaN	NaN	NaN	NaN	NaN	NaN	NaN	NaN	NaN	NaN	NaN	NaN	NaN	NaN	NaN	NaN	NaN	NaN	NaN	NaN	NaN	NaN	NaN	NaN	NaN	NaN	NaN	NaN	NaN	NaN	NaN
	2.55397	2.24856	1.90653	1.54624	1.15219	0.760055	0.337665	NaN	NaN	NaN	NaN	NaN	NaN	NaN	NaN	NaN	NaN	NaN	NaN	NaN	NaN	NaN	NaN	NaN	NaN	NaN	NaN	NaN	NaN	NaN	NaN	NaN	NaN	NaN	NaN	NaN	NaN	NaN	NaN	NaN	NaN	NaN	NaN	NaN	NaN	NaN	NaN	NaN	NaN
	2.87996	2.52582	2.15271	1.74515	1.33885	0.901647	0.452563	NaN	NaN	NaN	NaN	NaN	NaN	NaN	NaN	NaN	NaN	NaN	NaN	NaN	NaN	NaN	NaN	NaN	NaN	NaN	NaN	NaN	NaN	NaN	NaN	NaN	NaN	NaN	NaN	NaN	NaN	NaN	NaN	NaN	NaN	NaN	NaN	NaN	NaN	NaN	NaN	NaN	NaN
	3.01885	2.63844	2.24027	1.80899	1.36344	0.905613	0.437664	NaN	NaN	NaN	NaN	NaN	NaN	NaN	NaN	NaN	NaN	NaN	NaN	NaN	NaN	NaN	NaN	NaN	NaN	NaN	NaN	NaN	NaN	NaN	NaN	NaN	NaN	NaN	NaN	NaN	NaN	NaN	NaN	NaN	NaN	NaN	NaN	NaN	NaN	NaN	NaN	NaN	NaN
	3.00134	2.6017	2.16893	1.7218	1.26223	0.792306	0.314264	NaN	NaN	NaN	NaN	NaN	NaN	NaN	NaN	NaN	NaN	NaN	NaN	NaN	NaN	NaN	NaN	NaN	NaN	NaN	NaN	NaN	NaN	NaN	NaN	NaN	NaN	NaN	NaN	NaN	NaN	NaN	NaN	NaN	NaN	NaN	NaN	NaN	NaN	NaN	NaN	NaN	NaN
	2.86072	2.43297	2.00806	1.55377	1.08907	0.616083	0.137076	NaN	NaN	NaN	NaN	NaN	NaN	NaN	NaN	NaN	NaN	NaN	NaN	NaN	NaN	NaN	NaN	NaN	NaN	NaN	NaN	NaN	NaN	NaN	NaN	NaN	NaN	NaN	NaN	NaN	NaN	NaN	NaN	NaN	NaN	NaN	NaN	NaN	NaN	NaN	NaN	NaN	NaN
	2.64558	2.21543	1.79018	1.33762	0.876722	0.409586	NaN	NaN	NaN	NaN	NaN	NaN	NaN	NaN	NaN	NaN	NaN	NaN	NaN	NaN	NaN	NaN	NaN	NaN	NaN	NaN	NaN	NaN	NaN	NaN	NaN	NaN	NaN	NaN	NaN	NaN	NaN	NaN	NaN	NaN	NaN	NaN	NaN	NaN	NaN	NaN	NaN	NaN	NaN
	2.43065	2.02366	1.58961	1.14723	0.698441	0.262288	NaN	NaN	NaN	NaN	NaN	NaN	NaN	NaN	NaN	NaN	NaN	NaN	NaN	NaN	NaN	NaN	NaN	NaN	NaN	NaN	NaN	NaN	NaN	NaN	NaN	NaN	NaN	NaN	NaN	NaN	NaN	NaN	NaN	NaN	NaN	NaN	NaN	NaN	NaN	NaN	NaN	0.172795	0.51517
	2.29229	1.8993	1.48106	1.07321	0.643589	0.211162	NaN	NaN	NaN	NaN	NaN	NaN	NaN	NaN	NaN	NaN	NaN	NaN	NaN	NaN	NaN	NaN	NaN	NaN	NaN	NaN	NaN	NaN	NaN	NaN	NaN	NaN	NaN	NaN	NaN	NaN	NaN	NaN	NaN	NaN	NaN	NaN	NaN	NaN	NaN	0.0220501	0.335988	0.658766	0.972007
	2.28401	1.91151	1.51517	1.13053	0.742347	0.335488	NaN	NaN	NaN	NaN	NaN	NaN	NaN	NaN	NaN	NaN	NaN	NaN	NaN	NaN	NaN	NaN	NaN	NaN	NaN	NaN	NaN	NaN	NaN	NaN	NaN	NaN	NaN	NaN	NaN	NaN	NaN	NaN	NaN	NaN	NaN	NaN	NaN	NaN	0.183459	0.461225	0.748437	1.0101	1.26237
	2.44665	2.09929	1.74597	1.38815	1.02749	0.665767	0.304944	NaN	NaN	NaN	NaN	NaN	NaN	NaN	NaN	NaN	NaN	NaN	NaN	NaN	NaN	NaN	NaN	NaN	NaN	NaN	NaN	NaN	NaN	NaN	NaN	NaN	NaN	NaN	NaN	NaN	NaN	NaN	NaN	NaN	NaN	NaN	0.178819	0.415132	0.644304	0.865558	1.07832	1.26522	1.46004
	2.83738	2.51768	2.19226	1.86252	1.54704	1.21359	0.881065	0.551497	0.227003	NaN	NaN	NaN	NaN	NaN	NaN	NaN	NaN	NaN	NaN	NaN	NaN	NaN	NaN	NaN	NaN	NaN	NaN	NaN	NaN	NaN	NaN	NaN	NaN	NaN	NaN	NaN	NaN	NaN	0.0448514	0.232323	0.430523	0.621259	0.78659	0.959829	1.10655	1.24357	1.37099	1.48909	1.59842
	3.42507	3.13326	2.85229	2.54951	2.26049	1.953	1.66297	1.35845	1.07562	0.782687	0.515899	0.260464	0.0185238	NaN	NaN	NaN	NaN	NaN	NaN	NaN	NaN	NaN	NaN	NaN	NaN	NaN	NaN	NaN	NaN	NaN	NaN	NaN	NaN	0.174269	0.340665	0.521542	0.68076	0.850377	0.994683	1.12923	1.25288	1.36478	1.46441	1.55159	1.60946	1.67247	1.70739	1.73225	1.74837
	4.19226	3.94344	3.68726	3.4251	3.14159	2.87255	2.60303	2.31821	2.05438	1.79689	1.54811	1.31039	1.08598	0.876982	0.685346	0.529773	0.394703	0.281271	0.19028	0.139176	0.0940366	0.0885599	0.105068	0.159513	0.216497	0.308296	0.41589	0.537002	0.669145	0.809667	0.972808	1.12175	1.27069	1.43388	1.57467	1.70762	1.83049	1.94132	2.03845	2.10358	2.16979	2.20254	2.2187	2.21857	2.20284	2.17258	2.12924	2.05762	1.97681
	5.12085	4.89421	4.6583	4.41458	4.16478	3.91091	3.6552	3.38303	3.13094	2.88452	2.64637	2.41907	2.20507	2.02369	1.843	1.69883	1.57569	1.47472	1.39668	1.35894	1.34441	1.3526	1.38255	1.44991	1.51894	1.62151	1.73818	1.86624	2.01974	2.16157	2.30552	2.44836	2.60388	2.73496	2.85567	2.96331	3.03846	3.11306	3.15143	3.18633	3.18298	3.14111	3.0949	3.01107	2.90781	2.78678	2.65009	2.50025	2.3231
	6.14584	5.93618	5.71463	5.48281	5.24266	4.99643	4.74663	4.49599	4.24735	4.00367	3.7679	3.54296	3.33162	3.13647	2.97687	2.83783	2.72101	2.62766	2.55856	2.53102	2.52787	2.54842	2.60849	2.67242	2.7721	2.88801	3.01725	3.15662	3.31968	3.46881	3.61728	3.77836	3.91436	4.03873	4.14815	4.23956	4.29329	4.32407	4.34711	4.31013	4.26343	4.17285	4.05586	3.91348	3.73034	3.54261	3.31898	3.0796	2.82807
	7.19561	6.99687	6.78301	6.57285	6.31762	6.07093	5.81866	5.56394	5.31008	5.06048	4.81856	4.58769	4.37107	4.17169	4.00925	3.85206	3.73603	3.66256	3.59855	3.57831	3.58462	3.61664	3.68998	3.7857	3.90132	4.03391	4.18011	4.35321	4.51523	4.67898	4.85718	5.01152	5.17177	5.29988	5.40902	5.47874	5.53998	5.55619	5.54236	5.48007	5.40258	5.25878	5.10027	4.89431	4.65984	4.39944	4.11628	3.79711	3.46312
	8.21575	8.02165	7.80865	7.57888	7.33491	7.07976	6.81678	6.53262	6.26512	6.00124	5.72797	5.48322	5.25371	5.05995	4.87105	4.72373	4.60321	4.51113	4.46555	4.43287	4.46385	4.50655	4.5934	4.7052	4.83912	4.99183	5.17649	5.35487	5.55644	5.75942	5.94192	6.13303	6.29392	6.45396	6.57479	6.65245	6.71745	6.73284	6.7133	6.64021	6.52964	6.38145	6.17923	5.94138	5.67004	5.35107	5.00501	4.63605	4.2489
	9.12446	8.9461	8.72768	8.48862	8.23193	7.9441	7.66302	7.35892	7.07026	6.76765	6.48971	6.22397	5.95779	5.72922	5.54191	5.36503	5.23518	5.13731	5.08971	5.0759	5.09567	5.16505	5.24831	5.377	5.548	5.72357	5.93344	6.15585	6.3857	6.61765	6.84617	7.06575	7.25393	7.43947	7.58343	7.69831	7.7801	7.80843	7.7976	7.74564	7.63441	7.46358	7.25067	6.99708	6.70501	6.36048	5.98427	5.56386	5.12134
	9.91978	9.7352	9.50608	9.23524	8.96012	8.65074	8.34557	8.01549	7.68262	7.35226	7.04672	6.73723	6.46281	6.19412	5.9864	5.79232	5.64892	5.5415	5.47161	5.45695	5.4804	5.55794	5.67076	5.81622	6.0079	6.22473	6.46198	6.71445	6.97649	7.2422	7.52247	7.77716	8.01723	8.23683	8.41343	8.57597	8.68594	8.73947	8.75044	8.71651	8.61922	8.475	8.26719	8.01406	7.70076	7.34735	6.95769	6.5194	6.0548
	10.5639	10.3524	10.1088	9.81927	9.52173	9.18673	8.83635	8.47613	8.11188	7.74961	7.39536	7.05507	6.73442	6.45575	6.18987	5.99199	5.8146	5.69439	5.63318	5.5979	5.63951	5.70604	5.82959	6.00736	6.21872	6.45927	6.72394	7.00707	7.31958	7.63803	7.93879	8.24919	8.52861	8.80465	9.03725	9.22083	9.38436	9.47253	9.53275	9.52832	9.45741	9.33614	9.16461	8.92687	8.62493	8.27873	7.89207	7.45258	6.98261
	11.0352	10.8117	10.5515	10.2412	9.90219	9.53957	9.159	8.74966	8.35206	7.93889	7.55091	7.17775	6.82577	6.50092	6.22561	5.98756	5.79071	5.65513	5.56593	5.54125	5.56418	5.65079	5.78214	5.95532	6.18352	6.4621	6.75167	7.08026	7.42438	7.77718	8.1316	8.48051	8.81685	9.11674	9.40769	9.64965	9.85418	9.99954	10.0988	10.1318	10.1134	10.0254	9.88456	9.67474	9.41465	9.09002	8.72147	8.29647	7.83725
	11.3441	11.1079	10.8308	10.4996	10.1362	9.74611	9.31861	8.87748	8.44686	8.00011	7.56163	7.15569	6.75528	6.40093	6.08157	5.8194	5.60178	5.4491	5.34675	5.31306	5.33125	5.41743	5.55266	5.75096	5.99138	6.26911	6.59556	6.94748	7.31813	7.70036	8.10381	8.48703	8.85962	9.21442	9.54458	9.82676	10.0892	10.2758	10.4334	10.5075	10.5297	10.4985	10.3963	10.2406	10.0159	9.74156	9.40397	9.00727	8.5904
	11.5468	11.2989	10.9891	10.6387	10.2528	9.82048	9.38248	8.91211	8.41709	7.93934	7.46984	7.01641	6.60357	6.22134	5.87609	5.57341	5.335	5.14753	5.03061	4.98571	4.99615	5.0781	5.2126	5.41364	5.6602	5.94736	6.28639	6.65393	7.06008	7.46355	7.89081	8.30027	8.71839	9.10386	9.4667	9.80041	10.0991	10.3405	10.5202	10.6686	10.7321	10.7428	10.7	10.5869	10.4046	10.1721	9.89234	9.55213	9.17298
	11.6559	11.3983	11.0756	10.7091	10.2873	9.8508	9.35563	8.8606	8.35685	7.8358	7.33986	6.86031	6.40504	5.99846	5.61327	5.30634	5.04858	4.84386	4.71191	4.6373	4.6374	4.7114	4.84034	5.02117	5.28385	5.57242	5.91514	6.2886	6.7029	7.11676	7.55668	7.99811	8.41656	8.83878	9.22385	9.58234	9.90838	10.1968	10.4091	10.5927	10.7109	10.7616	10.761	10.7089	10.5891	10.4034	10.1711	9.89554	9.56369
	11.72	11.4387	11.1066	10.7283	10.2927	9.82342	9.32798	8.81448	8.27442	7.75053	7.21756	6.71807	6.24321	5.80061	5.41415	5.07283	4.78168	4.56161	4.41538	4.32757	4.31553	4.37842	4.49726	4.66899	4.90655	5.20501	5.54169	5.91028	6.30399	6.73272	7.17219	7.59806	8.03713	8.46542	8.85932	9.22968	9.57089	9.87803	10.1298	10.3398	10.4883	10.5903	10.6278	10.6175	10.5599	10.4392	10.2576	10.0346	9.77365
	11.7508	11.4832	11.146	10.744	10.3173	9.82164	9.31587	8.77428	8.23957	7.68668	7.1585	6.62972	6.14261	5.68784	5.2893	4.93598	4.63285	4.40076	4.24236	4.14211	4.11728	4.14993	4.25502	4.41245	4.63519	4.90137	5.22243	5.57526	5.95335	6.3669	6.775	7.20478	7.63251	8.0347	8.42229	8.80663	9.14865	9.44387	9.70544	9.93023	10.1158	10.2433	10.3288	10.3548	10.3387	10.2644	10.1504	9.9987	9.79503
	11.7872	11.5197	11.1818	10.7954	10.3496	9.86849	9.34291	8.81526	8.26033	7.70408	7.17243	6.64004	6.14909	5.69013	5.28693	4.91127	4.61891	4.37946	4.19537	4.08486	4.04799	4.06666	4.15571	4.29498	4.49744	4.74134	5.0213	5.34848	5.69972	6.06869	6.46605	6.85151	7.23602	7.63084	7.99662	8.34549	8.65611	8.95868	9.216	9.44247	9.63606	9.77834	9.88544	9.93999	9.97616	9.94357	9.89429	9.79579	9.66693
	11.8582	11.577	11.2595	10.8599	10.4351	9.9414	9.43756	8.91499	8.36544	7.81477	7.28876	6.76187	6.27606	5.82161	5.42193	5.06549	4.75667	4.51571	4.32769	4.21048	4.16383	4.1694	4.24183	4.36085	4.52246	4.73897	4.98824	5.26474	5.57979	5.91062	6.25153	6.59703	6.94191	7.28132	7.59386	7.90962	8.20819	8.46968	8.70872	8.92345	9.09548	9.24084	9.35898	9.44971	9.51316	9.53273	9.52608	9.49412	9.42094
	11.9312	11.6731	11.3459	10.9717	10.5566	10.0906	9.58168	9.07196	8.53606	8.01663	7.50516	6.99279	6.5211	6.07993	5.69226	5.34604	5.06215	4.82632	4.64013	4.52101	4.46828	4.46325	4.50332	4.60207	4.73844	4.90784	5.12234	5.35979	5.61499	5.89981	6.17533	6.47091	6.74832	7.03776	7.30193	7.55502	7.79475	8.01929	8.22729	8.4008	8.5732	8.71017	8.82863	8.92867	8.99348	9.05736	9.08664	9.09868	9.09387
	12.032	11.7823	11.4656	11.1039	10.7033	10.2539	9.78016	9.29025	8.79246	8.27812	7.78934	7.31681	6.86763	6.46509	6.08058	5.76945	5.48397	5.26024	5.09925	4.98385	4.91289	4.90124	4.94597	5.00945	5.12152	5.26067	5.43917	5.63521	5.82712	6.04443	6.26602	6.48821	6.70779	6.92211	7.11205	7.31005	7.48104	7.65841	7.80793	7.9467	8.09203	8.21035	8.30218	8.402	8.4932	8.57603	8.63359	8.69978	8.74031
	12.1279	11.8886	11.602	11.2563	10.8574	10.4462	9.99605	9.53178	9.06137	8.59275	8.13356	7.691	7.28856	6.89794	6.57486	6.27199	6.0259	5.821	5.67461	5.56895	5.5193	5.48905	5.52588	5.57488	5.66577	5.77704	5.90411	6.04253	6.1881	6.35401	6.50294	6.64915	6.80751	6.94252	7.07031	7.19058	7.30357	7.40993	7.51065	7.58996	7.68316	7.77457	7.86538	7.93956	8.03179	8.1254	8.22031	8.29905	8.39474
	12.1998	11.9724	11.6842	11.3743	10.9974	10.6112	10.2058	9.77167	9.33345	8.91561	8.49132	8.10118	7.71711	7.39513	7.08829	6.83355	6.61574	6.45255	6.30961	6.23648	6.17982	6.17051	6.18778	6.24442	6.30196	6.38984	6.4866	6.58806	6.69046	6.77358	6.86887	6.95748	7.0383	7.09396	7.15882	7.19983	7.23552	7.28483	7.31598	7.34835	7.4013	7.44306	7.50956	7.56835	7.65446	7.75137	7.85895	7.97643	8.10246
	12.2113	11.9976	11.7439	11.4381	11.1029	10.7444	10.3697	9.98588	9.58308	9.20236	8.83337	8.48218	8.15409	7.87051	7.60081	7.39825	7.21296	7.07896	6.97816	6.92548	6.88399	6.88402	6.92136	6.95746	7.0046	7.07514	7.13067	7.2012	7.24932	7.30634	7.33637	7.35534	7.36309	7.3603	7.34843	7.32965	7.3067	7.28273	7.24417	7.22852	7.2222	7.22833	7.24964	7.30527	7.36267	7.45654	7.56977	7.70141	7.86673
	12.1473	11.9663	11.7323	11.4497	11.1581	10.8295	10.4873	10.1385	9.78976	9.44768	9.11844	8.8246	8.53692	8.29323	8.09631	7.91381	7.78024	7.67798	7.62233	7.57662	7.57136	7.58537	7.63101	7.66937	7.71248	7.77255	7.81115	7.85841	7.87718	7.88216	7.87198	7.82926	7.78861	7.71762	7.65274	7.56318	7.46977	7.3938	7.30577	7.22724	7.1796	7.13287	7.12452	7.1573	7.19913	7.28496	7.39779	7.53658	7.69932
	12.0166	11.8538	11.6417	11.4015	11.1382	10.8408	10.5492	10.236	9.92442	9.63778	9.34779	9.09358	8.86248	8.65784	8.49897	8.37003	8.27104	8.21787	8.17433	8.17125	8.18766	8.23596	8.27711	8.33986	8.38498	8.44151	8.47093	8.4864	8.48491	8.46441	8.40692	8.34655	8.25053	8.13816	8.01267	7.87817	7.7394	7.58458	7.45318	7.33366	7.23129	7.1679	7.11365	7.10588	7.12996	7.20417	7.31164	7.45134	7.63812
	11.8026	11.6613	11.4908	11.2781	11.0449	10.7965	10.5218	10.2606	10.0022	9.75225	9.51626	9.29904	9.10456	8.95289	8.82901	8.73376	8.68385	8.64379	8.64506	8.68415	8.72275	8.77292	8.84629	8.92034	8.97259	9.03186	9.05952	9.06865	9.05628	9.00346	8.94343	8.84262	8.71965	8.57731	8.40244	8.23376	8.04273	7.86932	7.68574	7.53222	7.39777	7.28787	7.20732	7.17699	7.18269	7.22602	7.3243	7.4596	7.64669
	11.5317	11.4158	11.2732	11.0906	10.9059	10.6903	10.4661	10.2388	10.0144	9.79819	9.61252	9.42796	9.28236	9.16161	9.06759	9.00103	8.97848	8.98135	9.00696	9.06865	9.14491	9.21359	9.30314	9.39079	9.45386	9.52098	9.55332	9.56384	9.54947	9.50825	9.42244	9.30958	9.1715	8.99423	8.81595	8.60781	8.39273	8.17717	7.9849	7.78871	7.62916	7.47829	7.39239	7.32481	7.31272	7.34106	7.42738	7.55387	7.71839
	11.2043	11.1353	11.0244	10.8744	10.723	10.5577	10.3664	10.1713	9.99494	9.80866	9.65154	9.51111	9.39123	9.29485	9.22393	9.19629	9.1946	9.21735	9.27893	9.34172	9.43521	9.53721	9.64206	9.74389	9.81984	9.89835	9.94042	9.97578	9.96719	9.9125	9.82786	9.73072	9.57188	9.40541	9.20159	8.9827	8.75491	8.52494	8.29989	8.1039	7.90989	7.75831	7.63782	7.55312	7.52474	7.53788	7.59337	7.70758	7.87849
	10.8605	10.8263	10.7508	10.6703	10.5538	10.4052	10.2629	10.115	9.96646	9.80568	9.67168	9.55209	9.45093	9.3884	9.33274	9.31912	9.33051	9.38276	9.43954	9.53147	9.63723	9.75175	9.86944	9.98438	10.0906	10.1655	10.2377	10.2687	10.2721	10.2455	10.1706	10.0816	9.92915	9.76713	9.56565	9.34694	9.11712	8.88297	8.65169	8.44756	8.2437	8.06377	7.93069	7.83242	7.78974	7.78814	7.82867	7.92792	8.06709
	10.5258	10.548	10.5117	10.4694	10.3893	10.2917	10.1975	10.0604	9.93633	9.81346	9.69694	9.59163	9.51887	9.4483	9.41666	9.40863	9.42478	9.46447	9.54289	9.64012	9.75221	9.87438	10.0012	10.1269	10.2454	10.351	10.4382	10.4852	10.5051	10.4952	10.4538	10.3637	10.2431	10.0945	9.90471	9.69562	9.47313	9.26086	9.03188	8.81045	8.60371	8.41838	8.2775	8.1692	8.11444	8.09892	8.12392	8.18929	8.32745
	10.2419	10.2907	10.3309	10.3289	10.2864	10.2398	10.1586	10.081	9.97785	9.87136	9.76683	9.66943	9.584	9.53175	9.49909	9.47146	9.50115	9.53727	9.61274	9.69124	9.80339	9.92785	10.0595	10.2097	10.3385	10.4571	10.5597	10.6243	10.6805	10.6912	10.6713	10.6029	10.5036	10.3754	10.2217	10.0298	9.82217	9.62217	9.40257	9.1874	8.98368	8.81506	8.65359	8.53846	8.47374	8.44531	8.45464	8.50183	8.60255
	10.0126	10.1251	10.21	10.2499	10.2624	10.2493	10.2136	10.1422	10.0567	9.9794	9.8818	9.78655	9.69905	9.64125	9.58338	9.56274	9.56457	9.58988	9.65542	9.7427	9.849	9.97054	10.1026	10.2399	10.3764	10.5064	10.6239	10.7235	10.8006	10.8342	10.8387	10.8128	10.7392	10.6364	10.5069	10.3546	10.1675	9.98523	9.7803	9.57638	9.39723	9.21535	9.07067	8.95137	8.86158	8.82126	8.81509	8.84336	8.92203
	9.86953	10.0301	10.1607	10.2597	10.3269	10.3463	10.3374	10.2866	10.2326	10.1466	10.0516	9.97057	9.87567	9.78964	9.73464	9.68097	9.6659	9.67446	9.70738	9.78106	9.87656	9.99074	10.1194	10.2575	10.3993	10.5558	10.6871	10.8044	10.9024	10.9599	10.9904	10.9919	10.9635	10.9058	10.8038	10.6775	10.5142	10.3532	10.1664	9.99405	9.80858	9.65023	9.50779	9.38634	9.29001	9.22181	9.20054	9.2097	9.26551
	9.80248	10.0279	10.2204	10.3603	10.4636	10.5136	10.5292	10.5135	10.4709	10.39	10.2939	10.2062	10.0999	9.99839	9.90795	9.85092	9.79766	9.78528	9.79857	9.85486	9.91906	10.0227	10.1451	10.2815	10.4435	10.591	10.7348	10.8688	10.9874	11.0855	11.1592	11.1886	11.1891	11.1606	11.0871	10.9881	10.8672	10.7291	10.5791	10.4059	10.2498	10.0996	9.94397	9.82176	9.73707	9.65896	9.62327	9.61367	9.62957
	9.82756	10.1153	10.3501	10.5283	10.682	10.7598	10.8139	10.8134	10.7625	10.7007	10.6007	10.4866	10.366	10.2464	10.135	10.0381	9.9783	9.92577	9.91733	9.93728	10.0024	10.0938	10.2084	10.3418	10.4887	10.6429	10.8151	10.9649	11.103	11.2239	11.3229	11.3965	11.4253	11.4252	11.3968	11.3248	11.229	11.1136	10.9834	10.8438	10.7004	10.559	10.4078	10.2857	10.1966	10.1095	10.0434	10.016	10.0098
	9.93691	10.2654	10.5551	10.7843	10.9504	11.0692	11.1416	11.1531	11.108	11.046	10.9399	10.8147	10.6784	10.5225	10.3891	10.2687	10.1679	10.1089	10.0615	10.0791	10.111	10.1731	10.2798	10.4099	10.5753	10.7357	10.9186	11.0831	11.2567	11.399	11.5218	11.6209	11.676	11.7197	11.7175	11.6705	11.6152	11.5211	11.4094	11.2853	11.154	11.0211	10.8745	10.7529	10.6432	10.5653	10.4871	10.4434	10.3997
	10.1175	10.4804	10.8019	11.0596	11.267	11.4052	11.4918	11.512	11.487	11.4057	11.2922	11.1548	10.9855	10.8274	10.6727	10.5127	10.3891	10.291	10.2402	10.2228	10.24	10.2912	10.3911	10.5188	10.6861	10.8529	11.0461	11.2246	11.4153	11.5774	11.7389	11.861	11.9569	12.0073	12.0283	12.0205	11.9858	11.9103	11.8149	11.7214	11.6009	11.4585	11.3331	11.2124	11.0999	11.0156	10.9272	10.8524	10.8079
	10.3366	10.7262	11.0723	11.3689	11.5775	11.7471	11.8436	11.8691	11.8446	11.7591	11.6372	11.4875	11.3027	11.1096	10.9352	10.7548	10.6108	10.4933	10.408	10.3755	10.3806	10.4402	10.5184	10.6452	10.8156	10.9891	11.1926	11.4014	11.6078	11.7877	11.9685	12.1106	12.2268	12.3144	12.3548	12.3654	12.3476	12.3043	12.2221	12.1227	12.011	11.8919	11.7704	11.6507	11.5365	11.4305	11.3343	11.2655	11.1895
	10.5777	10.9857	11.3486	11.6598	11.8976	12.0761	12.1611	12.2054	12.162	12.0879	11.9571	11.7785	11.5793	11.3872	11.1786	10.9806	10.8196	10.6863	10.5869	10.5257	10.5221	10.5762	10.669	10.7971	10.9548	11.1528	11.3664	11.5706	11.7912	12.0036	12.2006	12.3593	12.4919	12.5953	12.6678	12.6923	12.6872	12.6551	12.5826	12.4914	12.3862	12.2721	12.1538	12.0356	11.921	11.8125	11.7285	11.6354	11.5494
	10.8263	11.2611	11.6331	11.9521	12.1958	12.3612	12.4645	12.4905	12.4601	12.3624	12.2225	12.0328	11.8379	11.6149	11.392	11.1799	10.9884	10.843	10.7333	10.6812	10.6722	10.7067	10.7998	10.9308	11.0942	11.3	11.5233	11.7556	11.9884	12.2135	12.4234	12.5946	12.7392	12.8537	12.9363	12.9698	12.9726	12.9474	12.8979	12.8117	12.7108	12.6002	12.4848	12.3687	12.2554	12.147	12.0449	11.9659	11.875
	11.0708	11.5077	11.8818	12.2022	12.4465	12.6113	12.7125	12.7347	12.6988	12.5939	12.4453	12.2456	12.0228	11.7885	11.5542	11.3312	11.1468	10.9758	10.8595	10.8027	10.7913	10.8257	10.921	11.0563	11.2258	11.4392	11.6711	11.9128	12.1551	12.3895	12.6082	12.8044	12.956	13.0764	13.1638	13.2011	13.2069	13.184	13.1364	13.0521	12.9531	12.8448	12.732	12.6189	12.5087	12.4206	12.3214	12.2277	12.1378
	11.3033	11.7362	12.1066	12.4237	12.6645	12.8253	12.9219	12.9387	12.8966	12.7846	12.611	12.4198	12.1882	11.9279	11.685	11.4541	11.2629	11.0865	10.9663	10.9075	10.8789	10.9318	11.0303	11.1702	11.3453	11.5651	11.8038	12.0691	12.3176	12.5572	12.7801	12.9622	13.1323	13.253	13.3226	13.3752	13.3787	13.3364	13.2869	13.2012	13.1019	13.0115	12.9012	12.7921	12.6873	12.5888	12.4969	12.4279	12.3453
	11.5198	11.9274	12.3074	12.6009	12.8356	13.0077	13.0817	13.0927	13.0446	12.9263	12.7462	12.5483	12.3099	12.0432	11.7943	11.5581	11.3456	11.183	11.0609	10.9846	10.9737	11.0287	11.1132	11.2739	11.4533	11.6772	11.9197	12.188	12.4383	12.6785	12.9002	13.0795	13.2454	13.3604	13.4232	13.4515	13.4475	13.4152	13.3595	13.2692	13.1673	13.0597	12.9517	12.8476	12.7504	12.6788	12.5988	12.5429	12.4741
	11.719	12.1161	12.4702	12.773	12.9841	13.1503	13.2191	13.2423	13.1724	13.0496	12.865	12.6627	12.42	12.1492	11.8966	11.6573	11.4422	11.278	11.1551	11.0787	11.0687	11.108	11.2113	11.3738	11.5547	11.7796	12.0219	12.2717	12.5189	12.7711	12.9689	13.1565	13.2949	13.3981	13.4482	13.4804	13.4466	13.4024	13.3195	13.2383	13.1315	13.0222	12.9162	12.818	12.7304	12.6718	12.6079	12.5704	12.5386
	11.8841	12.271	12.6166	12.9126	13.1353	13.2804	13.3629	13.3666	13.2946	13.17	12.9837	12.7797	12.5183	12.2629	12.0088	11.7682	11.552	11.3869	11.2634	11.1867	11.1764	11.2155	11.3183	11.4626	11.6585	11.8801	12.1177	12.3608	12.5994	12.8238	13.0257	13.1814	13.3031	13.3883	13.4197	13.4161	13.3812	13.3034	13.2062	13.0967	12.9823	12.8698	12.7822	12.6901	12.6135	12.5705	12.5432	12.5117	12.5055
	12.0326	12.4283	12.7509	13.0428	13.2631	13.4073	13.49	13.4946	13.4242	13.3013	13.1338	12.9144	12.6715	12.4001	12.1467	11.9063	11.6901	11.5245	11.4002	11.3222	11.3101	11.3466	11.4458	11.6025	11.7753	11.9891	12.2169	12.4481	12.6723	12.8631	13.046	13.1807	13.2797	13.324	13.331	13.3031	13.245	13.1459	13.0303	12.906	12.7812	12.6634	12.5589	12.4727	12.4247	12.3818	12.3766	12.3886	12.4294
	12.1637	12.5548	12.8922	13.167	13.3892	13.5368	13.6241	13.6343	13.5698	13.453	13.2914	13.0775	12.8393	12.5888	12.3384	12.1	11.8847	11.719	11.5764	11.513	11.4972	11.5286	11.6213	11.7527	11.9153	12.1167	12.3298	12.5439	12.7316	12.9172	13.0587	13.1668	13.2206	13.2527	13.2129	13.1558	13.0527	12.9279	12.7896	12.6299	12.4916	12.3659	12.2596	12.1951	12.1412	12.1326	12.1506	12.2081	12.2648
	12.275	12.6658	13.0054	13.2848	13.5136	13.6695	13.7666	13.7872	13.7507	13.6447	13.4935	13.2892	13.0594	12.8161	12.5712	12.3367	12.1236	11.9583	11.8142	11.7474	11.7264	11.7505	11.8169	11.9538	12.1025	12.2707	12.465	12.6576	12.8211	12.9631	13.0755	13.1526	13.1736	13.1549	13.081	12.9732	12.8379	12.6832	12.5015	12.3366	12.1643	12.0275	11.9167	11.8544	11.8097	11.8343	11.8751	11.9612	12.0688
	12.3622	12.7398	13.0859	13.3913	13.6315	13.8006	13.9121	13.9652	13.9445	13.8542	13.7179	13.5274	13.31	13.0771	12.8406	12.6123	12.4199	12.2388	12.1106	12.0231	11.9959	12.0114	12.0835	12.1896	12.3219	12.471	12.6265	12.7946	12.9309	13.043	13.1232	13.1489	13.134	13.0611	12.9498	12.805	12.6169	12.4288	12.217	12.0092	11.8162	11.6646	11.5456	11.4651	11.4435	11.4645	11.5426	11.6557	11.796
	12.4197	12.8042	13.1601	13.4781	13.7333	13.9196	14.0668	14.1226	14.1219	14.0685	13.9513	13.7786	13.5942	13.3751	13.15	12.9303	12.7267	12.5655	12.437	12.3464	12.313	12.3194	12.3626	12.454	12.5687	12.6975	12.8298	12.9549	13.0625	13.1434	13.1729	13.1627	13.0933	12.9816	12.8309	12.6299	12.4207	12.1624	11.9172	11.68	11.4624	11.2919	11.1603	11.0742	11.0542	11.0842	11.1785	11.3147	11.5016
	12.4247	12.8175	13.1849	13.5174	13.7899	14.0126	14.1812	14.2595	14.299	14.2517	14.1569	14.0223	13.8572	13.6551	13.4442	13.2528	13.0573	12.9009	12.7739	12.6815	12.6261	12.6244	12.6734	12.7336	12.8313	12.9401	13.0497	13.1494	13.2119	13.262	13.2583	13.1958	13.089	12.9386	12.7312	12.4902	12.2246	11.9282	11.6473	11.3777	11.1148	10.921	10.755	10.675	10.6341	10.6842	10.789	10.9427	11.1538
	12.373	12.7904	13.1688	13.5155	13.8051	14.0647	14.2383	14.3572	14.4213	14.4157	14.3453	14.234	14.0905	13.9078	13.7308	13.5361	13.3681	13.2019	13.0788	12.9867	12.9454	12.9376	12.9604	13.0255	13.0912	13.1824	13.2716	13.3314	13.3853	13.3902	13.3559	13.2604	13.1016	12.9143	12.6687	12.3716	12.0497	11.7317	11.3966	11.0751	10.7976	10.5595	10.3712	10.2576	10.2234	10.253	10.3612	10.5253	10.7536
	12.2805	12.7024	13.0887	13.4469	13.7683	14.0287	14.2397	14.381	14.4689	14.4879	14.4591	14.3718	14.251	14.1061	13.9475	13.7687	13.6134	13.4738	13.3569	13.2679	13.2095	13.1985	13.2153	13.2716	13.3259	13.4032	13.476	13.5169	13.5326	13.5139	13.4364	13.3123	13.1395	12.9021	12.6044	12.2708	11.9114	11.5386	11.166	10.8084	10.4799	10.2108	9.99547	9.85959	9.79164	9.81051	9.9144	10.0979	10.3351
	12.1504	12.5715	12.9606	13.3252	13.6565	13.9472	14.1745	14.3347	14.4434	14.4845	14.4786	14.4311	14.3324	14.2085	14.069	13.907	13.766	13.6379	13.5297	13.4464	13.4079	13.3972	13.4117	13.4463	13.5106	13.5618	13.6234	13.651	13.6512	13.6147	13.5171	13.3704	13.1554	12.8903	12.5625	12.1965	11.7859	11.3775	10.9518	10.5579	10.1771	9.8745	9.62835	9.44823	9.35743	9.35855	9.45033	9.62772	9.86519
	11.9912	12.3876	12.7893	13.1532	13.4876	13.7679	14.0053	14.1955	14.3198	14.3786	14.4086	14.3638	14.302	14.1973	14.076	13.9477	13.8045	13.6889	13.608	13.5328	13.4999	13.4927	13.5086	13.5427	13.6049	13.6522	13.7084	13.7288	13.7201	13.6557	13.545	13.3828	13.1497	12.8467	12.4951	12.1025	11.6626	11.2056	10.7464	10.3179	9.90202	9.54779	9.26835	9.05719	8.93852	8.91573	8.97127	9.11763	9.34669
	11.7996	12.1972	12.5695	12.9244	13.2535	13.5322	13.7715	13.9672	14.1	14.1868	14.2131	14.2	14.1367	14.065	13.9594	13.8459	13.7336	13.6304	13.5433	13.4942	13.4519	13.4506	13.4881	13.5255	13.5899	13.6383	13.6776	13.714	13.6859	13.6348	13.5185	13.3316	13.0882	12.789	12.421	11.9918	11.529	11.0458	10.5577	10.0808	9.63194	9.22677	8.91338	8.65217	8.50227	8.45099	8.48154	8.60712	8.8201
	11.6273	11.9845	12.336	12.6733	12.9711	13.2561	13.4884	13.6636	13.7963	13.8863	13.9182	13.9131	13.8766	13.7987	13.7215	13.6197	13.5186	13.4262	13.3659	13.3087	13.2914	13.2972	13.324	13.3842	13.4369	13.5073	13.5513	13.5921	13.5678	13.5195	13.4049	13.2178	12.9721	12.6679	12.2748	11.8509	11.3726	10.8532	10.3422	9.82221	9.34435	8.92509	8.56227	8.26821	8.06896	7.98671	7.98856	8.07144	8.26236
	11.4609	11.7881	12.1115	12.4231	12.698	12.9464	13.1624	13.3248	13.4483	13.5324	13.5617	13.5567	13.5226	13.4491	13.3777	13.2825	13.1886	13.1034	13.0503	13.017	13.0063	13.0185	13.0517	13.1014	13.1779	13.2555	13.3072	13.3561	13.3572	13.3002	13.1935	13.0303	12.7899	12.4717	12.0957	11.6516	11.1663	10.6358	10.1096	9.57033	9.06956	8.60727	8.21596	7.89175	7.66155	7.53146	7.4864	7.55807	7.70613
	11.372	11.6478	11.9207	12.2003	12.4452	12.6659	12.8401	12.9809	13.0861	13.1553	13.1732	13.1598	13.1033	13.0437	12.9542	12.8595	12.7842	12.7013	12.634	12.6038	12.5964	12.6124	12.6669	12.7216	12.804	12.8888	12.9489	13.0076	13.0198	12.9749	12.8977	12.7301	12.5015	12.2107	11.8429	11.4041	10.9207	10.3881	9.85541	9.30544	8.77274	8.29163	7.87815	7.52907	7.27205	7.09698	7.04056	7.0672	7.18821
	11.3279	11.5679	11.8048	12.0315	12.2414	12.4284	12.571	12.6826	12.7445	12.7906	12.7886	12.7417	12.6886	12.6012	12.5033	12.4191	12.3217	12.235	12.1646	12.132	12.1229	12.1379	12.1923	12.2481	12.3333	12.4227	12.4896	12.5574	12.5809	12.5665	12.4875	12.3532	12.1416	11.8674	11.5152	11.0899	10.6172	10.1089	9.56246	9.02847	8.49035	7.99954	7.55537	7.18909	6.89493	6.71442	6.61692	6.61848	6.71393
	11.393	11.5823	11.7838	11.9739	12.1296	12.2627	12.369	12.446	12.4754	12.4746	12.4457	12.3748	12.2839	12.1954	12.0818	11.9669	11.8575	11.7599	11.6797	11.638	11.6205	11.6279	11.6589	11.7269	11.7922	11.8812	11.9676	12.0241	12.0737	12.0717	12.0082	11.8922	11.7177	11.4479	11.1343	10.7299	10.2763	9.78459	9.26848	8.72691	8.21096	7.70394	7.27326	6.88238	6.5939	6.38182	6.26697	6.24885	6.30573
	11.5396	11.7178	11.871	12.0101	12.1296	12.2252	12.2766	12.3161	12.3092	12.257	12.1959	12.0956	11.9778	11.848	11.6954	11.5603	11.4321	11.3168	11.2194	11.1612	11.1106	11.1027	11.1364	11.1747	11.2295	11.3108	11.3931	11.4495	11.5035	11.5105	11.4606	11.3794	11.2093	10.9808	10.6934	10.333	9.90611	9.43975	8.94669	8.44204	7.92527	7.44727	7.00724	6.63662	6.34713	6.12999	6.00632	5.9589	6.01724
	11.7824	11.9242	12.0704	12.1642	12.2517	12.3124	12.3272	12.3122	12.2509	12.1623	12.0495	11.9163	11.7678	11.6094	11.4299	11.2694	11.0996	10.9603	10.839	10.7398	10.6823	10.6336	10.6273	10.6438	10.696	10.7439	10.8136	10.8622	10.9137	10.9241	10.9007	10.8177	10.6853	10.4821	10.2237	9.89482	9.51791	9.08458	8.62349	8.14867	7.67573	7.22086	6.81677	6.46062	6.164	5.95211	5.82914	5.79495	5.82811
	12.1104	12.244	12.3588	12.4493	12.4946	12.5089	12.4911	12.4414	12.3447	12.2206	12.073	11.8894	11.6918	11.5028	11.2938	11.0875	10.9062	10.7209	10.5701	10.4404	10.3345	10.2539	10.2156	10.201	10.2069	10.2284	10.2589	10.2906	10.3314	10.338	10.3181	10.2461	10.1317	9.97001	9.74161	9.44718	9.10773	8.73053	8.32585	7.88945	7.4528	7.04814	6.65644	6.3423	6.06596	5.88637	5.77357	5.72733	5.77711
	12.4875	12.6249	12.7362	12.8165	12.8451	12.8374	12.7934	12.6975	12.5697	12.3968	12.2173	12.0024	11.7743	11.5384	11.2999	11.0639	10.8352	10.6182	10.4339	10.2517	10.1084	9.98862	9.89321	9.82156	9.78865	9.77395	9.77237	9.77744	9.7815	9.77615	9.75272	9.68593	9.58551	9.44588	9.2638	9.00476	8.72238	8.38841	8.02858	7.65417	7.27827	6.89796	6.57824	6.28094	6.05071	5.89509	5.80081	5.78437	5.824
	12.9049	13.0579	13.1769	13.2571	13.2785	13.2575	13.1782	13.0604	12.9082	12.7095	12.4867	12.2453	11.9909	11.7286	11.4462	11.1823	10.924	10.6749	10.4385	10.218	10.016	9.85176	9.69271	9.57341	9.47628	9.4164	9.35646	9.32568	9.30098	9.27528	9.22385	9.17293	9.0813	8.96	8.80493	8.59744	8.35567	8.06676	7.77176	7.44627	7.11887	6.81927	6.52632	6.28592	6.10802	5.9656	5.91296	5.91529	5.98449
	13.2988	13.4944	13.6308	13.7204	13.7438	13.7184	13.6295	13.4982	13.3127	13.096	12.8544	12.5937	12.3196	12.02	11.7331	11.4288	11.1442	10.8483	10.5779	10.3187	10.0565	9.82765	9.63463	9.44518	9.29433	9.16503	9.05594	8.96427	8.88581	8.83202	8.76238	8.70383	8.6154	8.5078	8.37619	8.21772	8.01503	7.78757	7.54058	7.28191	7.00445	6.75345	6.52349	6.34248	6.18558	6.11019	6.0682	6.10943	6.17751
	13.6551	13.8833	14.0613	14.1506	14.2008	14.1791	14.089	13.9528	13.7599	13.5342	13.2827	13.0116	12.7094	12.3976	12.0968	11.7759	11.454	11.1502	10.8324	10.5199	10.2324	9.93866	9.67603	9.43059	9.2051	9.00153	8.83775	8.69619	8.57467	8.46946	8.37542	8.28636	8.21263	8.11375	8.00113	7.87072	7.70365	7.53459	7.33292	7.12163	6.9259	6.72144	6.53558	6.39524	6.29183	6.24826	6.25008	6.29587	6.39708
	13.9446	14.2082	14.4144	14.5421	14.5905	14.5788	14.4946	14.3615	14.1869	13.9615	13.7097	13.4209	13.1344	12.8201	12.4978	12.1859	11.8517	11.513	11.1708	10.8269	10.4837	10.1446	9.8136	9.51226	9.21115	8.94841	8.71022	8.49836	8.32989	8.16899	8.046	7.93872	7.85791	7.76288	7.6643	7.55694	7.43733	7.30434	7.15946	6.9898	6.83583	6.68877	6.54078	6.43489	6.37896	6.36157	6.38515	6.4653	6.57947
	14.1087	14.4227	14.6565	14.8064	14.8895	14.8918	14.819	14.6957	14.5301	14.3137	14.071	13.7916	13.514	13.2076	12.9077	12.5808	12.2435	11.8955	11.5369	11.1685	10.7928	10.3963	10.018	9.64684	9.28924	8.95154	8.63933	8.3738	8.14029	7.93894	7.78462	7.65614	7.54761	7.45216	7.36267	7.28965	7.19403	7.08984	6.97666	6.85678	6.73503	6.61827	6.51466	6.43261	6.39667	6.39544	6.43155	6.52094	6.64145
	14.1465	14.487	14.7606	14.93	15.0299	15.0475	15.0062	14.8975	14.7303	14.5473	14.3224	14.0785	13.8027	13.5311	13.2469	12.932	12.6016	12.2539	11.8877	11.5035	11.086	10.6734	10.2373	9.8021	9.39308	8.98475	8.61907	8.28562	8.00598	7.76521	7.56266	7.41201	7.29071	7.19156	7.1066	7.045	6.96602	6.88186	6.80721	6.70862	6.60644	6.50639	6.41592	6.36012	6.31267	6.31359	6.36619	6.45319	6.57024
	14.0651	14.4211	14.6916	14.8911	15.0042	15.0356	15.0096	14.9181	14.7877	14.6102	14.4269	14.2096	13.9781	13.7335	13.4743	13.1809	12.8668	12.5458	12.1645	11.7735	11.3404	10.9033	10.4349	9.94372	9.47391	9.03606	8.60639	8.22776	7.88986	7.5965	7.36533	7.19378	7.05943	6.95463	6.8704	6.81449	6.74445	6.6876	6.60584	6.51511	6.41746	6.3178	6.2402	6.15892	6.11622	6.1021	6.12109	6.17426	6.27557
	13.8293	14.1861	14.4588	14.6625	14.7824	14.8238	14.8117	14.7383	14.6471	14.4959	14.3425	14.1747	13.9774	13.767	13.5405	13.2936	13.0213	12.7016	12.3481	11.9594	11.5198	11.0508	10.5596	10.0392	9.53517	9.04316	8.57546	8.14301	7.77134	7.44879	7.19405	6.98804	6.84223	6.73129	6.64506	6.58974	6.52106	6.46451	6.38027	6.28281	6.17321	6.05587	5.93795	5.82839	5.7536	5.68816	5.67244	5.69249	5.76417
	13.4457	13.7871	14.0654	14.2456	14.3643	14.4275	14.4262	14.3699	14.3016	14.1956	14.0752	13.9438	13.7851	13.6309	13.4427	13.2483	13.0071	12.7126	12.3774	11.9992	11.5621	11.0875	10.5837	10.0444	9.51701	8.98177	8.48684	8.02793	7.63211	7.28893	7.00076	6.78269	6.62878	6.51274	6.42302	6.3641	6.28985	6.22392	6.12486	6.00593	5.86747	5.69681	5.5357	5.36028	5.21575	5.09593	5.00972	4.97976	4.99042
	12.9619	13.2712	13.5074	13.6701	13.7794	13.8413	13.847	13.8054	13.7591	13.6817	13.6121	13.5188	13.4177	13.3052	13.1752	13.0197	12.8135	12.5661	12.2548	11.8936	11.4835	10.9951	10.4882	9.9407	9.40118	8.85142	8.34113	7.86742	7.44155	7.08783	6.80897	6.58581	6.41166	6.29297	6.19958	6.13406	6.04837	5.94732	5.82196	5.66755	5.46703	5.24209	5.00155	4.75732	4.52307	4.31248	4.15463	4.04144	3.97739
	12.3795	12.6247	12.8234	12.9586	13.0508	13.0889	13.0975	13.0848	13.0588	13.0257	12.9722	12.9332	12.8894	12.8185	12.7297	12.6137	12.461	12.2458	11.9786	11.639	11.2278	10.7839	10.2655	9.73666	9.17894	8.62637	8.11284	7.6365	7.20935	6.85606	6.5792	6.35898	6.18758	6.0699	5.99089	5.9001	5.79846	5.67202	5.49345	5.29122	5.01424	4.71892	4.38166	4.03375	3.69184	3.37315	3.11058	2.89989	2.76625
	11.7371	11.9063	12.0408	12.1411	12.2104	12.2372	12.2454	12.2422	12.2341	12.226	12.2203	12.2164	12.2103	12.1954	12.1454	12.0838	11.9661	11.7827	11.5434	11.2276	10.8531	10.4081	9.9194	9.40082	8.85185	8.32444	7.80229	7.3352	6.93546	6.59363	6.31173	6.11994	5.95792	5.84574	5.76626	5.66685	5.54638	5.37217	5.16666	4.87275	4.52461	4.1288	3.68072	3.21451	2.75039	2.30966	1.92954	1.61018	1.38089
	11.0404	11.1433	11.208	11.269	11.2954	11.3086	11.3145	11.3187	11.3264	11.3408	11.3797	11.4069	11.4342	11.4535	11.4546	11.4261	11.3395	11.2019	10.989	10.714	10.3608	9.93517	9.4645	8.96316	8.44838	7.92174	7.43543	6.98843	6.60993	6.28996	6.04655	5.87447	5.72858	5.64384	5.54984	5.44269	5.30221	5.094	4.82243	4.46406	4.01959	3.49703	2.94519	2.33346	1.73703	1.1647	0.658478	0.223279	NaN
	10.3283	10.3458	10.3566	10.3613	10.3618	10.3617	10.3651	10.3761	10.3979	10.449	10.4948	10.5654	10.6204	10.6849	10.7136	10.7118	10.6676	10.5541	10.3638	10.1105	9.7784	9.39072	8.9414	8.46239	7.95441	7.47038	7.01161	6.61093	6.26301	5.99094	5.77744	5.61555	5.52608	5.43971	5.35164	5.23869	5.07862	4.83546	4.49562	4.05252	3.50758	2.88754	2.19287	1.46449	0.730862	0.0225496	NaN	NaN	NaN
	9.6209	9.55629	9.5171	9.46918	9.44749	9.43686	9.43961	9.45789	9.50998	9.5616	9.64432	9.73619	9.81272	9.89814	9.96406	9.9814	9.9386	9.85984	9.68728	9.45208	9.15613	8.77221	8.36283	7.90935	7.4468	6.99418	6.58659	6.22237	5.91232	5.67832	5.51847	5.40688	5.32816	5.26161	5.20004	5.08399	4.88927	4.61243	4.20507	3.69461	3.06639	2.31498	1.49467	0.633054	NaN	NaN	NaN	NaN	NaN
	8.93518	8.81411	8.71616	8.64026	8.60286	8.58694	8.5927	8.62015	8.68554	8.75276	8.85189	8.95985	9.06842	9.1675	9.22871	9.2743	9.24222	9.17436	9.03067	8.80911	8.5123	8.16472	7.77835	7.3519	6.93749	6.51994	6.1509	5.82791	5.57767	5.4036	5.28503	5.21103	5.18097	5.13782	5.08905	4.97306	4.76385	4.43964	4.00236	3.41154	2.6705	1.82672	0.886282	NaN	NaN	NaN	NaN	NaN	NaN
	8.2852	8.12053	7.99266	7.89925	7.83801	7.82378	7.83752	7.894	7.97341	8.05491	8.16725	8.28648	8.40398	8.50968	8.59261	8.62474	8.61296	8.53222	8.39452	8.18185	7.91469	7.58421	7.21986	6.83752	6.45522	6.0744	5.763	5.48358	5.29553	5.16671	5.09165	5.07438	5.07815	5.07773	5.02746	4.93182	4.71218	4.36264	3.85059	3.20374	2.39238	1.44884	0.398822	NaN	NaN	NaN	NaN	NaN	NaN
	7.69905	7.50651	7.34581	7.24712	7.20614	7.2015	7.22882	7.30064	7.3952	7.50707	7.62989	7.75614	7.87712	7.98315	8.04707	8.09293	8.06089	7.99524	7.85827	7.65011	7.3922	7.07634	6.73236	6.37619	6.02555	5.6983	5.42751	5.20861	5.0656	4.98177	4.96691	4.98923	5.02702	5.07017	5.05422	4.94799	4.72254	4.35405	3.80951	3.09982	2.21321	1.20058	0.0560103	NaN	NaN	NaN	NaN	NaN	NaN
	7.18527	6.96481	6.82015	6.72873	6.70119	6.7139	6.76021	6.85053	6.96132	7.0858	7.21676	7.34641	7.46629	7.56747	7.6409	7.66101	7.63752	7.54822	7.40785	7.20075	6.94926	6.64579	6.33735	6.00576	5.68526	5.40994	5.17787	5.00025	4.89974	4.87515	4.90075	4.97716	5.06415	5.11609	5.11813	5.02089	4.79443	4.41427	3.84712	3.10409	2.17413	1.09247	NaN	NaN	NaN	NaN	NaN	NaN	NaN
	6.73345	6.51852	6.38687	6.31419	6.30909	6.36276	6.43241	6.5436	6.68819	6.82436	6.96134	7.09137	7.20654	7.29892	7.34386	7.35139	7.31592	7.21688	7.07048	6.86223	6.61531	6.33955	6.03101	5.72213	5.44653	5.20335	5.00657	4.88316	4.83752	4.8502	4.91122	5.02007	5.13545	5.22774	5.24724	5.17783	4.955	4.55387	3.97504	3.21275	2.25645	1.12525	NaN	NaN	NaN	NaN	NaN	NaN	NaN
	6.36571	6.17058	6.06361	6.03578	6.05981	6.14194	6.25454	6.38755	6.53159	6.69506	6.83598	6.96385	7.07159	7.1355	7.18347	7.17628	7.11007	6.99995	6.84651	6.63635	6.39328	6.12736	5.83446	5.56346	5.3131	5.09847	4.94939	4.85765	4.84354	4.88662	4.9931	5.12782	5.28298	5.37762	5.42977	5.35515	5.14012	4.75974	4.18056	3.41395	2.43254	1.30685	0.0347396	NaN	NaN	NaN	NaN	NaN	NaN
	6.06909	5.92152	5.84736	5.87011	5.92685	6.0392	6.17803	6.34901	6.50788	6.66258	6.82216	6.94569	7.04405	7.09493	7.11086	7.08837	7.00834	6.88743	6.7275	6.516	6.27719	6.02108	5.76008	5.49128	5.26335	5.09019	4.96641	4.89972	4.90951	4.9917	5.11816	5.28763	5.44148	5.56707	5.61488	5.56902	5.36525	4.99588	4.42759	3.67172	2.71781	1.58518	0.322562	NaN	NaN	NaN	NaN	NaN	NaN
	5.88069	5.76999	5.73253	5.7906	5.89705	6.03827	6.21804	6.39015	6.57783	6.73784	6.87953	6.99669	7.08431	7.12153	7.12249	7.08543	6.99285	6.86278	6.69814	6.487	6.25377	6.00814	5.76179	5.52773	5.31937	5.16634	5.062	5.01309	5.05533	5.13338	5.28726	5.44825	5.60956	5.7596	5.81596	5.78084	5.59088	5.239	4.70915	3.96154	3.03624	1.95183	0.739099	NaN	NaN	NaN	NaN	NaN	NaN
	5.76858	5.69622	5.71179	5.80282	5.93836	6.12103	6.30296	6.50548	6.7006	6.8622	7.00011	7.10895	7.18488	7.20844	7.19532	7.12831	7.04235	6.88864	6.7219	6.51352	6.28778	6.05373	5.82204	5.60443	5.42985	5.29251	5.20156	5.17986	5.21171	5.30991	5.4471	5.60672	5.78351	5.91666	5.99359	5.95021	5.79257	5.46356	4.96452	4.27248	3.39268	2.37639	1.2186	NaN	NaN	NaN	NaN	NaN	NaN
	5.75053	5.71324	5.77692	5.89478	6.05257	6.25263	6.46385	6.65649	6.85362	7.01247	7.16046	7.24206	7.30558	7.31585	7.28998	7.2121	7.10137	6.96091	6.77795	6.59194	6.37571	6.15443	5.93748	5.75203	5.57444	5.44839	5.36482	5.3458	5.37546	5.46706	5.59437	5.75955	5.90852	6.03394	6.10874	6.07119	5.92924	5.64412	5.18372	4.54178	3.73946	2.7921	1.72619	0.578281	NaN	NaN	NaN	NaN	NaN
	5.80862	5.81609	5.90239	6.03795	6.22569	6.41714	6.63238	6.84187	7.01801	7.18647	7.3073	7.39383	7.42736	7.42488	7.37068	7.30105	7.18509	7.04359	6.86403	6.66869	6.48068	6.27305	6.07065	5.89894	5.73253	5.61346	5.54846	5.52492	5.54396	5.60262	5.71021	5.83712	5.96603	6.0757	6.1422	6.12372	5.99665	5.72386	5.32499	4.75947	4.04707	3.20076	2.24381	1.20893	0.15361	NaN	NaN	NaN	NaN
	5.95686	5.99875	6.07973	6.23891	6.41191	6.61882	6.82924	7.0141	7.19723	7.33682	7.44451	7.51732	7.53741	7.52269	7.45843	7.36481	7.24566	7.1052	6.94797	6.76182	6.58601	6.39223	6.2207	6.044	5.90283	5.78659	5.70073	5.66601	5.66671	5.70086	5.77963	5.87605	5.95907	6.04506	6.0798	6.05892	5.94467	5.71895	5.36831	4.88589	4.27287	3.53947	2.68814	1.79804	0.870598	NaN	NaN	NaN	NaN
	6.18995	6.23721	6.31776	6.47186	6.63618	6.83175	7.01194	7.19925	7.35004	7.47392	7.56601	7.62385	7.63022	7.58673	7.53034	7.43093	7.30983	7.17152	7.00346	6.84395	6.66325	6.49967	6.34062	6.17373	6.03777	5.92037	5.82571	5.77393	5.73253	5.75165	5.77657	5.81725	5.88025	5.918	5.93141	5.903	5.79831	5.60156	5.31744	4.90486	4.39732	3.78501	3.08314	2.31469	1.54337	0.769928	0.0657764	NaN	NaN
	6.50018	6.52349	6.60871	6.72963	6.8753	7.05094	7.21079	7.36102	7.5094	7.59788	7.67283	7.69808	7.69075	7.65288	7.57093	7.46623	7.34349	7.20734	7.06204	6.89436	6.74154	6.58944	6.42372	6.28103	6.14712	6.02486	5.9171	5.82632	5.77121	5.71813	5.69949	5.69439	5.69621	5.69571	5.68128	5.63969	5.54009	5.36933	5.13349	4.82535	4.40878	3.92178	3.35804	2.75198	2.12707	1.49456	0.919594	0.433957	0.0675262
	6.86054	6.86566	6.92813	7.00657	7.12566	7.27488	7.40941	7.536	7.64574	7.71466	7.77213	7.782	7.76144	7.69567	7.62241	7.5123	7.37033	7.23522	7.09411	6.95023	6.8059	6.64564	6.50441	6.36592	6.23093	6.08351	5.95911	5.84249	5.75248	5.65651	5.57218	5.49867	5.45031	5.40531	5.33976	5.2619	5.17877	5.02917	4.85479	4.6145	4.30462	3.94301	3.53575	3.07749	2.60217	2.13115	1.6889	1.31812	1.0267
	7.27614	7.23704	7.25187	7.31526	7.40259	7.48767	7.59454	7.69639	7.78439	7.8344	7.87549	7.87121	7.82151	7.76253	7.66407	7.54799	7.41948	7.28343	7.12692	6.98682	6.84771	6.70992	6.57286	6.41842	6.27942	6.13812	5.99452	5.83252	5.68791	5.54609	5.40963	5.2637	5.14348	5.04866	4.94306	4.83956	4.73232	4.61428	4.47802	4.29979	4.0916	3.85129	3.58049	3.26807	2.95835	2.63167	2.32257	2.06743	1.86883
	7.69971	7.64441	7.62392	7.63496	7.67162	7.74295	7.80569	7.88428	7.93569	7.98633	7.99664	7.98055	7.92055	7.83545	7.74601	7.6232	7.47247	7.33296	7.19188	7.05195	6.89725	6.7612	6.62486	6.48547	6.34001	6.16894	6.00471	5.81323	5.61304	5.42421	5.21703	5.0134	4.83515	4.65226	4.50126	4.36568	4.2439	4.13226	4.02551	3.91756	3.80244	3.67536	3.53371	3.36086	3.19463	3.00843	2.84683	2.6888	2.5995
	8.15127	8.04328	7.98632	7.94517	7.94954	7.99255	8.03149	8.09075	8.12684	8.1484	8.14895	8.12452	8.05685	7.9813	7.86741	7.72028	7.57965	7.4341	7.28815	7.12769	6.98758	6.84964	6.71086	6.55003	6.39645	6.22877	6.02684	5.80639	5.56844	5.31639	5.05587	4.77714	4.52229	4.28237	4.06438	3.89046	3.72924	3.61461	3.54375	3.47763	3.44373	3.41808	3.37728	3.35062	3.31881	3.26559	3.22878	3.19801	3.18199
	8.59977	8.45713	8.34899	8.27606	8.25252	8.25537	8.27619	8.30508	8.34885	8.36404	8.36003	8.33168	8.25979	8.16207	8.04182	7.90424	7.75549	7.58471	7.43102	7.28075	7.11792	6.97506	6.83141	6.66457	6.50228	6.30447	6.0833	5.83613	5.56313	5.25066	4.93923	4.60394	4.27275	3.9573	3.68581	3.45078	3.25909	3.13129	3.06726	3.02939	3.06212	3.10585	3.18504	3.25647	3.34633	3.43215	3.49439	3.56762	3.62124
	9.03176	8.84174	8.7047	8.60611	8.5614	8.53126	8.55833	8.58122	8.60577	8.62126	8.61866	8.5915	8.51947	8.41956	8.29474	8.15034	7.99301	7.81265	7.64923	7.47284	7.31896	7.16919	7.00238	6.84617	6.65894	6.46697	6.22968	5.94282	5.63944	5.28841	4.89657	4.50836	4.11998	3.72923	3.38506	3.1011	2.87134	2.71999	2.63287	2.62521	2.67393	2.78645	2.95083	3.12009	3.31559	3.49237	3.67608	3.82763	3.96239
	9.41785	9.20433	9.04596	8.92975	8.85516	8.83437	8.84191	8.86674	8.91357	8.93629	8.94135	8.92082	8.85319	8.75461	8.62773	8.47802	8.29571	8.1226	7.93173	7.7622	7.5823	7.42505	7.25218	7.0907	6.89781	6.69823	6.43259	6.1459	5.80171	5.41896	4.98732	4.53492	4.07662	3.64672	3.22942	2.8761	2.6016	2.39982	2.29366	2.28355	2.36443	2.50948	2.72212	2.96947	3.23498	3.50294	3.77692	4.01277	4.20422
	9.76411	9.53578	9.34809	9.22329	9.1617	9.12482	9.15497	9.18938	9.23161	9.28512	9.30377	9.29517	9.23655	9.16021	9.03444	8.86483	8.69328	8.49456	8.29396	8.11481	7.9265	7.76273	7.58546	7.42131	7.22654	7.00741	6.75378	6.45774	6.08109	5.67539	5.21257	4.72084	4.199	3.70025	3.22845	2.80421	2.47994	2.21909	2.08175	2.05386	2.13194	2.28957	2.52939	2.83358	3.14856	3.48886	3.81977	4.12678	4.38247
	10.0443	9.81081	9.63731	9.51304	9.43898	9.42787	9.4538	9.52132	9.58192	9.65468	9.69199	9.7	9.67173	9.58762	9.46655	9.31425	9.12224	8.93436	8.72618	8.52246	8.34484	8.16001	7.99842	7.81858	7.64402	7.42872	7.17776	6.86426	6.49898	6.06375	5.58021	5.05901	4.49924	3.93826	3.41593	2.92155	2.5277	2.21817	2.03926	1.96263	2.02084	2.17157	2.4175	2.73976	3.09979	3.47531	3.84525	4.19151	4.50017
	10.2679	10.0391	9.87203	9.75664	9.69448	9.69852	9.7597	9.84806	9.93119	10.027	10.1036	10.1319	10.1206	10.0494	9.9368	9.78852	9.61367	9.4061	9.19369	8.98569	8.80516	8.61995	8.46123	8.28768	8.12236	7.91811	7.67839	7.39126	7.0143	6.59523	6.10297	5.54699	4.95998	4.36273	3.77942	3.23542	2.77198	2.40991	2.16462	2.04467	2.05101	2.17698	2.40909	2.72835	3.09517	3.48546	3.89277	4.26222	4.59407
	10.4123	10.2146	10.0452	9.96267	9.91803	9.94154	10.0242	10.1359	10.2605	10.3811	10.4819	10.5495	10.5579	10.5027	10.402	10.2615	10.0908	9.88469	9.67218	9.46402	9.28474	9.10351	8.95244	8.80763	8.64091	8.47225	8.2526	7.98503	7.64186	7.21744	6.72954	6.16892	5.56722	4.94495	4.30984	3.72268	3.20983	2.77771	2.47864	2.29006	2.24959	2.31873	2.51946	2.7995	3.15317	3.55553	3.94769	4.32388	4.66526
	10.4911	10.3158	10.1679	10.1064	10.0998	10.1448	10.2498	10.3846	10.5502	10.6951	10.8199	10.9104	10.9395	10.9194	10.8335	10.7044	10.5248	10.3413	10.133	9.92897	9.75524	9.58238	9.44362	9.31571	9.18757	9.04456	8.85337	8.61522	8.30013	7.91696	7.44701	6.89586	6.29346	5.65937	5.00116	4.38031	3.80763	3.32568	2.95534	2.71087	2.59863	2.61662	2.75485	2.99646	3.3195	3.6821	4.0588	4.4258	4.76286
	10.4857	10.3399	10.2358	10.1987	10.2145	10.2807	10.4063	10.5788	10.7485	10.932	11.0785	11.1905	11.2572	11.256	11.1867	11.0716	10.9206	10.7294	10.5291	10.35	10.1685	10.0247	9.90194	9.79503	9.69324	9.58167	9.44305	9.24298	8.9833	8.63633	8.21469	7.68738	7.09916	6.46796	5.80049	5.14117	4.53559	4.01087	3.57302	3.25586	3.08548	3.02856	3.11152	3.30248	3.56393	3.88884	4.23501	4.56138	4.88106
	10.3973	10.2866	10.2301	10.2189	10.2567	10.3587	10.5012	10.6898	10.8756	11.0759	11.2571	11.3875	11.456	11.4901	11.4381	11.3387	11.2014	11.0392	10.8497	10.6811	10.5112	10.3814	10.2767	10.2099	10.1372	10.0608	9.97968	9.82432	9.62856	9.32825	8.9502	8.47759	7.91854	7.30575	6.64439	5.9951	5.35256	4.77876	4.29834	3.9303	3.6863	3.56971	3.57559	3.69143	3.89871	4.15786	4.44464	4.75243	5.02633
	10.2465	10.1755	10.1518	10.1667	10.2414	10.3584	10.5126	10.711	10.9234	11.1343	11.3108	11.4552	11.5562	11.6068	11.5714	11.5048	11.3821	11.216	11.0553	10.881	10.7399	10.6241	10.554	10.493	10.4663	10.4427	10.3872	10.3144	10.1544	9.92579	9.61869	9.19624	8.69756	8.11865	7.4795	6.83929	6.19203	5.59992	5.08865	4.66191	4.36761	4.1777	4.1239	4.16232	4.29376	4.49762	4.73416	4.98077	5.2171
	10.0231	10.0121	10.0225	10.0795	10.1542	10.2815	10.4582	10.6426	10.8574	11.0718	11.271	11.4241	11.5364	11.6004	11.5795	11.5277	11.4188	11.2821	11.1323	10.9677	10.8364	10.7317	10.6758	10.6339	10.6328	10.6424	10.6451	10.621	10.5502	10.3813	10.1357	9.79055	9.34771	8.83412	8.25002	7.63546	7.00013	6.40574	5.87834	5.4228	5.07184	4.83371	4.70871	4.67259	4.74567	4.87561	5.05857	5.23938	5.43271
	9.75416	9.78842	9.85045	9.91416	10.0194	10.152	10.328	10.5084	10.7183	10.929	11.1105	11.2833	11.4021	11.4587	11.4834	11.4267	11.3294	11.2026	11.0607	10.9191	10.7927	10.6933	10.6282	10.6155	10.6329	10.6861	10.7246	10.7456	10.7285	10.6374	10.4743	10.2134	9.85326	9.40034	8.86875	8.29587	7.70638	7.12682	6.59997	6.13126	5.75472	5.46352	5.29429	5.20829	5.21141	5.2877	5.40142	5.53315	5.6649
	9.43569	9.53373	9.63033	9.73308	9.84879	9.98218	10.1349	10.3218	10.5032	10.7039	10.8784	11.0486	11.1691	11.2311	11.2637	11.2158	11.1435	11.0225	10.8665	10.7249	10.5962	10.4938	10.4438	10.4329	10.4584	10.5109	10.5928	10.668	10.699	10.6827	10.585	10.3945	10.1233	9.75736	9.30731	8.80734	8.2626	7.71482	7.20584	6.74106	6.35527	6.0431	5.82613	5.70193	5.66178	5.67512	5.72538	5.81205	5.90162
	9.10076	9.26316	9.39388	9.51712	9.64059	9.77107	9.91305	10.0847	10.2493	10.4347	10.5973	10.7433	10.8614	10.942	10.9618	10.9358	10.8501	10.7299	10.5875	10.4382	10.2811	10.1648	10.101	10.0619	10.0987	10.154	10.2492	10.35	10.4362	10.4702	10.4506	10.3463	10.1492	9.87573	9.5158	9.0831	8.61374	8.13013	7.65559	7.21188	6.83401	6.51753	6.28557	6.13766	6.05023	6.02896	6.04236	6.07481	6.12841
	8.76755	8.97687	9.1578	9.30006	9.42929	9.55435	9.68267	9.81876	9.98035	10.13	10.2776	10.4303	10.526	10.6053	10.6261	10.6013	10.5149	10.3898	10.2373	10.0547	9.89284	9.75082	9.6425	9.57726	9.5756	9.63437	9.70994	9.82117	9.9321	10.0222	10.055	10.0312	9.92291	9.74302	9.4606	9.11965	8.73592	8.32906	7.90336	7.51343	7.15993	6.85587	6.62544	6.46971	6.36699	6.30787	6.29682	6.30297	6.31294
	8.47231	8.7268	8.93936	9.09917	9.23276	9.35105	9.46438	9.58066	9.70396	9.8508	9.98219	10.1064	10.2124	10.2718	10.2916	10.2654	10.1744	10.0395	9.87015	9.66308	9.45219	9.27221	9.10541	8.99843	8.95844	8.96911	9.04126	9.14554	9.26484	9.37935	9.452	9.49895	9.45571	9.34882	9.17765	8.93142	8.6223	8.28387	7.93503	7.59476	7.29694	7.03752	6.82434	6.65957	6.57399	6.50885	6.48726	6.47992	6.47482
	8.21691	8.5131	8.75466	8.94723	9.08413	9.19525	9.29374	9.39075	9.47659	9.5876	9.70381	9.81751	9.91754	9.99127	10.0097	9.98079	9.88301	9.7347	9.52627	9.28762	9.0358	8.7729	8.56868	8.38818	8.27654	8.23858	8.25507	8.33398	8.44362	8.56548	8.67959	8.74994	8.7949	8.75301	8.65412	8.50072	8.28438	8.03541	7.77009	7.50543	7.24013	7.03771	6.85519	6.7295	6.64147	6.60166	6.58353	6.57607	6.55143
	8.01803	8.36737	8.63387	8.83964	8.97872	9.0828	9.16764	9.23039	9.31537	9.41048	9.51458	9.62074	9.70051	9.77387	9.79262	9.76184	9.65707	9.47687	9.26052	8.96877	8.65264	8.34948	8.0465	7.79714	7.59966	7.48026	7.44099	7.45962	7.54136	7.65256	7.77386	7.8857	7.95374	7.99895	7.97998	7.89581	7.76846	7.59101	7.41094	7.20912	7.0168	6.86272	6.73777	6.64523	6.60068	6.58161	6.57955	6.5845	6.58652
	7.90539	8.28288	8.58539	8.80056	8.94008	9.03724	9.09311	9.15853	9.21246	9.29607	9.39272	9.49606	9.57712	9.65434	9.67715	9.64767	9.53829	9.34466	9.08671	8.75782	8.39179	8.01001	7.63594	7.29236	6.9986	6.78533	6.65908	6.61867	6.63864	6.72165	6.83249	6.95157	7.0604	7.12686	7.17481	7.16604	7.1023	7.00752	6.89241	6.76963	6.6518	6.54969	6.48778	6.45242	6.42563	6.45357	6.4775	6.50519	6.52736
	7.88595	8.28094	8.59436	8.8135	8.9506	9.04033	9.08573	9.12293	9.18414	9.26139	9.33924	9.44564	9.55092	9.63789	9.67046	9.64776	9.53893	9.33655	9.05808	8.69527	8.26444	7.8047	7.34152	6.90068	6.52242	6.22477	6.00172	5.87328	5.81757	5.83993	5.92377	6.03296	6.14844	6.25352	6.33582	6.37136	6.37596	6.35366	6.29556	6.24613	6.18234	6.14788	6.13263	6.13982	6.16868	6.23178	6.28793	6.36241	6.4124
	7.94254	8.35878	8.65574	8.8715	9.00177	9.08239	9.11799	9.16353	9.20204	9.27802	9.35988	9.47563	9.61179	9.69842	9.76498	9.75654	9.65603	9.45289	9.16194	8.75606	8.28475	7.7705	7.22327	6.70549	6.22684	5.80942	5.48548	5.26217	5.13828	5.10506	5.13091	5.21468	5.32024	5.42996	5.52974	5.59342	5.6513	5.6709	5.67498	5.67198	5.67128	5.68145	5.70873	5.77308	5.8398	5.93873	6.04602	6.15334	6.25215
	8.10098	8.48898	8.77398	8.97704	9.09434	9.16258	9.18764	9.20887	9.26163	9.32351	9.43146	9.5624	9.70194	9.84645	9.92101	9.93577	9.87049	9.6775	9.38583	8.96628	8.46715	7.89377	7.29106	6.68944	6.11849	5.60382	5.19854	4.87968	4.66661	4.55361	4.52835	4.55707	4.63813	4.73652	4.83706	4.91198	4.98961	5.05241	5.08712	5.11743	5.16827	5.21315	5.29167	5.37248	5.48886	5.63682	5.77581	5.91476	6.04535
	8.29404	8.65366	8.92953	9.0919	9.18835	9.22222	9.23425	9.26474	9.29897	9.38323	9.50382	9.65442	9.81979	9.99477	10.1193	10.1667	10.131	9.97819	9.68368	9.28385	8.75738	8.15987	7.5195	6.8509	6.21974	5.63743	5.12633	4.73489	4.43482	4.2574	4.15872	4.14077	4.16886	4.24225	4.3113	4.39823	4.47905	4.53463	4.60114	4.64979	4.7213	4.78824	4.8896	5.01076	5.16796	5.32336	5.48765	5.67004	5.82842
	8.53207	8.84555	9.06324	9.18978	9.23913	9.26604	9.26071	9.26401	9.29574	9.38561	9.5201	9.69267	9.90439	10.1148	10.2791	10.3853	10.3906	10.2754	10.0289	9.65116	9.15271	8.53678	7.88198	7.18625	6.4994	5.86872	5.30201	4.83353	4.47192	4.20026	4.04514	3.95955	3.94424	3.96526	4.02418	4.07489	4.14364	4.19332	4.25896	4.31066	4.38814	4.48021	4.59135	4.72368	4.87641	5.0629	5.24311	5.44355	5.63937
	8.76863	9.00179	9.16342	9.22474	9.23401	9.21218	9.18357	9.17222	9.19816	9.29129	9.43819	9.64927	9.89118	10.1397	10.3655	10.521	10.5951	10.5484	10.3506	10.0158	9.55215	8.97777	8.3358	7.64047	6.94165	6.27042	5.67011	5.14298	4.73404	4.41187	4.18853	4.05319	3.97445	3.95369	3.9593	3.99652	4.02348	4.05364	4.08736	4.14497	4.19749	4.28409	4.39184	4.52264	4.67573	4.86466	5.06672	5.25782	5.46446
	8.97084	9.10845	9.18356	9.18509	9.14452	9.06572	8.98986	8.95779	8.9725	9.06396	9.21892	9.44794	9.73469	10.0207	10.2929	10.5197	10.671	10.6885	10.5731	10.319	9.9146	9.40912	8.80939	8.1448	7.46411	6.81508	6.19042	5.66153	5.20713	4.84891	4.5842	4.38755	4.26369	4.18186	4.14588	4.12797	4.12079	4.1209	4.12846	4.14641	4.17924	4.24867	4.32439	4.44214	4.60116	4.76422	4.95999	5.14784	5.35479
	9.08821	9.11846	9.09637	9.0286	8.91272	8.76928	8.65596	8.59617	8.59261	8.67529	8.83127	9.07158	9.38047	9.69984	10.0339	10.3333	10.5502	10.6415	10.6228	10.4684	10.1632	9.75326	9.22508	8.63915	8.0249	7.41153	6.82505	6.28601	5.82508	5.44856	5.13892	4.90707	4.7432	4.61886	4.5229	4.4631	4.39926	4.36258	4.31946	4.30673	4.31161	4.35541	4.40749	4.50335	4.62524	4.7701	4.95	5.12482	5.3222
	9.08992	9.0057	8.87979	8.71951	8.52235	8.34228	8.16813	8.05661	8.027	8.09233	8.24017	8.48247	8.80464	9.16679	9.54004	9.89264	10.1764	10.3811	10.4693	10.4126	10.2434	9.93575	9.54002	9.06179	8.52701	7.99611	7.45927	6.9702	6.52573	6.15027	5.82816	5.5727	5.35977	5.19765	5.06073	4.94196	4.83682	4.74367	4.66351	4.61637	4.58929	4.58625	4.61021	4.66236	4.7588	4.87958	5.02008	5.19175	5.35486
	8.95089	8.75089	8.5197	8.26516	8.00141	7.74749	7.52513	7.35603	7.29292	7.31489	7.44424	7.67731	8.00135	8.37847	8.79869	9.19765	9.56177	9.86344	10.0468	10.1317	10.096	9.92633	9.66826	9.3225	8.92745	8.48869	8.04445	7.62967	7.22358	6.86816	6.54935	6.28281	6.04734	5.83728	5.66406	5.48934	5.34479	5.21335	5.097	4.99915	4.94077	4.89146	4.88767	4.9131	4.98351	5.07884	5.1947	5.32599	5.46764
	8.63764	8.34399	8.01199	7.66673	7.32167	6.99458	6.72271	6.50951	6.39001	6.37737	6.47787	6.68969	6.98554	7.3644	7.80207	8.25356	8.68985	9.06672	9.37838	9.57442	9.68004	9.67726	9.57234	9.39436	9.12529	8.83384	8.50338	8.16618	7.83418	7.53245	7.2312	6.96549	6.71712	6.48388	6.26363	6.05521	5.87594	5.69374	5.54583	5.41916	5.31767	5.24448	5.21831	5.22213	5.25407	5.32772	5.42163	5.53101	5.65138
	8.16127	7.76874	7.34667	6.93702	6.51819	6.14025	5.80465	5.54726	5.36824	5.3148	5.3604	5.53941	5.81063	6.17661	6.61686	7.08968	7.56851	8.02737	8.44322	8.76381	9.02795	9.17899	9.23452	9.21749	9.12076	8.97341	8.77115	8.55987	8.29862	8.04608	7.79057	7.5354	7.28257	7.01655	6.77301	6.53736	6.31295	6.121	5.93219	5.78513	5.66665	5.57925	5.54069	5.53284	5.55287	5.59664	5.67636	5.77025	5.87426
	7.52765	7.05425	6.57588	6.08297	5.63736	5.20204	4.82721	4.51286	4.29201	4.17788	4.17915	4.29867	4.53277	4.87122	5.29799	5.77554	6.28064	6.80641	7.29629	7.74777	8.12864	8.44574	8.67695	8.82183	8.8837	8.88551	8.83474	8.72236	8.57305	8.37678	8.15673	7.91845	7.6672	7.40834	7.13065	6.87441	6.6293	6.4021	6.19909	6.04256	5.91917	5.83058	5.79328	5.7877	5.8096	5.87071	5.93148	6.02084	6.11786
	6.73738	6.22339	5.6938	5.18898	4.70081	4.2407	3.82216	3.47692	3.21958	3.06313	3.00045	3.07097	3.24082	3.53847	3.9189	4.38349	4.89613	5.45283	6.0153	6.54643	7.06258	7.51541	7.89435	8.20957	8.42373	8.58745	8.65165	8.65406	8.59967	8.4775	8.29445	8.09222	7.8284	7.56338	7.29022	7.00229	6.74383	6.5073	6.30069	6.14693	6.03239	5.95766	5.93763	5.95089	6.00836	6.06918	6.16061	6.25988	6.36286
	5.83562	5.30812	4.77037	4.26125	3.77014	3.30543	2.87751	2.5154	2.2149	2.02247	1.91492	1.9172	2.03331	2.2626	2.59952	3.01683	3.53424	4.08336	4.67895	5.30106	5.89631	6.46382	6.97098	7.42194	7.78991	8.06819	8.27016	8.37818	8.39444	8.34087	8.20795	8.00552	7.76248	7.47528	7.19235	6.89427	6.62891	6.39148	6.19167	6.05299	5.96134	5.93302	5.947	6.01363	6.10757	6.21992	6.34231	6.46787	6.5919
	4.87591	4.36384	3.84628	3.36012	2.89184	2.44636	2.0475	1.6871	1.37567	1.14169	0.996548	0.933373	0.993841	1.14817	1.43038	1.80197	2.27089	2.80702	3.42786	4.06347	4.72751	5.36534	5.99105	6.53541	7.01664	7.42212	7.70892	7.90614	7.99624	7.983	7.87446	7.68252	7.43928	7.16225	6.85316	6.54778	6.28056	6.04942	5.88267	5.77026	5.71449	5.73007	5.81079	5.93042	6.07799	6.25916	6.42953	6.61475	6.77523
	3.90006	3.43209	2.98027	2.54514	2.14394	1.7437	1.38124	1.04474	0.758884	0.516604	0.329287	0.225716	0.216811	0.311344	0.514778	0.811378	1.23165	1.73319	2.3199	2.97463	3.65999	4.35354	5.01501	5.65562	6.22042	6.6915	7.05509	7.30242	7.43038	7.44172	7.34499	7.17103	6.92107	6.61641	6.29698	6.0025	5.71988	5.51756	5.35729	5.29731	5.30509	5.37659	5.53714	5.72368	5.95633	6.22103	6.47104	6.71322	6.9408
	2.95165	2.55387	2.19434	1.85402	1.54662	1.23502	0.934618	0.663446	0.408809	0.178405	NaN	NaN	NaN	NaN	NaN	0.173345	0.514256	0.962065	1.49065	2.10236	2.77774	3.47655	4.17328	4.84169	5.43965	5.94484	6.35637	6.62815	6.77181	6.80624	6.70649	6.50523	6.24054	5.92028	5.58817	5.28762	5.00862	4.82186	4.70729	4.67219	4.751	4.90377	5.1362	5.43326	5.761	6.10246	6.42543	6.75179	7.05641
	2.07225	1.8	1.55517	1.33301	1.12658	0.928369	0.749085	0.551167	0.368931	0.173132	NaN	NaN	NaN	NaN	NaN	NaN	0.179709	0.541573	1.00818	1.56811	2.18669	2.85803	3.53853	4.18273	4.7795	5.30316	5.69861	5.98507	6.1214	6.12581	6.00788	5.78489	5.48046	5.13957	4.79229	4.48517	4.21085	4.04184	3.95891	4.00314	4.13975	4.3777	4.70306	5.08075	5.49076	5.93026	6.36454	6.76254	7.13174
	1.332	1.16607	1.05226	0.983195	0.914265	0.867537	0.7978	0.730537	0.627521	0.506832	0.37515	0.227307	0.113137	0.0507846	0.0416486	0.102206	0.278945	0.544636	0.916117	1.38572	1.93844	2.53578	3.15127	3.77253	4.31869	4.79589	5.18079	5.4227	5.53022	5.48711	5.33748	5.08298	4.74933	4.38409	4.02001	3.68919	3.43727	3.27006	3.23673	3.32681	3.53811	3.84346	4.26026	4.73355	5.2404	5.77529	6.28426	6.76847	7.21718
	0.741819	0.723044	0.749009	0.809891	0.908619	1.01189	1.10349	1.15269	1.16726	1.14392	1.08605	0.986522	0.877762	0.779032	0.728258	0.728581	0.796923	0.978819	1.24477	1.60829	2.05774	2.55697	3.09786	3.61736	4.11912	4.5233	4.83937	5.01553	5.07661	4.98922	4.78089	4.48838	4.12199	3.71417	3.33363	2.99722	2.75186	2.62101	2.61971	2.75361	3.01892	3.4203	3.90463	4.46528	5.05975	5.66325	6.25392	6.81457	7.31662
	0.319518	0.42906	0.612022	0.839511	1.09429	1.35591	1.60323	1.81718	1.96617	2.05901	2.07798	2.04709	1.96323	1.86271	1.78491	1.71871	1.71877	1.80094	1.95731	2.20576	2.53858	2.92282	3.35272	3.78371	4.16921	4.49751	4.72688	4.83918	4.82503	4.66802	4.41309	4.06369	3.66513	3.23402	2.84017	2.50128	2.26475	2.15394	2.18323	2.374	2.68666	3.14077	3.69786	4.31501	4.98166	5.65425	6.29271	6.89604	7.45238
	0.0890732	0.316381	0.630784	1.0018	1.42647	1.84653	2.27014	2.63894	2.9498	3.15521	3.30077	3.33875	3.31463	3.22966	3.12368	3.02136	2.96327	2.95208	3.00112	3.13275	3.34348	3.60419	3.9123	4.20874	4.49969	4.72363	4.85648	4.88048	4.78643	4.59214	4.27475	3.88905	3.44672	2.99871	2.598	2.26226	2.03845	1.94911	2.02432	2.24982	2.6181	3.11262	3.70991	4.38221	5.08348	5.78619	6.46671	7.09009	7.66185
	0.0470686	0.373566	0.785517	1.2854	1.85107	2.43792	3.01576	3.55514	4.01344	4.37166	4.61931	4.75536	4.78809	4.75085	4.64899	4.52505	4.40476	4.31091	4.27771	4.29779	4.38901	4.52645	4.71127	4.88762	5.06426	5.18165	5.21709	5.17076	5	4.73989	4.38463	3.95491	3.49614	3.04177	2.6441	2.31978	2.13148	2.06612	2.16895	2.42367	2.8377	3.35855	3.99506	4.66722	5.37919	6.10325	6.76517	7.39885	7.94307
	0.164218	0.547669	1.05008	1.67347	2.36007	3.07947	3.79764	4.48041	5.07993	5.57178	5.94029	6.17983	6.29498	6.29959	6.23177	6.08317	5.93188	5.78617	5.66659	5.58667	5.56853	5.59146	5.66067	5.72394	5.79313	5.81119	5.77434	5.65005	5.43045	5.11688	4.73743	4.29523	3.83479	3.38834	3.00661	2.72136	2.54213	2.52154	2.65143	2.94715	3.36296	3.91258	4.53555	5.21915	5.91654	6.60066	7.23258	7.81402	8.33691
	0.421743	0.849188	1.39552	2.07984	2.86032	3.68735	4.52361	5.33078	6.05624	6.68752	7.16997	7.51041	7.6926	7.76154	7.70263	7.57507	7.40665	7.20744	7.01771	6.87141	6.76048	6.70225	6.65488	6.63786	6.61533	6.54999	6.4572	6.27191	6.02112	5.68941	5.30447	4.86854	4.42465	4.02012	3.66937	3.41851	3.27427	3.3033	3.46061	3.77593	4.20135	4.74897	5.3574	6.01385	6.65521	7.28993	7.8643	8.36576	8.80628
	0.797258	1.21937	1.79386	2.50637	3.33152	4.23507	5.14305	6.04766	6.87519	7.59176	8.17229	8.60246	8.86243	8.9774	8.96493	8.84937	8.67575	8.45534	8.23047	8.02081	7.83857	7.70455	7.59749	7.52329	7.43221	7.3236	7.18095	6.97468	6.7156	6.38838	6.02014	5.61181	5.22157	4.86027	4.55643	4.36995	4.28713	4.35427	4.54018	4.87184	5.31616	5.83285	6.41104	7.00438	7.5852	8.13024	8.60583	9.00297	9.33744
	1.26778	1.63542	2.18763	2.89386	3.72858	4.65641	5.63541	6.58705	7.46839	8.25904	8.91333	9.39659	9.703	9.87239	9.88663	9.78621	9.61605	9.38812	9.14616	8.91182	8.6997	8.51635	8.37732	8.25732	8.14322	8.01963	7.87187	7.67161	7.43028	7.13248	6.82151	6.47981	6.14634	5.84617	5.63853	5.49473	5.48234	5.59299	5.82616	6.17202	6.61243	7.10596	7.64164	8.15709	8.64364	9.08099	9.43918	9.7304	9.9239
	1.8124	2.09623	2.59466	3.24404	4.0529	4.96815	5.92945	6.89037	7.80574	8.61872	9.29825	9.80738	10.1553	10.3463	10.378	10.2904	10.128	9.90335	9.66079	9.42317	9.20655	9.03617	8.87842	8.76087	8.65518	8.56458	8.44164	8.27591	8.09614	7.86963	7.60472	7.3502	7.10868	6.90232	6.76991	6.73006	6.77847	6.95411	7.21913	7.57799	8.01071	8.475	8.94315	9.38817	9.76987	10.0884	10.3179	10.4582	10.5175
	2.39736	2.57321	2.9738	3.55327	4.2862	5.13602	6.05856	6.98925	7.88173	8.678	9.32895	9.84773	10.1749	10.3652	10.3991	10.3332	10.1612	9.96364	9.73406	9.5126	9.31573	9.1692	9.05701	8.97344	8.92487	8.86421	8.81259	8.72588	8.61575	8.48302	8.33494	8.16762	8.03241	7.93158	7.90065	7.93761	8.06852	8.29479	8.60951	8.9807	9.40381	9.81902	10.2332	10.5871	10.8603	11.0567	11.1547	11.159	11.0827
	3.01107	3.07895	3.34435	3.81274	4.44158	5.21091	6.04203	6.88702	7.69936	8.42121	9.03792	9.49537	9.78599	9.93141	9.96387	9.87262	9.70274	9.5176	9.3106	9.12129	8.98245	8.88506	8.84639	8.84307	8.86396	8.9126	8.9418	8.95809	8.95568	8.93467	8.8842	8.84983	8.82981	8.84089	8.91562	9.04877	9.26315	9.54009	9.88697	10.2698	10.6829	11.0662	11.4104	11.6754	11.8606	11.9225	11.895	11.7704	11.5664
	3.66411	3.58172	3.71697	4.05805	4.56185	5.20784	5.91704	6.64175	7.33629	7.9443	8.45315	8.81114	9.03025	9.10056	9.07341	8.95661	8.79606	8.60422	8.44181	8.29609	8.23207	8.22166	8.26298	8.36462	8.49661	8.64394	8.80917	8.94683	9.06726	9.16963	9.24205	9.32872	9.42622	9.54922	9.71089	9.9374	10.2319	10.5733	10.9498	11.343	11.7465	12.1005	12.3799	12.5805	12.6706	12.6274	12.4887	12.251	11.9531
	4.32022	4.12271	4.1254	4.31532	4.69911	5.18728	5.75162	6.31106	6.85561	7.31463	7.66201	7.88415	7.98031	7.94465	7.83202	7.6698	7.47139	7.30052	7.16598	7.08709	7.09207	7.18356	7.33916	7.56403	7.82507	8.12159	8.403	8.69016	8.94114	9.17109	9.38419	9.57266	9.78287	10.0111	10.2688	10.5803	10.93	11.312	11.7303	12.1316	12.5094	12.8384	13.078	13.209	13.2196	13.124	12.8955	12.5681	12.1668
	5.01322	4.6774	4.55513	4.63122	4.85917	5.199	5.58802	5.99707	6.35051	6.61543	6.77064	6.82518	6.75026	6.59667	6.37316	6.1278	5.89317	5.69956	5.58873	5.57748	5.67343	5.87484	6.15459	6.51316	6.93013	7.35012	7.78755	8.21007	8.59115	8.94489	9.27476	9.57235	9.88347	10.2036	10.5265	10.9095	11.302	11.7314	12.1501	12.5727	12.9423	13.2515	13.4443	13.5377	13.5053	13.3298	13.0552	12.6841	12.2435
	5.72562	5.30536	5.07546	5.01728	5.11521	5.30998	5.53806	5.75418	5.90249	5.95462	5.91241	5.75792	5.48669	5.17362	4.81659	4.46842	4.16458	3.95325	3.85813	3.91016	4.07868	4.39071	4.79642	5.3076	5.84755	6.42436	6.99784	7.54996	8.05245	8.51839	8.95075	9.34101	9.73498	10.1112	10.4974	10.9169	11.3361	11.7824	12.2258	12.6305	13.0085	13.2862	13.4772	13.5324	13.4785	13.2834	12.9756	12.5929	12.1465
	6.47088	5.95995	5.66552	5.53027	5.51731	5.56424	5.64011	5.66633	5.60699	5.45579	5.18741	4.79191	4.32435	3.81687	3.30857	2.84085	2.45276	2.21073	2.13744	2.20981	2.47746	2.87657	3.41893	4.04192	4.73094	5.43799	6.13584	6.80358	7.41112	7.95365	8.46796	8.92886	9.34874	9.77491	10.2018	10.6197	11.0637	11.5114	11.9339	12.3479	12.6991	12.9668	13.1494	13.1999	13.1465	12.9583	12.6817	12.3205	11.9024
	7.20612	6.68946	6.34684	6.14898	6.05358	6.01117	5.93765	5.80574	5.56531	5.19834	4.70376	4.0803	3.39228	2.68086	2.01012	1.39375	0.925833	0.640424	0.54233	0.656389	0.976361	1.46633	2.09738	2.85117	3.65589	4.47524	5.26088	6.02297	6.71271	7.32463	7.87867	8.36732	8.8211	9.23764	9.66381	10.0913	10.5061	10.9385	11.3444	11.7429	12.0817	12.3425	12.5089	12.5866	12.554	12.3979	12.1642	11.8726	11.5319
	7.93263	7.43123	7.09588	6.89022	6.76546	6.65006	6.49103	6.22675	5.80957	5.24355	4.53493	3.70829	2.80351	1.90515	1.03468	0.297424	NaN	NaN	NaN	NaN	NaN	0.288205	1.00427	1.83257	2.72922	3.6188	4.50003	5.31242	6.03972	6.69307	7.24183	7.74759	8.17429	8.58929	8.97334	9.35421	9.754	10.1374	10.514	10.8714	11.1944	11.4499	11.6412	11.7414	11.7469	11.6613	11.5123	11.3002	11.0646
	8.6274	8.18091	7.91104	7.75637	7.64365	7.51241	7.28894	6.92759	6.38257	5.66257	4.76374	3.73626	2.6464	1.55403	0.522985	NaN	NaN	NaN	NaN	NaN	NaN	NaN	0.212021	1.10367	2.04559	2.99179	3.90357	4.73529	5.46967	6.11778	6.64973	7.11135	7.51923	7.8746	8.21129	8.52535	8.85837	9.1948	9.53019	9.85535	10.1411	10.3916	10.5951	10.7268	10.8004	10.8018	10.7397	10.6451	10.553
	9.26114	8.92537	8.74529	8.68467	8.62808	8.52535	8.29827	7.89941	7.28406	6.43075	5.40985	4.21138	2.96138	1.69446	0.516374	NaN	NaN	NaN	NaN	NaN	NaN	NaN	NaN	0.7259	1.67934	2.63091	3.53938	4.35762	5.0679	5.66463	6.15283	6.54565	6.87831	7.17079	7.42492	7.67296	7.92501	8.18536	8.46976	8.73841	8.99959	9.26051	9.46125	9.64637	9.77916	9.87826	9.93269	9.98623	10.0174
	9.76652	9.57706	9.55953	9.6345	9.69486	9.6832	9.51618	9.1098	8.47057	7.56285	6.42813	5.13119	3.73773	2.35808	1.03705	NaN	NaN	NaN	NaN	NaN	NaN	NaN	NaN	0.732369	1.6615	2.56568	3.43624	4.19154	4.848	5.36675	5.78787	6.10877	6.34895	6.52984	6.70584	6.86005	7.03878	7.21504	7.42467	7.64838	7.881	8.1161	8.34747	8.57034	8.76528	8.96653	9.15993	9.33349	9.52758
	10.1267	10.1307	10.2924	10.5572	10.7921	10.9152	10.8375	10.5059	9.89198	8.97894	7.81199	6.46122	4.98151	3.4895	2.08681	0.868278	NaN	NaN	NaN	NaN	NaN	NaN	0.312164	1.12477	1.97672	2.8323	3.59778	4.277	4.8363	5.25489	5.57393	5.79178	5.9288	6.02419	6.08223	6.15521	6.2401	6.34615	6.47807	6.63693	6.83814	7.06172	7.30429	7.56286	7.83525	8.13721	8.45121	8.7601	9.09766
	10.2945	10.5146	10.9161	11.384	11.811	12.1246	12.2131	12.0023	11.4624	10.611	9.46152	8.1047	6.59979	5.06801	3.59822	2.30575	1.25666	0.513129	0.0793541	NaN	0.158276	0.569792	1.16693	1.8905	2.63133	3.35466	4.01917	4.56235	5.00319	5.32226	5.52773	5.63549	5.66604	5.65849	5.63407	5.59432	5.58808	5.60917	5.68173	5.79288	5.94455	6.15421	6.40441	6.71104	7.05533	7.43454	7.86176	8.29757	8.76905
	10.2649	10.7153	11.3397	12.0492	12.7284	13.2635	13.5372	13.5051	13.1009	12.3585	11.292	9.9768	8.49161	6.96025	5.474	4.15021	3.03943	2.22172	1.7188	1.51098	1.59082	1.89971	2.36793	2.92113	3.53756	4.11727	4.62188	5.02569	5.33299	5.52599	5.59664	5.59476	5.54013	5.43672	5.32158	5.2124	5.12388	5.08462	5.08656	5.13651	5.25666	5.45092	5.70486	6.03641	6.42732	6.89059	7.41903	7.98512	8.57531
	10.0113	10.6961	11.5675	12.5464	13.4761	14.2369	14.7396	14.9188	14.7051	14.1133	13.1737	11.9617	10.5561	9.06422	7.59492	6.26597	5.12822	4.2621	3.67287	3.35885	3.31416	3.46558	3.78057	4.17168	4.6046	5.00101	5.344	5.59472	5.7604	5.808	5.78089	5.67717	5.53185	5.34659	5.17303	4.99281	4.85339	4.74926	4.70745	4.71998	4.79507	4.97396	5.22829	5.57818	6.02314	6.54113	7.15596	7.80126	8.49121
	9.53934	10.4527	11.5671	12.7974	13.9815	15.0112	15.7586	16.1712	16.176	15.768	15.0091	13.9216	12.6336	11.2508	9.84645	8.52018	7.38999	6.46803	5.79413	5.36818	5.18708	5.18155	5.30708	5.51613	5.72972	5.94389	6.11354	6.18764	6.19382	6.13476	6.00286	5.81163	5.5933	5.36299	5.13463	4.93762	4.74907	4.61346	4.52419	4.50903	4.56193	4.72735	4.98003	5.34241	5.81498	6.39193	7.06039	7.78355	8.53574
	8.87163	9.99776	11.3399	12.8089	14.2388	15.5172	16.5295	17.1685	17.4085	17.2409	16.673	15.7741	14.6517	13.3737	12.0441	10.7935	9.653	8.7018	7.94626	7.42238	7.07987	6.88884	6.82854	6.82508	6.84156	6.84785	6.82284	6.73804	6.60775	6.41925	6.19841	5.95632	5.70434	5.45287	5.21093	4.98654	4.78747	4.63934	4.53532	4.50445	4.54316	4.69903	4.9499	5.32063	5.81286	6.42028	7.12768	7.91121	8.72281
	8.06426	9.37809	10.9224	12.5891	14.2438	15.7552	17.0058	17.8855	18.3651	18.4318	18.0881	17.398	16.4465	15.313	14.1132	12.9224	11.8024	10.831	10.015	9.35884	8.86802	8.50228	8.23206	8.00965	7.80762	7.60487	7.40514	7.16895	6.89741	6.63007	6.35765	6.07097	5.81051	5.56386	5.33411	5.12391	4.95389	4.79616	4.71115	4.66086	4.712	4.84714	5.09823	5.47561	5.99921	6.62839	7.36286	8.17506	9.02905
	7.18731	8.62184	10.3336	12.1636	14.0114	15.728	17.1783	18.3006	19.0118	19.2945	19.1798	18.7083	17.9577	17.0002	15.911	14.8103	13.7389	12.7384	11.8669	11.0978	10.459	9.90081	9.42003	8.9793	8.57869	8.17295	7.79119	7.41718	7.05563	6.71299	6.39516	6.12285	5.87977	5.66382	5.47133	5.3159	5.17947	5.06519	4.98152	4.95923	4.99918	5.13794	5.41052	5.79575	6.31487	6.978	7.74892	8.5796	9.42955
	6.28638	7.81944	9.63966	11.6072	13.5898	15.4401	17.0743	18.396	19.3023	19.8226	19.9308	19.6771	19.114	18.3222	17.3855	16.3666	15.3518	14.3463	13.4083	12.5483	11.749	11.0201	10.3344	9.68285	9.07648	8.49737	7.94915	7.45571	7.00807	6.62997	6.30783	6.0575	5.8732	5.7115	5.59547	5.49826	5.43089	5.35948	5.32546	5.3264	5.39939	5.54998	5.81625	6.23046	6.7641	7.44399	8.23197	9.07661	9.93303
	5.46166	7.04995	8.91452	10.9369	13.0063	14.9618	16.7219	18.1905	19.2798	19.9813	20.2965	20.2337	19.8702	19.2602	18.4612	17.545	16.5753	15.5881	14.5904	13.6301	12.6959	11.7892	10.9274	10.0957	9.29956	8.56531	7.88789	7.29693	6.80318	6.39603	6.10973	5.90369	5.7821	5.71086	5.68858	5.68197	5.68027	5.68079	5.6902	5.72416	5.82214	6.00981	6.29431	6.72724	7.29818	7.99943	8.80769	9.66803	10.5481
	4.77597	6.35747	8.21694	10.2424	12.3295	14.3399	16.179	17.7355	18.9547	19.8244	20.3061	20.4337	20.2408	19.8053	19.1409	18.3279	17.4067	16.4265	15.3943	14.3439	13.2872	12.2345	11.1966	10.204	9.23922	8.37248	7.58949	6.94192	6.40852	6.02863	5.7817	5.6552	5.61206	5.66147	5.72672	5.81949	5.90771	5.98648	6.04528	6.13534	6.26492	6.47998	6.80776	7.25108	7.86833	8.59995	9.43716	10.3382	11.215
	4.29878	5.81226	7.60059	9.57725	11.6291	13.6255	15.4772	17.0762	18.4018	19.371	19.9903	20.2854	20.263	19.9564	19.42	18.708	17.854	16.8867	15.8294	14.7017	13.5387	12.359	11.1835	10.0366	8.96223	7.98874	7.12572	6.42898	5.91239	5.56249	5.3714	5.33736	5.41598	5.558	5.73098	5.92425	6.10232	6.24195	6.36732	6.49792	6.66234	6.92715	7.28876	7.78604	8.44388	9.21843	10.1149	11.0531	11.9739
	4.06598	5.47048	7.15888	9.00371	10.953	12.868	14.6838	16.2966	17.6361	18.6851	19.4106	19.8305	19.9416	19.7665	19.3661	18.7514	17.9493	17.0011	15.9296	14.74	13.5067	12.2223	10.9343	9.6769	8.50373	7.45094	6.55095	5.84563	5.34905	5.06219	4.95538	5.0035	5.18909	5.43899	5.71485	6.00171	6.24483	6.45481	6.62358	6.80786	7.00621	7.30623	7.70759	8.26812	8.97882	9.84503	10.8003	11.7935	12.7767
	4.09225	5.35243	6.867	8.57084	10.3554	12.1436	13.8617	15.4118	16.7596	17.8356	18.6362	19.1377	19.3615	19.3025	19.0115	18.4733	17.7416	16.8198	15.7465	14.5461	13.247	11.8829	10.5098	9.18793	7.94489	6.85761	5.94597	5.25372	4.79412	4.58194	4.54835	4.71293	4.98359	5.33208	5.69821	6.04706	6.35699	6.60583	6.82254	7.01708	7.27781	7.59479	8.05618	8.68761	9.46289	10.402	11.4513	12.5538	13.604
	4.3857	5.45685	6.76584	8.25983	9.8598	11.4831	13.0486	14.4989	15.7861	16.8738	17.7038	18.2794	18.579	18.6386	18.4308	17.9827	17.307	16.4368	15.3754	14.1488	12.824	11.4236	10.0112	8.63728	7.37035	6.27552	5.37574	4.73242	4.32303	4.17552	4.2497	4.49104	4.85245	5.28355	5.70361	6.11015	6.43118	6.71525	6.94466	7.16875	7.43049	7.79299	8.29708	8.98718	9.87059	10.9135	12.0744	13.2728	14.4302
	4.88016	5.76082	6.8424	8.10188	9.45636	10.8694	12.2701	13.6085	14.8065	15.8453	16.6803	17.2918	17.6669	17.8151	17.6998	17.3394	16.723	15.8964	14.8785	13.6624	12.3354	10.9255	9.5023	8.1223	6.85926	5.78194	4.93195	4.31913	4.00334	3.92312	4.06687	4.39129	4.82701	5.30262	5.76917	6.17313	6.51271	6.77262	6.99184	7.20921	7.47412	7.87227	8.41447	9.18095	10.1443	11.3017	12.5891	13.9193	15.2056
	5.54031	6.18819	7.04858	8.04333	9.17084	10.3561	11.5561	12.7285	13.834	14.8037	15.6247	16.255	16.6914	16.9008	16.8718	16.5809	16.0618	15.2883	14.3114	13.142	11.836	10.4425	9.03576	7.67687	6.46026	5.42284	4.6235	4.08743	3.83703	3.84011	4.06263	4.43898	4.91231	5.42529	5.89405	6.28345	6.5953	6.81986	6.98598	7.17397	7.42343	7.80918	8.39732	9.219	10.2802	11.5576	12.9818	14.4751	15.9087
	6.26516	6.71657	7.32242	8.06807	8.94794	9.89946	10.9073	11.9032	12.8871	13.7746	14.5683	15.205	15.6748	15.9542	15.9897	15.7847	15.3501	14.6556	13.7335	12.6117	11.3481	10.0118	8.64628	7.34993	6.18527	5.22395	4.50691	4.05668	3.89158	3.95741	4.24884	4.66143	5.16865	5.66027	6.10372	6.43247	6.68715	6.83067	6.93376	7.05096	7.24672	7.63643	8.23981	9.10717	10.2609	11.6576	13.2392	14.8868	16.4802
	6.98052	7.23101	7.62803	8.13467	8.75768	9.4974	10.2809	11.1332	11.9743	12.7902	13.5317	14.1831	14.6783	15.0039	15.1169	14.9971	14.6161	14.0081	13.1694	12.1277	10.942	9.66643	8.38061	7.16764	6.07387	5.20441	4.58118	4.20624	4.12737	4.26823	4.6014	5.05208	5.53984	6.00442	6.38053	6.6392	6.77579	6.82866	6.826	6.84815	6.98481	7.32428	7.9252	8.84037	10.058	11.5659	13.2837	15.0857	16.8774
	7.59642	7.68479	7.87769	8.16571	8.58389	9.09257	9.69665	10.378	11.0961	11.8396	12.5422	13.1686	13.6826	14.0655	14.2343	14.1976	13.9054	13.3886	12.6248	11.675	10.5819	9.40045	8.21146	7.08155	6.1077	5.32541	4.7877	4.52657	4.51695	4.72833	5.09448	5.55374	6.02338	6.42582	6.73169	6.88222	6.89598	6.81911	6.68855	6.5936	6.63232	6.90011	7.47781	8.40408	9.6845	11.2877	13.129	15.0764	17.0281
	8.04953	8.00524	8.02394	8.13925	8.362	8.69635	9.12217	9.66272	10.2657	10.9228	11.5683	12.1995	12.7261	13.1423	13.3777	13.4024	13.197	12.7724	12.1046	11.2541	10.2462	9.17047	8.09067	7.07302	6.19611	5.54401	5.11518	4.95418	5.01392	5.29287	5.68626	6.14603	6.5876	6.93351	7.12267	7.16867	7.04535	6.8065	6.51462	6.28471	6.22304	6.39807	6.93003	7.82687	9.14623	10.8045	12.731	14.8224	16.9198
	8.27648	8.13451	8.03199	8.00963	8.06941	8.2578	8.56246	8.96235	9.46126	10.037	10.6422	11.2567	11.7885	12.229	12.5047	12.5996	12.4745	12.1214	11.5487	10.7993	9.89821	8.93443	7.9542	7.07343	6.31761	5.78474	5.46929	5.41119	5.55839	5.88753	6.30665	6.76461	7.1753	7.44459	7.54761	7.4511	7.1857	6.77829	6.35021	5.95652	5.76218	5.82543	6.27192	7.13038	8.44337	10.1273	12.1266	14.3178	16.5373
	8.25321	8.05166	7.88429	7.76289	7.71257	7.78642	7.97858	8.2738	8.6976	9.19716	9.76103	10.3358	10.8628	11.3154	11.6351	11.7704	11.6973	11.4235	10.9397	10.2709	9.47542	8.62458	7.78033	7.00571	6.39153	5.9643	5.78233	5.81291	6.0502	6.4323	6.89744	7.35769	7.74258	7.94118	7.94751	7.74883	7.32966	6.7739	6.17558	5.64773	5.29414	5.23029	5.57016	6.36366	7.62217	9.29752	11.3171	13.5561	15.8654
[truncated: 173 more rows]
[truncated: 755 more columns]

## Sheet: mothick 99.9PCS
	NaN	NaN	NaN	NaN	NaN	NaN	NaN	NaN	NaN	NaN	NaN	NaN	NaN	NaN	NaN	NaN	NaN	NaN	NaN	NaN	NaN	NaN	NaN	NaN	NaN	NaN	NaN	NaN	NaN	NaN	NaN	NaN	NaN	NaN	NaN	NaN	NaN	NaN	NaN	NaN	NaN	NaN	NaN	NaN	NaN	NaN	NaN	NaN	NaN
[truncated: 401 more rows]
[truncated: 755 more columns]
