# Supplementary material for: Southward impact excavated magma ocean at the lunar South Pole–Aitken basin
Source: Nature. 2025 Oct 8;646(8084):297–302. doi: 10.1038/s41586-025-09582-y (PMC12507655; doi:10.1038/s41586-025-09582-y)
Supplement: Supplementary file 5 — Source Data Fig. 4 [file 41586_2025_9582_MOESM5_ESM.xlsx]

## Sheet: magmaoceanTh
PCS	Th (ppm)	Th (ppm)	Th (ppm)
	0% trapped liquid	5% trapped liquid	10% trapped liquid
0	0.0795	0.0795	0.0795
0.01	0.0795079	0.0795075	0.0795071
0.02	0.0795158	0.079515	0.0795142
0.03	0.0795237	0.0795226	0.0795214
0.04	0.0795317	0.0795301	0.0795285
0.05	0.0795396	0.0795376	0.0795356
0.06	0.0795475	0.0795451	0.0795427
0.07	0.0795554	0.0795526	0.0795499
0.08	0.0795633	0.0795602	0.079557
0.09	0.0795713	0.0795677	0.0795641
0.1	0.0795792	0.0795752	0.0795713
0.11	0.0795871	0.0795828	0.0795784
0.12	0.079595	0.0795903	0.0795855
0.13	0.079603	0.0795978	0.0795927
0.14	0.0796109	0.0796054	0.0795998
0.15	0.0796188	0.0796129	0.0796069
0.16	0.0796268	0.0796204	0.0796141
0.17	0.0796347	0.079628	0.0796212
0.18	0.0796426	0.0796355	0.0796284
0.19	0.0796506	0.079643	0.0796355
0.2	0.0796585	0.0796506	0.0796427
0.21	0.0796665	0.0796581	0.0796498
0.22	0.0796744	0.0796657	0.079657
0.23	0.0796824	0.0796732	0.0796641
0.24	0.0796903	0.0796808	0.0796713
0.25	0.0796983	0.0796883	0.0796784
0.26	0.0797062	0.0796959	0.0796856
0.27	0.0797142	0.0797034	0.0796927
0.28	0.0797221	0.079711	0.0796999
0.29	0.0797301	0.0797185	0.079707
0.3	0.079738	0.0797261	0.0797142
0.31	0.079746	0.0797337	0.0797213
0.32	0.0797539	0.0797412	0.0797285
0.33	0.0797619	0.0797488	0.0797357
0.34	0.0797699	0.0797564	0.0797428
0.35	0.0797778	0.0797639	0.07975
0.36	0.0797858	0.0797715	0.0797572
0.37	0.0797938	0.0797791	0.0797643
0.38	0.0798017	0.0797866	0.0797715
0.39	0.0798097	0.0797942	0.0797787
0.4	0.0798177	0.0798018	0.0797859
0.41	0.0798257	0.0798093	0.079793
0.42	0.0798336	0.0798169	0.0798002
0.43	0.0798416	0.0798245	0.0798074
0.44	0.0798496	0.0798321	0.0798146
0.45	0.0798576	0.0798397	0.0798217
0.46	0.0798655	0.0798472	0.0798289
0.47	0.0798735	0.0798548	0.0798361
0.48	0.0798815	0.0798624	0.0798433
0.49	0.0798895	0.07987	0.0798505
0.5	0.0798975	0.0798776	0.0798577
0.51	0.0799055	0.0798852	0.0798648
0.52	0.0799135	0.0798928	0.079872
0.53	0.0799215	0.0799003	0.0798792
0.54	0.0799295	0.0799079	0.0798864
0.55	0.0799375	0.0799155	0.0798936
0.56	0.0799455	0.0799231	0.0799008
0.57	0.0799535	0.0799307	0.079908
0.58	0.0799615	0.0799383	0.0799152
0.59	0.0799695	0.0799459	0.0799224
0.6	0.0799775	0.0799535	0.0799296
0.61	0.0799855	0.0799611	0.0799368
0.62	0.0799935	0.0799687	0.079944
0.63	0.0800015	0.0799763	0.0799512
0.64	0.0800095	0.079984	0.0799584
0.65	0.0800175	0.0799916	0.0799656
0.66	0.0800255	0.0799992	0.0799728
0.67	0.0800336	0.0800068	0.07998
0.68	0.0800416	0.0800144	0.0799872
0.69	0.0800496	0.080022	0.0799945
0.7	0.0800576	0.0800296	0.0800017
0.71	0.0800656	0.0800373	0.0800089
0.72	0.0800737	0.0800449	0.0800161
0.73	0.0800817	0.0800525	0.0800233
0.74	0.0800897	0.0800601	0.0800305
0.75	0.0800977	0.0800677	0.0800378
0.76	0.0801058	0.0800754	0.080045
0.77	0.0801138	0.080083	0.0800522
0.78	0.0801218	0.0800906	0.0800594
0.79	0.0801299	0.0800983	0.0800667
0.8	0.0801379	0.0801059	0.0800739
0.81	0.0801459	0.0801135	0.0800811
0.82	0.080154	0.0801212	0.0800884
0.83	0.080162	0.0801288	0.0800956
0.84	0.0801701	0.0801364	0.0801028
0.85	0.0801781	0.0801441	0.0801101
0.86	0.0801862	0.0801517	0.0801173
0.87	0.0801942	0.0801594	0.0801245
0.88	0.0802023	0.080167	0.0801318
0.89	0.0802103	0.0801747	0.080139
0.9	0.0802184	0.0801823	0.0801462
0.91	0.0802264	0.0801899	0.0801535
0.92	0.0802345	0.0801976	0.0801607
0.93	0.0802425	0.0802053	0.080168
0.94	0.0802506	0.0802129	0.0801752
0.95	0.0802587	0.0802206	0.0801825
0.96	0.0802667	0.0802282	0.0801897
0.97	0.0802748	0.0802359	0.080197
0.98	0.0802829	0.0802435	0.0802042
0.99	0.0802909	0.0802512	0.0802115
1	0.080299	0.0802589	0.0802187
1.01	0.0803071	0.0802665	0.080226
1.02	0.0803151	0.0802742	0.0802333
1.03	0.0803232	0.0802819	0.0802405
1.04	0.0803313	0.0802895	0.0802478
1.05	0.0803394	0.0802972	0.080255
1.06	0.0803474	0.0803049	0.0802623
1.07	0.0803555	0.0803125	0.0802696
1.08	0.0803636	0.0803202	0.0802768
1.09	0.0803717	0.0803279	0.0802841
1.1	0.0803798	0.0803356	0.0802914
1.11	0.0803879	0.0803432	0.0802986
1.12	0.080396	0.0803509	0.0803059
1.13	0.080404	0.0803586	0.0803132
1.14	0.0804121	0.0803663	0.0803205
1.15	0.0804202	0.080374	0.0803277
1.16	0.0804283	0.0803817	0.080335
1.17	0.0804364	0.0803893	0.0803423
1.18	0.0804445	0.080397	0.0803496
1.19	0.0804526	0.0804047	0.0803569
1.2	0.0804607	0.0804124	0.0803641
1.21	0.0804688	0.0804201	0.0803714
1.22	0.0804769	0.0804278	0.0803787
1.23	0.080485	0.0804355	0.080386
1.24	0.0804932	0.0804432	0.0803933
1.25	0.0805013	0.0804509	0.0804006
1.26	0.0805094	0.0804586	0.0804079
1.27	0.0805175	0.0804663	0.0804152
1.28	0.0805256	0.080474	0.0804225
1.29	0.0805337	0.0804817	0.0804298
1.3	0.0805418	0.0804894	0.0804371
1.31	0.08055	0.0804971	0.0804444
1.32	0.0805581	0.0805049	0.0804517
1.33	0.0805662	0.0805126	0.080459
1.34	0.0805743	0.0805203	0.0804663
1.35	0.0805825	0.080528	0.0804736
1.36	0.0805906	0.0805357	0.0804809
1.37	0.0805987	0.0805434	0.0804882
1.38	0.0806069	0.0805511	0.0804955
1.39	0.080615	0.0805589	0.0805028
1.4	0.0806231	0.0805666	0.0805101
1.41	0.0806313	0.0805743	0.0805174
1.42	0.0806394	0.080582	0.0805247
1.43	0.0806475	0.0805898	0.080532
1.44	0.0806557	0.0805975	0.0805394
1.45	0.0806638	0.0806052	0.0805467
1.46	0.080672	0.080613	0.080554
1.47	0.0806801	0.0806207	0.0805613
1.48	0.0806883	0.0806284	0.0805686
1.49	0.0806964	0.0806362	0.080576
1.5	0.0807046	0.0806439	0.0805833
1.51	0.0807127	0.0806516	0.0805906
1.52	0.0807209	0.0806594	0.0805979
1.53	0.080729	0.0806671	0.0806053
1.54	0.0807372	0.0806749	0.0806126
1.55	0.0807453	0.0806826	0.0806199
1.56	0.0807535	0.0806904	0.0806273
1.57	0.0807617	0.0806981	0.0806346
1.58	0.0807698	0.0807059	0.0806419
1.59	0.080778	0.0807136	0.0806493
1.6	0.0807862	0.0807214	0.0806566
1.61	0.0807943	0.0807291	0.080664
1.62	0.0808025	0.0807369	0.0806713
1.63	0.0808107	0.0807446	0.0806787
1.64	0.0808189	0.0807524	0.080686
1.65	0.080827	0.0807602	0.0806933
1.66	0.0808352	0.0807679	0.0807007
1.67	0.0808434	0.0807757	0.080708
1.68	0.0808516	0.0807835	0.0807154
1.69	0.0808598	0.0807912	0.0807227
1.7	0.0808679	0.080799	0.0807301
1.71	0.0808761	0.0808068	0.0807375
1.72	0.0808843	0.0808145	0.0807448
1.73	0.0808925	0.0808223	0.0807522
1.74	0.0809007	0.0808301	0.0807595
1.75	0.0809089	0.0808379	0.0807669
1.76	0.0809171	0.0808456	0.0807743
1.77	0.0809253	0.0808534	0.0807816
1.78	0.0809335	0.0808612	0.080789
1.79	0.0809417	0.080869	0.0807963
1.8	0.0809499	0.0808768	0.0808037
1.81	0.0809581	0.0808845	0.0808111
1.82	0.0809663	0.0808923	0.0808185
1.83	0.0809745	0.0809001	0.0808258
1.84	0.0809827	0.0809079	0.0808332
1.85	0.0809909	0.0809157	0.0808406
1.86	0.0809991	0.0809235	0.080848
1.87	0.0810073	0.0809313	0.0808553
1.88	0.0810155	0.0809391	0.0808627
1.89	0.0810238	0.0809469	0.0808701
1.9	0.081032	0.0809547	0.0808775
1.91	0.0810402	0.0809625	0.0808849
1.92	0.0810484	0.0809703	0.0808922
1.93	0.0810566	0.0809781	0.0808996
1.94	0.0810649	0.0809859	0.080907
1.95	0.0810731	0.0809937	0.0809144
1.96	0.0810813	0.0810015	0.0809218
1.97	0.0810896	0.0810093	0.0809292
1.98	0.0810978	0.0810171	0.0809366
1.99	0.081106	0.081025	0.080944
2	0.0811143	0.0810328	0.0809514
2.01	0.0811225	0.0810406	0.0809588
2.02	0.0811307	0.0810484	0.0809662
2.03	0.081139	0.0810562	0.0809736
2.04	0.0811472	0.081064	0.080981
2.05	0.0811555	0.0810719	0.0809884
2.06	0.0811637	0.0810797	0.0809958
2.07	0.0811719	0.0810875	0.0810032
2.08	0.0811802	0.0810954	0.0810106
2.09	0.0811884	0.0811032	0.081018
2.1	0.0811967	0.081111	0.0810254
2.11	0.0812049	0.0811188	0.0810328
2.12	0.0812132	0.0811267	0.0810402
2.13	0.0812215	0.0811345	0.0810477
2.14	0.0812297	0.0811423	0.0810551
2.15	0.081238	0.0811502	0.0810625
2.16	0.0812462	0.081158	0.0810699
2.17	0.0812545	0.0811659	0.0810773
2.18	0.0812628	0.0811737	0.0810848
2.19	0.081271	0.0811816	0.0810922
2.2	0.0812793	0.0811894	0.0810996
2.21	0.0812876	0.0811973	0.081107
2.22	0.0812958	0.0812051	0.0811145
2.23	0.0813041	0.081213	0.0811219
2.24	0.0813124	0.0812208	0.0811293
2.25	0.0813207	0.0812287	0.0811368
2.26	0.0813289	0.0812365	0.0811442
2.27	0.0813372	0.0812444	0.0811516
2.28	0.0813455	0.0812522	0.0811591
2.29	0.0813538	0.0812601	0.0811665
2.3	0.0813621	0.081268	0.0811739
2.31	0.0813704	0.0812758	0.0811814
2.32	0.0813787	0.0812837	0.0811888
2.33	0.0813869	0.0812915	0.0811963
2.34	0.0813952	0.0812994	0.0812037
2.35	0.0814035	0.0813073	0.0812112
2.36	0.0814118	0.0813152	0.0812186
2.37	0.0814201	0.081323	0.0812261
2.38	0.0814284	0.0813309	0.0812335
2.39	0.0814367	0.0813388	0.081241
2.4	0.081445	0.0813467	0.0812484
2.41	0.0814533	0.0813545	0.0812559
2.42	0.0814616	0.0813624	0.0812633
2.43	0.0814699	0.0813703	0.0812708
2.44	0.0814783	0.0813782	0.0812782
2.45	0.0814866	0.0813861	0.0812857
2.46	0.0814949	0.081394	0.0812932
2.47	0.0815032	0.0814018	0.0813006
2.48	0.0815115	0.0814097	0.0813081
2.49	0.0815198	0.0814176	0.0813156
2.5	0.0815281	0.0814255	0.081323
2.51	0.0815365	0.0814334	0.0813305
2.52	0.0815448	0.0814413	0.081338
2.53	0.0815531	0.0814492	0.0813454
2.54	0.0815614	0.0814571	0.0813529
2.55	0.0815698	0.081465	0.0813604
2.56	0.0815781	0.0814729	0.0813679
2.57	0.0815864	0.0814808	0.0813753
2.58	0.0815948	0.0814887	0.0813828
2.59	0.0816031	0.0814966	0.0813903
2.6	0.0816114	0.0815045	0.0813978
2.61	0.0816198	0.0815125	0.0814053
2.62	0.0816281	0.0815204	0.0814128
2.63	0.0816364	0.0815283	0.0814203
2.64	0.0816448	0.0815362	0.0814277
2.65	0.0816531	0.0815441	0.0814352
2.66	0.0816615	0.081552	0.0814427
2.67	0.0816698	0.0815599	0.0814502
2.68	0.0816782	0.0815679	0.0814577
2.69	0.0816865	0.0815758	0.0814652
2.7	0.0816949	0.0815837	0.0814727
2.71	0.0817032	0.0815916	0.0814802
2.72	0.0817116	0.0815996	0.0814877
2.73	0.08172	0.0816075	0.0814952
2.74	0.0817283	0.0816154	0.0815027
2.75	0.0817367	0.0816234	0.0815102
2.76	0.081745	0.0816313	0.0815177
2.77	0.0817534	0.0816392	0.0815252
2.78	0.0817618	0.0816472	0.0815327
2.79	0.0817701	0.0816551	0.0815402
2.8	0.0817785	0.0816631	0.0815478
2.81	0.0817869	0.081671	0.0815553
2.82	0.0817953	0.0816789	0.0815628
2.83	0.0818036	0.0816869	0.0815703
2.84	0.081812	0.0816948	0.0815778
2.85	0.0818204	0.0817028	0.0815853
2.86	0.0818288	0.0817107	0.0815929
2.87	0.0818372	0.0817187	0.0816004
2.88	0.0818455	0.0817266	0.0816079
2.89	0.0818539	0.0817346	0.0816154
2.9	0.0818623	0.0817426	0.081623
2.91	0.0818707	0.0817505	0.0816305
2.92	0.0818791	0.0817585	0.081638
2.93	0.0818875	0.0817664	0.0816456
2.94	0.0818959	0.0817744	0.0816531
2.95	0.0819043	0.0817824	0.0816606
2.96	0.0819127	0.0817903	0.0816682
2.97	0.0819211	0.0817983	0.0816757
2.98	0.0819295	0.0818063	0.0816832
2.99	0.0819379	0.0818142	0.0816908
3	0.0819463	0.0818222	0.0816983
3.01	0.0819547	0.0818302	0.0817059
3.02	0.0819631	0.0818382	0.0817134
3.03	0.0819715	0.0818461	0.081721
3.04	0.0819799	0.0818541	0.0817285
3.05	0.0819883	0.0818621	0.081736
3.06	0.0819967	0.0818701	0.0817436
3.07	0.0820052	0.0818781	0.0817511
3.08	0.0820136	0.081886	0.0817587
3.09	0.082022	0.081894	0.0817663
3.1	0.0820304	0.081902	0.0817738
3.11	0.0820389	0.08191	0.0817814
3.12	0.0820473	0.081918	0.0817889
3.13	0.0820557	0.081926	0.0817965
3.14	0.0820641	0.081934	0.0818041
3.15	0.0820726	0.081942	0.0818116
3.16	0.082081	0.08195	0.0818192
3.17	0.0820894	0.081958	0.0818268
3.18	0.0820979	0.081966	0.0818343
3.19	0.0821063	0.081974	0.0818419
3.2	0.0821147	0.081982	0.0818495
3.21	0.0821232	0.08199	0.081857
3.22	0.0821316	0.081998	0.0818646
3.23	0.0821401	0.082006	0.0818722
3.24	0.0821485	0.082014	0.0818798
3.25	0.082157	0.082022	0.0818873
3.26	0.0821654	0.0820301	0.0818949
3.27	0.0821739	0.0820381	0.0819025
3.28	0.0821823	0.0820461	0.0819101
3.29	0.0821908	0.0820541	0.0819177
3.3	0.0821992	0.0820621	0.0819253
3.31	0.0822077	0.0820702	0.0819328
3.32	0.0822162	0.0820782	0.0819404
3.33	0.0822246	0.0820862	0.081948
3.34	0.0822331	0.0820942	0.0819556
3.35	0.0822415	0.0821023	0.0819632
3.36	0.08225	0.0821103	0.0819708
3.37	0.0822585	0.0821183	0.0819784
3.38	0.082267	0.0821264	0.081986
3.39	0.0822754	0.0821344	0.0819936
3.4	0.0822839	0.0821424	0.0820012
3.41	0.0822924	0.0821505	0.0820088
3.42	0.0823009	0.0821585	0.0820164
3.43	0.0823093	0.0821665	0.082024
3.44	0.0823178	0.0821746	0.0820316
3.45	0.0823263	0.0821826	0.0820392
3.46	0.0823348	0.0821907	0.0820468
3.47	0.0823433	0.0821987	0.0820544
3.48	0.0823518	0.0822068	0.0820621
3.49	0.0823603	0.0822148	0.0820697
3.5	0.0823687	0.0822229	0.0820773
3.51	0.0823772	0.0822309	0.0820849
3.52	0.0823857	0.082239	0.0820925
3.53	0.0823942	0.0822471	0.0821001
3.54	0.0824027	0.0822551	0.0821078
3.55	0.0824112	0.0822632	0.0821154
3.56	0.0824197	0.0822712	0.082123
3.57	0.0824282	0.0822793	0.0821306
3.58	0.0824367	0.0822874	0.0821383
3.59	0.0824453	0.0822954	0.0821459
3.6	0.0824538	0.0823035	0.0821535
3.61	0.0824623	0.0823116	0.0821612
3.62	0.0824708	0.0823197	0.0821688
3.63	0.0824793	0.0823277	0.0821764
3.64	0.0824878	0.0823358	0.0821841
3.65	0.0824963	0.0823439	0.0821917
3.66	0.0825049	0.082352	0.0821993
3.67	0.0825134	0.08236	0.082207
3.68	0.0825219	0.0823681	0.0822146
3.69	0.0825304	0.0823762	0.0822223
3.7	0.082539	0.0823843	0.0822299
3.71	0.0825475	0.0823924	0.0822376
3.72	0.082556	0.0824005	0.0822452
3.73	0.0825646	0.0824086	0.0822529
3.74	0.0825731	0.0824167	0.0822605
3.75	0.0825816	0.0824247	0.0822682
3.76	0.0825902	0.0824328	0.0822758
3.77	0.0825987	0.0824409	0.0822835
3.78	0.0826072	0.082449	0.0822911
3.79	0.0826158	0.0824571	0.0822988
3.8	0.0826243	0.0824652	0.0823065
3.81	0.0826329	0.0824733	0.0823141
3.82	0.0826414	0.0824815	0.0823218
3.83	0.08265	0.0824896	0.0823295
3.84	0.0826585	0.0824977	0.0823371
3.85	0.0826671	0.0825058	0.0823448
3.86	0.0826756	0.0825139	0.0823525
3.87	0.0826842	0.082522	0.0823601
3.88	0.0826928	0.0825301	0.0823678
3.89	0.0827013	0.0825382	0.0823755
3.9	0.0827099	0.0825464	0.0823832
3.91	0.0827184	0.0825545	0.0823908
3.92	0.082727	0.0825626	0.0823985
3.93	0.0827356	0.0825707	0.0824062
3.94	0.0827441	0.0825788	0.0824139
3.95	0.0827527	0.082587	0.0824216
3.96	0.0827613	0.0825951	0.0824292
3.97	0.0827699	0.0826032	0.0824369
3.98	0.0827784	0.0826114	0.0824446
3.99	0.082787	0.0826195	0.0824523
4	0.0827956	0.0826276	0.08246
4.01	0.0828042	0.0826358	0.0824677
4.02	0.0828128	0.0826439	0.0824754
4.03	0.0828214	0.082652	0.0824831
4.04	0.0828299	0.0826602	0.0824908
4.05	0.0828385	0.0826683	0.0824985
4.06	0.0828471	0.0826765	0.0825062
4.07	0.0828557	0.0826846	0.0825139
4.08	0.0828643	0.0826928	0.0825216
4.09	0.0828729	0.0827009	0.0825293
4.1	0.0828815	0.0827091	0.082537
4.11	0.0828901	0.0827172	0.0825447
4.12	0.0828987	0.0827254	0.0825524
4.13	0.0829073	0.0827335	0.0825601
4.14	0.0829159	0.0827417	0.0825678
4.15	0.0829245	0.0827499	0.0825755
4.16	0.0829331	0.082758	0.0825833
4.17	0.0829417	0.0827662	0.082591
4.18	0.0829504	0.0827743	0.0825987
4.19	0.082959	0.0827825	0.0826064
4.2	0.0829676	0.0827907	0.0826141
4.21	0.0829762	0.0827988	0.0826219
4.22	0.0829848	0.082807	0.0826296
4.23	0.0829934	0.0828152	0.0826373
4.24	0.0830021	0.0828234	0.082645
4.25	0.0830107	0.0828315	0.0826528
4.26	0.0830193	0.0828397	0.0826605
4.27	0.083028	0.0828479	0.0826682
4.28	0.0830366	0.0828561	0.082676
4.29	0.0830452	0.0828643	0.0826837
4.3	0.0830538	0.0828724	0.0826914
4.31	0.0830625	0.0828806	0.0826992
4.32	0.0830711	0.0828888	0.0827069
4.33	0.0830798	0.082897	0.0827147
4.34	0.0830884	0.0829052	0.0827224
4.35	0.083097	0.0829134	0.0827302
4.36	0.0831057	0.0829216	0.0827379
4.37	0.0831143	0.0829298	0.0827456
4.38	0.083123	0.082938	0.0827534
4.39	0.0831316	0.0829462	0.0827611
4.4	0.0831403	0.0829544	0.0827689
4.41	0.0831489	0.0829626	0.0827767
4.42	0.0831576	0.0829708	0.0827844
4.43	0.0831663	0.082979	0.0827922
4.44	0.0831749	0.0829872	0.0827999
4.45	0.0831836	0.0829954	0.0828077
4.46	0.0831922	0.0830036	0.0828154
4.47	0.0832009	0.0830118	0.0828232
4.48	0.0832096	0.0830201	0.082831
4.49	0.0832182	0.0830283	0.0828387
4.5	0.0832269	0.0830365	0.0828465
4.51	0.0832356	0.0830447	0.0828543
4.52	0.0832443	0.0830529	0.082862
4.53	0.0832529	0.0830612	0.0828698
4.54	0.0832616	0.0830694	0.0828776
4.55	0.0832703	0.0830776	0.0828854
4.56	0.083279	0.0830858	0.0828931
4.57	0.0832877	0.0830941	0.0829009
4.58	0.0832963	0.0831023	0.0829087
4.59	0.083305	0.0831105	0.0829165
4.6	0.0833137	0.0831188	0.0829243
4.61	0.0833224	0.083127	0.0829321
4.62	0.0833311	0.0831352	0.0829398
4.63	0.0833398	0.0831435	0.0829476
4.64	0.0833485	0.0831517	0.0829554
4.65	0.0833572	0.08316	0.0829632
4.66	0.0833659	0.0831682	0.082971
4.67	0.0833746	0.0831765	0.0829788
4.68	0.0833833	0.0831847	0.0829866
4.69	0.083392	0.083193	0.0829944
4.7	0.0834007	0.0832012	0.0830022
4.71	0.0834094	0.0832095	0.08301
4.72	0.0834181	0.0832177	0.0830178
4.73	0.0834268	0.083226	0.0830256
4.74	0.0834355	0.0832342	0.0830334
4.75	0.0834443	0.0832425	0.0830412
4.76	0.083453	0.0832508	0.083049
4.77	0.0834617	0.083259	0.0830568
4.78	0.0834704	0.0832673	0.0830646
4.79	0.0834791	0.0832755	0.0830724
4.8	0.0834879	0.0832838	0.0830803
4.81	0.0834966	0.0832921	0.0830881
4.82	0.0835053	0.0833004	0.0830959
4.83	0.0835141	0.0833086	0.0831037
4.84	0.0835228	0.0833169	0.0831115
4.85	0.0835315	0.0833252	0.0831194
4.86	0.0835403	0.0833335	0.0831272
4.87	0.083549	0.0833417	0.083135
4.88	0.0835577	0.08335	0.0831428
4.89	0.0835665	0.0833583	0.0831507
4.9	0.0835752	0.0833666	0.0831585
4.91	0.083584	0.0833749	0.0831663
4.92	0.0835927	0.0833832	0.0831742
4.93	0.0836015	0.0833915	0.083182
4.94	0.0836102	0.0833998	0.0831898
4.95	0.083619	0.083408	0.0831977
4.96	0.0836277	0.0834163	0.0832055
4.97	0.0836365	0.0834246	0.0832133
4.98	0.0836452	0.0834329	0.0832212
4.99	0.083654	0.0834412	0.083229
5	0.0836628	0.0834495	0.0832369
5.01	0.0836715	0.0834578	0.0832447
5.02	0.0836803	0.0834662	0.0832526
5.03	0.083689	0.0834745	0.0832604
5.04	0.0836978	0.0834828	0.0832683
5.05	0.0837066	0.0834911	0.0832761
5.06	0.0837154	0.0834994	0.083284
5.07	0.0837241	0.0835077	0.0832918
5.08	0.0837329	0.083516	0.0832997
5.09	0.0837417	0.0835243	0.0833076
5.1	0.0837505	0.0835327	0.0833154
5.11	0.0837593	0.083541	0.0833233
5.12	0.083768	0.0835493	0.0833311
5.13	0.0837768	0.0835576	0.083339
5.14	0.0837856	0.083566	0.0833469
5.15	0.0837944	0.0835743	0.0833547
5.16	0.0838032	0.0835826	0.0833626
5.17	0.083812	0.0835909	0.0833705
5.18	0.0838208	0.0835993	0.0833784
5.19	0.0838296	0.0836076	0.0833862
5.2	0.0838384	0.0836159	0.0833941
5.21	0.0838472	0.0836243	0.083402
5.22	0.083856	0.0836326	0.0834099
5.23	0.0838648	0.083641	0.0834177
5.24	0.0838736	0.0836493	0.0834256
5.25	0.0838824	0.0836577	0.0834335
5.26	0.0838912	0.083666	0.0834414
5.27	0.0839	0.0836743	0.0834493
5.28	0.0839088	0.0836827	0.0834572
5.29	0.0839176	0.0836911	0.0834651
5.3	0.0839265	0.0836994	0.083473
5.31	0.0839353	0.0837078	0.0834809
5.32	0.0839441	0.0837161	0.0834888
5.33	0.0839529	0.0837245	0.0834967
5.34	0.0839617	0.0837328	0.0835045
5.35	0.0839706	0.0837412	0.0835125
5.36	0.0839794	0.0837496	0.0835204
5.37	0.0839882	0.0837579	0.0835283
5.38	0.0839971	0.0837663	0.0835362
5.39	0.0840059	0.0837747	0.0835441
5.4	0.0840147	0.083783	0.083552
5.41	0.0840236	0.0837914	0.0835599
5.42	0.0840324	0.0837998	0.0835678
5.43	0.0840413	0.0838082	0.0835757
5.44	0.0840501	0.0838165	0.0835836
5.45	0.0840589	0.0838249	0.0835915
5.46	0.0840678	0.0838333	0.0835995
5.47	0.0840766	0.0838417	0.0836074
5.48	0.0840855	0.0838501	0.0836153
5.49	0.0840943	0.0838585	0.0836232
5.5	0.0841032	0.0838668	0.0836311
5.51	0.084112	0.0838752	0.0836391
5.52	0.0841209	0.0838836	0.083647
5.53	0.0841298	0.083892	0.0836549
5.54	0.0841386	0.0839004	0.0836629
5.55	0.0841475	0.0839088	0.0836708
5.56	0.0841564	0.0839172	0.0836787
5.57	0.0841652	0.0839256	0.0836867
5.58	0.0841741	0.083934	0.0836946
5.59	0.084183	0.0839424	0.0837025
5.6	0.0841918	0.0839508	0.0837105
5.61	0.0842007	0.0839592	0.0837184
5.62	0.0842096	0.0839676	0.0837264
5.63	0.0842185	0.083976	0.0837343
5.64	0.0842274	0.0839845	0.0837423
5.65	0.0842362	0.0839929	0.0837502
5.66	0.0842451	0.0840013	0.0837582
5.67	0.084254	0.0840097	0.0837661
5.68	0.0842629	0.0840181	0.0837741
5.69	0.0842718	0.0840265	0.083782
5.7	0.0842807	0.084035	0.08379
5.71	0.0842896	0.0840434	0.0837979
5.72	0.0842985	0.0840518	0.0838059
5.73	0.0843074	0.0840602	0.0838138
5.74	0.0843163	0.0840687	0.0838218
5.75	0.0843252	0.0840771	0.0838298
5.76	0.0843341	0.0840855	0.0838377
5.77	0.084343	0.084094	0.0838457
5.78	0.0843519	0.0841024	0.0838537
5.79	0.0843608	0.0841108	0.0838616
5.8	0.0843697	0.0841193	0.0838696
5.81	0.0843786	0.0841277	0.0838776
5.82	0.0843875	0.0841362	0.0838856
5.83	0.0843964	0.0841446	0.0838935
5.84	0.0844054	0.0841531	0.0839015
5.85	0.0844143	0.0841615	0.0839095
5.86	0.0844232	0.08417	0.0839175
5.87	0.0844321	0.0841784	0.0839255
5.88	0.0844411	0.0841869	0.0839335
5.89	0.08445	0.0841953	0.0839414
5.9	0.0844589	0.0842038	0.0839494
5.91	0.0844678	0.0842122	0.0839574
5.92	0.0844768	0.0842207	0.0839654
5.93	0.0844857	0.0842292	0.0839734
5.94	0.0844946	0.0842376	0.0839814
5.95	0.0845036	0.0842461	0.0839894
5.96	0.0845125	0.0842546	0.0839974
5.97	0.0845215	0.084263	0.0840054
5.98	0.0845304	0.0842715	0.0840134
5.99	0.0845394	0.08428	0.0840214
6	0.0845483	0.0842885	0.0840294
6.01	0.0845573	0.0842969	0.0840374
6.02	0.0845662	0.0843054	0.0840454
6.03	0.0845752	0.0843139	0.0840534
6.04	0.0845841	0.0843224	0.0840614
6.05	0.0845931	0.0843309	0.0840694
6.06	0.084602	0.0843393	0.0840775
6.07	0.084611	0.0843478	0.0840855
6.08	0.08462	0.0843563	0.0840935
6.09	0.0846289	0.0843648	0.0841015
6.1	0.0846379	0.0843733	0.0841095
6.11	0.0846469	0.0843818	0.0841176
6.12	0.0846558	0.0843903	0.0841256
6.13	0.0846648	0.0843988	0.0841336
6.14	0.0846738	0.0844073	0.0841416
6.15	0.0846828	0.0844158	0.0841497
6.16	0.0846917	0.0844243	0.0841577
6.17	0.0847007	0.0844328	0.0841657
6.18	0.0847097	0.0844413	0.0841738
6.19	0.0847187	0.0844498	0.0841818
6.2	0.0847277	0.0844583	0.0841898
6.21	0.0847367	0.0844668	0.0841979
6.22	0.0847457	0.0844754	0.0842059
6.23	0.0847547	0.0844839	0.0842139
6.24	0.0847636	0.0844924	0.084222
6.25	0.0847726	0.0845009	0.08423
6.26	0.0847816	0.0845094	0.0842381
6.27	0.0847906	0.0845179	0.0842461
6.28	0.0847996	0.0845265	0.0842542
6.29	0.0848086	0.084535	0.0842622
6.3	0.0848177	0.0845435	0.0842703
6.31	0.0848267	0.0845521	0.0842783
6.32	0.0848357	0.0845606	0.0842864
6.33	0.0848447	0.0845691	0.0842945
6.34	0.0848537	0.0845777	0.0843025
6.35	0.0848627	0.0845862	0.0843106
6.36	0.0848717	0.0845947	0.0843186
6.37	0.0848807	0.0846033	0.0843267
6.38	0.0848898	0.0846118	0.0843348
6.39	0.0848988	0.0846204	0.0843428
6.4	0.0849078	0.0846289	0.0843509
6.41	0.0849168	0.0846375	0.084359
6.42	0.0849259	0.084646	0.084367
6.43	0.0849349	0.0846545	0.0843751
6.44	0.0849439	0.0846631	0.0843832
6.45	0.084953	0.0846717	0.0843913
6.46	0.084962	0.0846802	0.0843994
6.47	0.084971	0.0846888	0.0844074
6.48	0.0849801	0.0846973	0.0844155
6.49	0.0849891	0.0847059	0.0844236
6.5	0.0849982	0.0847145	0.0844317
6.51	0.0850072	0.084723	0.0844398
6.52	0.0850163	0.0847316	0.0844479
6.53	0.0850253	0.0847402	0.084456
6.54	0.0850344	0.0847487	0.084464
6.55	0.0850434	0.0847573	0.0844721
6.56	0.0850525	0.0847659	0.0844802
6.57	0.0850615	0.0847745	0.0844883
6.58	0.0850706	0.084783	0.0844964
6.59	0.0850797	0.0847916	0.0845045
6.6	0.0850887	0.0848002	0.0845126
6.61	0.0850978	0.0848088	0.0845207
6.62	0.0851069	0.0848174	0.0845288
6.63	0.0851159	0.0848259	0.084537
6.64	0.085125	0.0848345	0.0845451
6.65	0.0851341	0.0848431	0.0845532
6.66	0.0851431	0.0848517	0.0845613
6.67	0.0851522	0.0848603	0.0845694
6.68	0.0851613	0.0848689	0.0845775
6.69	0.0851704	0.0848775	0.0845856
6.7	0.0851795	0.0848861	0.0845937
6.71	0.0851885	0.0848947	0.0846019
6.72	0.0851976	0.0849033	0.08461
6.73	0.0852067	0.0849119	0.0846181
6.74	0.0852158	0.0849205	0.0846262
6.75	0.0852249	0.0849291	0.0846344
6.76	0.085234	0.0849377	0.0846425
6.77	0.0852431	0.0849463	0.0846506
6.78	0.0852522	0.084955	0.0846588
6.79	0.0852613	0.0849636	0.0846669
6.8	0.0852704	0.0849722	0.084675
6.81	0.0852795	0.0849808	0.0846832
6.82	0.0852886	0.0849894	0.0846913
6.83	0.0852977	0.0849981	0.0846994
6.84	0.0853068	0.0850067	0.0847076
6.85	0.0853159	0.0850153	0.0847157
6.86	0.0853251	0.0850239	0.0847239
6.87	0.0853342	0.0850326	0.084732
6.88	0.0853433	0.0850412	0.0847402
6.89	0.0853524	0.0850498	0.0847483
6.9	0.0853615	0.0850585	0.0847565
6.91	0.0853707	0.0850671	0.0847646
6.92	0.0853798	0.0850757	0.0847728
6.93	0.0853889	0.0850844	0.0847809
6.94	0.085398	0.085093	0.0847891
6.95	0.0854072	0.0851017	0.0847972
6.96	0.0854163	0.0851103	0.0848054
6.97	0.0854254	0.085119	0.0848136
6.98	0.0854346	0.0851276	0.0848217
6.99	0.0854437	0.0851363	0.0848299
7	0.0854529	0.0851449	0.0848381
7.01	0.085462	0.0851536	0.0848462
7.02	0.0854711	0.0851622	0.0848544
7.03	0.0854803	0.0851709	0.0848626
7.04	0.0854894	0.0851795	0.0848708
7.05	0.0854986	0.0851882	0.0848789
7.06	0.0855078	0.0851969	0.0848871
7.07	0.0855169	0.0852055	0.0848953
7.08	0.0855261	0.0852142	0.0849035
7.09	0.0855352	0.0852229	0.0849117
7.1	0.0855444	0.0852315	0.0849198
7.11	0.0855535	0.0852402	0.084928
7.12	0.0855627	0.0852489	0.0849362
7.13	0.0855719	0.0852576	0.0849444
7.14	0.085581	0.0852662	0.0849526
7.15	0.0855902	0.0852749	0.0849608
7.16	0.0855994	0.0852836	0.084969
7.17	0.0856086	0.0852923	0.0849772
7.18	0.0856177	0.085301	0.0849854
7.19	0.0856269	0.0853097	0.0849936
7.2	0.0856361	0.0853184	0.0850018
7.21	0.0856453	0.0853271	0.08501
7.22	0.0856545	0.0853357	0.0850182
7.23	0.0856637	0.0853444	0.0850264
7.24	0.0856728	0.0853531	0.0850346
7.25	0.085682	0.0853618	0.0850428
7.26	0.0856912	0.0853705	0.085051
7.27	0.0857004	0.0853792	0.0850592
7.28	0.0857096	0.0853879	0.0850675
7.29	0.0857188	0.0853966	0.0850757
7.3	0.085728	0.0854054	0.0850839
7.31	0.0857372	0.0854141	0.0850921
7.32	0.0857464	0.0854228	0.0851003
7.33	0.0857556	0.0854315	0.0851086
7.34	0.0857648	0.0854402	0.0851168
7.35	0.0857741	0.0854489	0.085125
7.36	0.0857833	0.0854576	0.0851332
7.37	0.0857925	0.0854664	0.0851415
7.38	0.0858017	0.0854751	0.0851497
7.39	0.0858109	0.0854838	0.0851579
7.4	0.0858201	0.0854925	0.0851662
7.41	0.0858294	0.0855013	0.0851744
7.42	0.0858386	0.08551	0.0851827
7.43	0.0858478	0.0855187	0.0851909
7.44	0.085857	0.0855275	0.0851991
7.45	0.0858663	0.0855362	0.0852074
7.46	0.0858755	0.0855449	0.0852156
7.47	0.0858847	0.0855537	0.0852239
7.48	0.085894	0.0855624	0.0852321
7.49	0.0859032	0.0855711	0.0852404
7.5	0.0859125	0.0855799	0.0852486
7.51	0.0859217	0.0855886	0.0852569
7.52	0.0859309	0.0855974	0.0852651
7.53	0.0859402	0.0856061	0.0852734
7.54	0.0859494	0.0856149	0.0852816
7.55	0.0859587	0.0856236	0.0852899
7.56	0.0859679	0.0856324	0.0852982
7.57	0.0859772	0.0856412	0.0853064
7.58	0.0859864	0.0856499	0.0853147
7.59	0.0859957	0.0856587	0.085323
7.6	0.086005	0.0856674	0.0853312
7.61	0.0860142	0.0856762	0.0853395
7.62	0.0860235	0.085685	0.0853478
7.63	0.0860328	0.0856937	0.0853561
7.64	0.086042	0.0857025	0.0853643
7.65	0.0860513	0.0857113	0.0853726
7.66	0.0860606	0.0857201	0.0853809
7.67	0.0860698	0.0857288	0.0853892
7.68	0.0860791	0.0857376	0.0853975
7.69	0.0860884	0.0857464	0.0854057
7.7	0.0860977	0.0857552	0.085414
7.71	0.086107	0.085764	0.0854223
7.72	0.0861162	0.0857727	0.0854306
7.73	0.0861255	0.0857815	0.0854389
7.74	0.0861348	0.0857903	0.0854472
7.75	0.0861441	0.0857991	0.0854555
7.76	0.0861534	0.0858079	0.0854638
7.77	0.0861627	0.0858167	0.0854721
7.78	0.086172	0.0858255	0.0854804
7.79	0.0861813	0.0858343	0.0854887
7.8	0.0861906	0.0858431	0.085497
7.81	0.0861999	0.0858519	0.0855053
7.82	0.0862092	0.0858607	0.0855136
7.83	0.0862185	0.0858695	0.0855219
7.84	0.0862278	0.0858783	0.0855302
7.85	0.0862371	0.0858871	0.0855385
7.86	0.0862464	0.0858959	0.0855468
7.87	0.0862558	0.0859047	0.0855551
7.88	0.0862651	0.0859136	0.0855635
7.89	0.0862744	0.0859224	0.0855718
7.9	0.0862837	0.0859312	0.0855801
7.91	0.086293	0.08594	0.0855884
7.92	0.0863024	0.0859488	0.0855967
7.93	0.0863117	0.0859577	0.0856051
7.94	0.086321	0.0859665	0.0856134
7.95	0.0863303	0.0859753	0.0856217
7.96	0.0863397	0.0859841	0.0856301
7.97	0.086349	0.085993	0.0856384
7.98	0.0863583	0.0860018	0.0856467
7.99	0.0863677	0.0860106	0.0856551
8	0.086377	0.0860195	0.0856634
8.01	0.0863864	0.0860283	0.0856717
8.02	0.0863957	0.0860372	0.0856801
8.03	0.0864051	0.086046	0.0856884
8.04	0.0864144	0.0860548	0.0856968
8.05	0.0864238	0.0860637	0.0857051
8.06	0.0864331	0.0860725	0.0857135
8.07	0.0864425	0.0860814	0.0857218
8.08	0.0864518	0.0860902	0.0857302
8.09	0.0864612	0.0860991	0.0857385
8.1	0.0864705	0.0861079	0.0857469
8.11	0.0864799	0.0861168	0.0857552
8.12	0.0864893	0.0861257	0.0857636
8.13	0.0864986	0.0861345	0.0857719
8.14	0.086508	0.0861434	0.0857803
8.15	0.0865174	0.0861523	0.0857887
8.16	0.0865268	0.0861611	0.085797
8.17	0.0865361	0.08617	0.0858054
8.18	0.0865455	0.0861789	0.0858138
8.19	0.0865549	0.0861877	0.0858221
8.2	0.0865643	0.0861966	0.0858305
8.21	0.0865737	0.0862055	0.0858389
8.22	0.086583	0.0862144	0.0858473
8.23	0.0865924	0.0862232	0.0858556
8.24	0.0866018	0.0862321	0.085864
8.25	0.0866112	0.086241	0.0858724
8.26	0.0866206	0.0862499	0.0858808
8.27	0.08663	0.0862588	0.0858892
8.28	0.0866394	0.0862677	0.0858975
8.29	0.0866488	0.0862766	0.0859059
8.3	0.0866582	0.0862855	0.0859143
8.31	0.0866676	0.0862944	0.0859227
8.32	0.086677	0.0863033	0.0859311
8.33	0.0866864	0.0863122	0.0859395
8.34	0.0866958	0.0863211	0.0859479
8.35	0.0867052	0.08633	0.0859563
8.36	0.0867147	0.0863389	0.0859647
8.37	0.0867241	0.0863478	0.0859731
8.38	0.0867335	0.0863567	0.0859815
8.39	0.0867429	0.0863656	0.0859899
8.4	0.0867523	0.0863745	0.0859983
8.41	0.0867618	0.0863834	0.0860067
8.42	0.0867712	0.0863923	0.0860151
8.43	0.0867806	0.0864012	0.0860235
8.44	0.08679	0.0864102	0.086032
8.45	0.0867995	0.0864191	0.0860404
8.46	0.0868089	0.086428	0.0860488
8.47	0.0868183	0.0864369	0.0860572
8.48	0.0868278	0.0864459	0.0860656
8.49	0.0868372	0.0864548	0.086074
8.5	0.0868467	0.0864637	0.0860825
8.51	0.0868561	0.0864727	0.0860909
8.52	0.0868656	0.0864816	0.0860993
8.53	0.086875	0.0864905	0.0861078
8.54	0.0868845	0.0864995	0.0861162
8.55	0.0868939	0.0865084	0.0861246
8.56	0.0869034	0.0865174	0.0861331
8.57	0.0869128	0.0865263	0.0861415
8.58	0.0869223	0.0865352	0.0861499
8.59	0.0869317	0.0865442	0.0861584
8.6	0.0869412	0.0865531	0.0861668
8.61	0.0869507	0.0865621	0.0861753
8.62	0.0869601	0.086571	0.0861837
8.63	0.0869696	0.08658	0.0861921
8.64	0.0869791	0.086589	0.0862006
8.65	0.0869886	0.0865979	0.086209
8.66	0.086998	0.0866069	0.0862175
8.67	0.0870075	0.0866158	0.0862259
8.68	0.087017	0.0866248	0.0862344
8.69	0.0870265	0.0866338	0.0862429
8.7	0.087036	0.0866428	0.0862513
8.71	0.0870454	0.0866517	0.0862598
8.72	0.0870549	0.0866607	0.0862682
8.73	0.0870644	0.0866697	0.0862767
8.74	0.0870739	0.0866786	0.0862852
8.75	0.0870834	0.0866876	0.0862936
8.76	0.0870929	0.0866966	0.0863021
8.77	0.0871024	0.0867056	0.0863106
8.78	0.0871119	0.0867146	0.0863191
8.79	0.0871214	0.0867236	0.0863275
8.8	0.0871309	0.0867326	0.086336
8.81	0.0871404	0.0867415	0.0863445
8.82	0.0871499	0.0867505	0.086353
8.83	0.0871594	0.0867595	0.0863614
8.84	0.087169	0.0867685	0.0863699
8.85	0.0871785	0.0867775	0.0863784
8.86	0.087188	0.0867865	0.0863869
8.87	0.0871975	0.0867955	0.0863954
8.88	0.087207	0.0868045	0.0864039
8.89	0.0872166	0.0868135	0.0864124
8.9	0.0872261	0.0868225	0.0864209
8.91	0.0872356	0.0868316	0.0864294
8.92	0.0872451	0.0868406	0.0864379
8.93	0.0872547	0.0868496	0.0864464
8.94	0.0872642	0.0868586	0.0864549
8.95	0.0872737	0.0868676	0.0864634
8.96	0.0872833	0.0868766	0.0864719
8.97	0.0872928	0.0868856	0.0864804
8.98	0.0873024	0.0868947	0.0864889
8.99	0.0873119	0.0869037	0.0864974
9	0.0873215	0.0869127	0.0865059
9.01	0.087331	0.0869218	0.0865144
9.02	0.0873406	0.0869308	0.0865229
9.03	0.0873501	0.0869398	0.0865315
9.04	0.0873597	0.0869489	0.08654
9.05	0.0873692	0.0869579	0.0865485
9.06	0.0873788	0.0869669	0.086557
9.07	0.0873883	0.086976	0.0865655
9.08	0.0873979	0.086985	0.0865741
9.09	0.0874075	0.0869941	0.0865826
9.1	0.087417	0.0870031	0.0865911
9.11	0.0874266	0.0870121	0.0865997
9.12	0.0874362	0.0870212	0.0866082
9.13	0.0874458	0.0870303	0.0866167
9.14	0.0874553	0.0870393	0.0866253
9.15	0.0874649	0.0870484	0.0866338
9.16	0.0874745	0.0870574	0.0866423
9.17	0.0874841	0.0870665	0.0866509
9.18	0.0874937	0.0870755	0.0866594
9.19	0.0875032	0.0870846	0.086668
9.2	0.0875128	0.0870937	0.0866765
9.21	0.0875224	0.0871027	0.0866851
9.22	0.087532	0.0871118	0.0866936
9.23	0.0875416	0.0871209	0.0867022
9.24	0.0875512	0.08713	0.0867107
9.25	0.0875608	0.087139	0.0867193
9.26	0.0875704	0.0871481	0.0867278
9.27	0.08758	0.0871572	0.0867364
9.28	0.0875896	0.0871663	0.086745
9.29	0.0875992	0.0871753	0.0867535
9.3	0.0876088	0.0871844	0.0867621
9.31	0.0876184	0.0871935	0.0867707
9.32	0.0876281	0.0872026	0.0867792
9.33	0.0876377	0.0872117	0.0867878
9.34	0.0876473	0.0872208	0.0867964
9.35	0.0876569	0.0872299	0.0868049
9.36	0.0876665	0.087239	0.0868135
9.37	0.0876762	0.0872481	0.0868221
9.38	0.0876858	0.0872572	0.0868307
9.39	0.0876954	0.0872663	0.0868393
9.4	0.087705	0.0872754	0.0868478
9.41	0.0877147	0.0872845	0.0868564
9.42	0.0877243	0.0872936	0.086865
9.43	0.087734	0.0873027	0.0868736
9.44	0.0877436	0.0873118	0.0868822
9.45	0.0877532	0.0873209	0.0868908
9.46	0.0877629	0.0873301	0.0868994
9.47	0.0877725	0.0873392	0.086908
9.48	0.0877822	0.0873483	0.0869166
9.49	0.0877918	0.0873574	0.0869252
9.5	0.0878015	0.0873665	0.0869338
9.51	0.0878111	0.0873757	0.0869424
9.52	0.0878208	0.0873848	0.086951
9.53	0.0878304	0.0873939	0.0869596
9.54	0.0878401	0.0874031	0.0869682
9.55	0.0878498	0.0874122	0.0869768
9.56	0.0878594	0.0874213	0.0869854
9.57	0.0878691	0.0874305	0.086994
9.58	0.0878788	0.0874396	0.0870027
9.59	0.0878884	0.0874488	0.0870113
9.6	0.0878981	0.0874579	0.0870199
9.61	0.0879078	0.087467	0.0870285
9.62	0.0879175	0.0874762	0.0870371
9.63	0.0879271	0.0874853	0.0870458
9.64	0.0879368	0.0874945	0.0870544
9.65	0.0879465	0.0875036	0.087063
9.66	0.0879562	0.0875128	0.0870716
9.67	0.0879659	0.087522	0.0870803
9.68	0.0879756	0.0875311	0.0870889
9.69	0.0879853	0.0875403	0.0870975
9.7	0.087995	0.0875494	0.0871062
9.71	0.0880047	0.0875586	0.0871148
9.72	0.0880144	0.0875678	0.0871235
9.73	0.0880241	0.0875769	0.0871321
9.74	0.0880338	0.0875861	0.0871407
9.75	0.0880435	0.0875953	0.0871494
9.76	0.0880532	0.0876045	0.087158
9.77	0.0880629	0.0876136	0.0871667
9.78	0.0880726	0.0876228	0.0871753
9.79	0.0880823	0.087632	0.087184
9.8	0.088092	0.0876412	0.0871927
9.81	0.0881018	0.0876504	0.0872013
9.82	0.0881115	0.0876596	0.08721
9.83	0.0881212	0.0876688	0.0872186
9.84	0.0881309	0.0876779	0.0872273
9.85	0.0881406	0.0876871	0.087236
9.86	0.0881504	0.0876963	0.0872446
9.87	0.0881601	0.0877055	0.0872533
9.88	0.0881698	0.0877147	0.087262
9.89	0.0881796	0.0877239	0.0872706
9.9	0.0881893	0.0877331	0.0872793
9.91	0.0881991	0.0877423	0.087288
9.92	0.0882088	0.0877515	0.0872967
9.93	0.0882185	0.0877608	0.0873053
9.94	0.0882283	0.08777	0.087314
9.95	0.088238	0.0877792	0.0873227
9.96	0.0882478	0.0877884	0.0873314
9.97	0.0882575	0.0877976	0.0873401
9.98	0.0882673	0.0878068	0.0873488
9.99	0.0882771	0.0878161	0.0873575
10	0.0882868	0.0878253	0.0873661
10.01	0.0882966	0.0878345	0.0873748
10.02	0.0883063	0.0878437	0.0873835
10.03	0.0883161	0.087853	0.0873922
10.04	0.0883259	0.0878622	0.0874009
10.05	0.0883356	0.0878714	0.0874096
10.06	0.0883454	0.0878807	0.0874183
10.07	0.0883552	0.0878899	0.087427
10.08	0.088365	0.0878991	0.0874358
10.09	0.0883747	0.0879084	0.0874445
10.1	0.0883845	0.0879176	0.0874532
10.11	0.0883943	0.0879269	0.0874619
10.12	0.0884041	0.0879361	0.0874706
10.13	0.0884139	0.0879454	0.0874793
10.14	0.0884237	0.0879546	0.087488
10.15	0.0884335	0.0879639	0.0874967
10.16	0.0884433	0.0879731	0.0875055
10.17	0.0884531	0.0879824	0.0875142
10.18	0.0884629	0.0879916	0.0875229
10.19	0.0884727	0.0880009	0.0875316
10.2	0.0884825	0.0880102	0.0875404
10.21	0.0884923	0.0880194	0.0875491
10.22	0.0885021	0.0880287	0.0875578
10.23	0.0885119	0.088038	0.0875666
10.24	0.0885217	0.0880472	0.0875753
10.25	0.0885315	0.0880565	0.087584
10.26	0.0885413	0.0880658	0.0875928
10.27	0.0885511	0.0880751	0.0876015
10.28	0.088561	0.0880843	0.0876103
10.29	0.0885708	0.0880936	0.087619
10.3	0.0885806	0.0881029	0.0876278
10.31	0.0885904	0.0881122	0.0876365
10.32	0.0886003	0.0881215	0.0876453
10.33	0.0886101	0.0881308	0.087654
10.34	0.0886199	0.0881401	0.0876628
10.35	0.0886298	0.0881493	0.0876715
10.36	0.0886396	0.0881586	0.0876803
10.37	0.0886494	0.0881679	0.087689
10.38	0.0886593	0.0881772	0.0876978
10.39	0.0886691	0.0881865	0.0877066
10.4	0.088679	0.0881958	0.0877153
10.41	0.0886888	0.0882051	0.0877241
10.42	0.0886987	0.0882145	0.0877329
10.43	0.0887085	0.0882238	0.0877416
10.44	0.0887184	0.0882331	0.0877504
10.45	0.0887282	0.0882424	0.0877592
10.46	0.0887381	0.0882517	0.087768
10.47	0.088748	0.088261	0.0877768
10.48	0.0887578	0.0882703	0.0877855
10.49	0.0887677	0.0882797	0.0877943
10.5	0.0887776	0.088289	0.0878031
10.51	0.0887874	0.0882983	0.0878119
10.52	0.0887973	0.0883076	0.0878207
10.53	0.0888072	0.088317	0.0878295
10.54	0.0888171	0.0883263	0.0878383
10.55	0.0888269	0.0883356	0.087847
10.56	0.0888368	0.088345	0.0878558
10.57	0.0888467	0.0883543	0.0878646
10.58	0.0888566	0.0883636	0.0878734
10.59	0.0888665	0.088373	0.0878822
10.6	0.0888764	0.0883823	0.087891
10.61	0.0888863	0.0883917	0.0878998
10.62	0.0888962	0.088401	0.0879087
10.63	0.0889061	0.0884104	0.0879175
10.64	0.088916	0.0884197	0.0879263
10.65	0.0889259	0.0884291	0.0879351
10.66	0.0889358	0.0884384	0.0879439
10.67	0.0889457	0.0884478	0.0879527
10.68	0.0889556	0.0884572	0.0879615
10.69	0.0889655	0.0884665	0.0879704
10.7	0.0889754	0.0884759	0.0879792
10.71	0.0889853	0.0884853	0.087988
10.72	0.0889952	0.0884946	0.0879968
10.73	0.0890052	0.088504	0.0880057
10.74	0.0890151	0.0885134	0.0880145
10.75	0.089025	0.0885227	0.0880233
10.76	0.0890349	0.0885321	0.0880321
10.77	0.0890448	0.0885415	0.088041
10.78	0.0890548	0.0885509	0.0880498
10.79	0.0890647	0.0885603	0.0880587
10.8	0.0890746	0.0885696	0.0880675
10.81	0.0890846	0.088579	0.0880763
10.82	0.0890945	0.0885884	0.0880852
10.83	0.0891045	0.0885978	0.088094
10.84	0.0891144	0.0886072	0.0881029
10.85	0.0891244	0.0886166	0.0881117
10.86	0.0891343	0.088626	0.0881206
10.87	0.0891443	0.0886354	0.0881294
10.88	0.0891542	0.0886448	0.0881383
10.89	0.0891642	0.0886542	0.0881471
10.9	0.0891741	0.0886636	0.088156
10.91	0.0891841	0.088673	0.0881649
10.92	0.089194	0.0886824	0.0881737
10.93	0.089204	0.0886918	0.0881826
10.94	0.089214	0.0887012	0.0881915
10.95	0.0892239	0.0887107	0.0882003
10.96	0.0892339	0.0887201	0.0882092
10.97	0.0892439	0.0887295	0.0882181
10.98	0.0892539	0.0887389	0.0882269
10.99	0.0892638	0.0887483	0.0882358
11	0.0892738	0.0887578	0.0882447
11.01	0.0892838	0.0887672	0.0882536
11.02	0.0892938	0.0887766	0.0882625
11.03	0.0893038	0.0887861	0.0882713
11.04	0.0893138	0.0887955	0.0882802
11.05	0.0893237	0.0888049	0.0882891
11.06	0.0893337	0.0888144	0.088298
11.07	0.0893437	0.0888238	0.0883069
11.08	0.0893537	0.0888332	0.0883158
11.09	0.0893637	0.0888427	0.0883247
11.1	0.0893737	0.0888521	0.0883336
11.11	0.0893837	0.0888616	0.0883425
11.12	0.0893937	0.088871	0.0883514
11.13	0.0894038	0.0888805	0.0883603
11.14	0.0894138	0.0888899	0.0883692
11.15	0.0894238	0.0888994	0.0883781
11.16	0.0894338	0.0889089	0.088387
11.17	0.0894438	0.0889183	0.0883959
11.18	0.0894538	0.0889278	0.0884048
11.19	0.0894638	0.0889372	0.0884137
11.2	0.0894739	0.0889467	0.0884227
11.21	0.0894839	0.0889562	0.0884316
11.22	0.0894939	0.0889657	0.0884405
11.23	0.089504	0.0889751	0.0884494
11.24	0.089514	0.0889846	0.0884583
11.25	0.089524	0.0889941	0.0884673
11.26	0.0895341	0.0890036	0.0884762
11.27	0.0895441	0.089013	0.0884851
11.28	0.0895541	0.0890225	0.0884941
11.29	0.0895642	0.089032	0.088503
11.3	0.0895742	0.0890415	0.0885119
11.31	0.0895843	0.089051	0.0885209
11.32	0.0895943	0.0890605	0.0885298
11.33	0.0896044	0.08907	0.0885387
11.34	0.0896145	0.0890795	0.0885477
11.35	0.0896245	0.089089	0.0885566
11.36	0.0896346	0.0890985	0.0885656
11.37	0.0896446	0.089108	0.0885745
11.38	0.0896547	0.0891175	0.0885835
11.39	0.0896648	0.089127	0.0885924
11.4	0.0896748	0.0891365	0.0886014
11.41	0.0896849	0.089146	0.0886103
11.42	0.089695	0.0891555	0.0886193
11.43	0.0897051	0.089165	0.0886283
11.44	0.0897151	0.0891746	0.0886372
11.45	0.0897252	0.0891841	0.0886462
11.46	0.0897353	0.0891936	0.0886551
11.47	0.0897454	0.0892031	0.0886641
11.48	0.0897555	0.0892126	0.0886731
11.49	0.0897656	0.0892222	0.0886821
11.5	0.0897757	0.0892317	0.088691
11.51	0.0897858	0.0892412	0.0887
11.52	0.0897958	0.0892508	0.088709
11.53	0.0898059	0.0892603	0.088718
11.54	0.089816	0.0892698	0.0887269
11.55	0.0898262	0.0892794	0.0887359
11.56	0.0898363	0.0892889	0.0887449
11.57	0.0898464	0.0892985	0.0887539
11.58	0.0898565	0.089308	0.0887629
11.59	0.0898666	0.0893176	0.0887719
11.6	0.0898767	0.0893271	0.0887809
11.61	0.0898868	0.0893367	0.0887899
11.62	0.0898969	0.0893462	0.0887989
11.63	0.0899071	0.0893558	0.0888079
11.64	0.0899172	0.0893653	0.0888169
11.65	0.0899273	0.0893749	0.0888259
11.66	0.0899374	0.0893845	0.0888349
11.67	0.0899476	0.089394	0.0888439
11.68	0.0899577	0.0894036	0.0888529
11.69	0.0899678	0.0894132	0.0888619
11.7	0.089978	0.0894227	0.0888709
11.71	0.0899881	0.0894323	0.0888799
11.72	0.0899983	0.0894419	0.0888889
11.73	0.0900084	0.0894515	0.088898
11.74	0.0900186	0.089461	0.088907
11.75	0.0900287	0.0894706	0.088916
11.76	0.0900389	0.0894802	0.088925
11.77	0.090049	0.0894898	0.088934
11.78	0.0900592	0.0894994	0.0889431
11.79	0.0900693	0.089509	0.0889521
11.8	0.0900795	0.0895186	0.0889611
11.81	0.0900896	0.0895282	0.0889702
11.82	0.0900998	0.0895378	0.0889792
11.83	0.09011	0.0895474	0.0889882
11.84	0.0901202	0.089557	0.0889973
11.85	0.0901303	0.0895666	0.0890063
11.86	0.0901405	0.0895762	0.0890154
11.87	0.0901507	0.0895858	0.0890244
11.88	0.0901609	0.0895954	0.0890334
11.89	0.090171	0.089605	0.0890425
11.9	0.0901812	0.0896146	0.0890515
11.91	0.0901914	0.0896242	0.0890606
11.92	0.0902016	0.0896338	0.0890697
11.93	0.0902118	0.0896435	0.0890787
11.94	0.090222	0.0896531	0.0890878
11.95	0.0902322	0.0896627	0.0890968
11.96	0.0902424	0.0896723	0.0891059
11.97	0.0902526	0.089682	0.089115
11.98	0.0902628	0.0896916	0.089124
11.99	0.090273	0.0897012	0.0891331
12	0.0902832	0.0897109	0.0891422
12.01	0.0902934	0.0897205	0.0891512
12.02	0.0903036	0.0897301	0.0891603
12.03	0.0903138	0.0897398	0.0891694
12.04	0.090324	0.0897494	0.0891785
12.05	0.0903343	0.0897591	0.0891875
12.06	0.0903445	0.0897687	0.0891966
12.07	0.0903547	0.0897784	0.0892057
12.08	0.0903649	0.089788	0.0892148
12.09	0.0903752	0.0897977	0.0892239
12.1	0.0903854	0.0898073	0.089233
12.11	0.0903956	0.089817	0.0892421
12.12	0.0904059	0.0898267	0.0892512
12.13	0.0904161	0.0898363	0.0892603
12.14	0.0904263	0.089846	0.0892694
12.15	0.0904366	0.0898556	0.0892785
12.16	0.0904468	0.0898653	0.0892876
12.17	0.0904571	0.089875	0.0892967
12.18	0.0904673	0.0898847	0.0893058
12.19	0.0904776	0.0898943	0.0893149
12.2	0.0904878	0.089904	0.089324
12.21	0.0904981	0.0899137	0.0893331
12.22	0.0905083	0.0899234	0.0893422
12.23	0.0905186	0.0899331	0.0893513
12.24	0.0905289	0.0899428	0.0893604
12.25	0.0905391	0.0899524	0.0893696
12.26	0.0905494	0.0899621	0.0893787
12.27	0.0905597	0.0899718	0.0893878
12.28	0.0905699	0.0899815	0.0893969
12.29	0.0905802	0.0899912	0.0894061
12.3	0.0905905	0.0900009	0.0894152
12.31	0.0906008	0.0900106	0.0894243
12.32	0.090611	0.0900203	0.0894334
12.33	0.0906213	0.09003	0.0894426
12.34	0.0906316	0.0900397	0.0894517
12.35	0.0906419	0.0900494	0.0894609
12.36	0.0906522	0.0900592	0.08947
12.37	0.0906625	0.0900689	0.0894791
12.38	0.0906728	0.0900786	0.0894883
12.39	0.0906831	0.0900883	0.0894974
12.4	0.0906934	0.090098	0.0895066
12.41	0.0907037	0.0901078	0.0895157
12.42	0.090714	0.0901175	0.0895249
12.43	0.0907243	0.0901272	0.089534
12.44	0.0907346	0.0901369	0.0895432
12.45	0.0907449	0.0901467	0.0895524
12.46	0.0907552	0.0901564	0.0895615
12.47	0.0907655	0.0901661	0.0895707
12.48	0.0907759	0.0901759	0.0895798
12.49	0.0907862	0.0901856	0.089589
12.5	0.0907965	0.0901954	0.0895982
12.51	0.0908068	0.0902051	0.0896074
12.52	0.0908172	0.0902148	0.0896165
12.53	0.0908275	0.0902246	0.0896257
12.54	0.0908378	0.0902343	0.0896349
12.55	0.0908482	0.0902441	0.0896441
12.56	0.0908585	0.0902539	0.0896532
12.57	0.0908688	0.0902636	0.0896624
12.58	0.0908792	0.0902734	0.0896716
12.59	0.0908895	0.0902831	0.0896808
12.6	0.0908999	0.0902929	0.08969
12.61	0.0909102	0.0903027	0.0896992
12.62	0.0909206	0.0903124	0.0897084
12.63	0.0909309	0.0903222	0.0897176
12.64	0.0909413	0.090332	0.0897268
12.65	0.0909516	0.0903418	0.089736
12.66	0.090962	0.0903515	0.0897452
12.67	0.0909724	0.0903613	0.0897544
12.68	0.0909827	0.0903711	0.0897636
12.69	0.0909931	0.0903809	0.0897728
12.7	0.0910035	0.0903907	0.089782
12.71	0.0910138	0.0904005	0.0897912
12.72	0.0910242	0.0904102	0.0898004
12.73	0.0910346	0.09042	0.0898096
12.74	0.091045	0.0904298	0.0898188
12.75	0.0910554	0.0904396	0.0898281
12.76	0.0910657	0.0904494	0.0898373
12.77	0.0910761	0.0904592	0.0898465
12.78	0.0910865	0.090469	0.0898557
12.79	0.0910969	0.0904788	0.0898649
12.8	0.0911073	0.0904886	0.0898742
12.81	0.0911177	0.0904985	0.0898834
12.82	0.0911281	0.0905083	0.0898926
12.83	0.0911385	0.0905181	0.0899019
12.84	0.0911489	0.0905279	0.0899111
12.85	0.0911593	0.0905377	0.0899203
12.86	0.0911697	0.0905475	0.0899296
12.87	0.0911801	0.0905574	0.0899388
12.88	0.0911906	0.0905672	0.0899481
12.89	0.091201	0.090577	0.0899573
12.9	0.0912114	0.0905868	0.0899666
12.91	0.0912218	0.0905967	0.0899758
12.92	0.0912322	0.0906065	0.0899851
12.93	0.0912427	0.0906163	0.0899943
12.94	0.0912531	0.0906262	0.0900036
12.95	0.0912635	0.090636	0.0900128
12.96	0.091274	0.0906459	0.0900221
12.97	0.0912844	0.0906557	0.0900314
12.98	0.0912948	0.0906656	0.0900406
12.99	0.0913053	0.0906754	0.0900499
13	0.0913157	0.0906853	0.0900592
13.01	0.0913262	0.0906951	0.0900684
13.02	0.0913366	0.090705	0.0900777
13.03	0.091347	0.0907148	0.090087
13.04	0.0913575	0.0907247	0.0900963
13.05	0.091368	0.0907346	0.0901055
13.06	0.0913784	0.0907444	0.0901148
13.07	0.0913889	0.0907543	0.0901241
13.08	0.0913993	0.0907642	0.0901334
13.09	0.0914098	0.090774	0.0901427
13.1	0.0914203	0.0907839	0.090152
13.11	0.0914307	0.0907938	0.0901613
13.12	0.0914412	0.0908037	0.0901706
13.13	0.0914517	0.0908135	0.0901799
13.14	0.0914622	0.0908234	0.0901891
13.15	0.0914726	0.0908333	0.0901984
13.16	0.0914831	0.0908432	0.0902077
13.17	0.0914936	0.0908531	0.0902171
13.18	0.0915041	0.090863	0.0902264
13.19	0.0915146	0.0908729	0.0902357
13.2	0.0915251	0.0908828	0.090245
13.21	0.0915356	0.0908927	0.0902543
13.22	0.091546	0.0909026	0.0902636
13.23	0.0915565	0.0909125	0.0902729
13.24	0.091567	0.0909224	0.0902822
13.25	0.0915775	0.0909323	0.0902916
13.26	0.0915881	0.0909422	0.0903009
13.27	0.0915986	0.0909521	0.0903102
13.28	0.0916091	0.090962	0.0903195
13.29	0.0916196	0.0909719	0.0903289
13.3	0.0916301	0.0909818	0.0903382
13.31	0.0916406	0.0909918	0.0903475
13.32	0.0916511	0.0910017	0.0903568
13.33	0.0916617	0.0910116	0.0903662
13.34	0.0916722	0.0910215	0.0903755
13.35	0.0916827	0.0910315	0.0903849
13.36	0.0916932	0.0910414	0.0903942
13.37	0.0917038	0.0910513	0.0904035
13.38	0.0917143	0.0910613	0.0904129
13.39	0.0917248	0.0910712	0.0904222
13.4	0.0917354	0.0910812	0.0904316
13.41	0.0917459	0.0910911	0.0904409
13.42	0.0917565	0.091101	0.0904503
13.43	0.091767	0.091111	0.0904597
13.44	0.0917776	0.0911209	0.090469
13.45	0.0917881	0.0911309	0.0904784
13.46	0.0917987	0.0911408	0.0904877
13.47	0.0918092	0.0911508	0.0904971
13.48	0.0918198	0.0911608	0.0905065
13.49	0.0918303	0.0911707	0.0905158
13.5	0.0918409	0.0911807	0.0905252
13.51	0.0918515	0.0911906	0.0905346
13.52	0.091862	0.0912006	0.090544
13.53	0.0918726	0.0912106	0.0905533
13.54	0.0918832	0.0912206	0.0905627
13.55	0.0918937	0.0912305	0.0905721
13.56	0.0919043	0.0912405	0.0905815
13.57	0.0919149	0.0912505	0.0905909
13.58	0.0919255	0.0912605	0.0906002
13.59	0.0919361	0.0912704	0.0906096
13.6	0.0919467	0.0912804	0.090619
13.61	0.0919573	0.0912904	0.0906284
13.62	0.0919678	0.0913004	0.0906378
13.63	0.0919784	0.0913104	0.0906472
13.64	0.091989	0.0913204	0.0906566
13.65	0.0919996	0.0913304	0.090666
13.66	0.0920102	0.0913404	0.0906754
13.67	0.0920208	0.0913504	0.0906848
13.68	0.0920315	0.0913604	0.0906942
13.69	0.0920421	0.0913704	0.0907036
13.7	0.0920527	0.0913804	0.0907131
13.71	0.0920633	0.0913904	0.0907225
13.72	0.0920739	0.0914004	0.0907319
13.73	0.0920845	0.0914104	0.0907413
13.74	0.0920951	0.0914205	0.0907507
13.75	0.0921058	0.0914305	0.0907601
13.76	0.0921164	0.0914405	0.0907696
13.77	0.092127	0.0914505	0.090779
13.78	0.0921377	0.0914606	0.0907884
13.79	0.0921483	0.0914706	0.0907979
13.8	0.0921589	0.0914806	0.0908073
13.81	0.0921696	0.0914906	0.0908167
13.82	0.0921802	0.0915007	0.0908262
13.83	0.0921909	0.0915107	0.0908356
13.84	0.0922015	0.0915208	0.090845
13.85	0.0922121	0.0915308	0.0908545
13.86	0.0922228	0.0915408	0.0908639
13.87	0.0922335	0.0915509	0.0908734
13.88	0.0922441	0.0915609	0.0908828
13.89	0.0922548	0.091571	0.0908923
13.9	0.0922654	0.091581	0.0909017
13.91	0.0922761	0.0915911	0.0909112
13.92	0.0922868	0.0916012	0.0909206
13.93	0.0922974	0.0916112	0.0909301
13.94	0.0923081	0.0916213	0.0909396
13.95	0.0923188	0.0916313	0.090949
13.96	0.0923294	0.0916414	0.0909585
13.97	0.0923401	0.0916515	0.090968
13.98	0.0923508	0.0916615	0.0909774
13.99	0.0923615	0.0916716	0.0909869
14	0.0923722	0.0916817	0.0909964
14.01	0.0923829	0.0916918	0.0910059
14.02	0.0923936	0.0917019	0.0910153
14.03	0.0924043	0.0917119	0.0910248
14.04	0.0924149	0.091722	0.0910343
14.05	0.0924256	0.0917321	0.0910438
14.06	0.0924363	0.0917422	0.0910533
14.07	0.0924471	0.0917523	0.0910628
14.08	0.0924578	0.0917624	0.0910722
14.09	0.0924685	0.0917725	0.0910817
14.1	0.0924792	0.0917826	0.0910912
14.11	0.0924899	0.0917927	0.0911007
14.12	0.0925006	0.0918028	0.0911102
14.13	0.0925113	0.0918129	0.0911197
14.14	0.092522	0.091823	0.0911292
14.15	0.0925328	0.0918331	0.0911387
14.16	0.0925435	0.0918432	0.0911482
14.17	0.0925542	0.0918533	0.0911578
14.18	0.092565	0.0918635	0.0911673
14.19	0.0925757	0.0918736	0.0911768
14.2	0.0925864	0.0918837	0.0911863
14.21	0.0925972	0.0918938	0.0911958
14.22	0.0926079	0.0919039	0.0912053
14.23	0.0926186	0.0919141	0.0912149
14.24	0.0926294	0.0919242	0.0912244
14.25	0.0926401	0.0919343	0.0912339
14.26	0.0926509	0.0919445	0.0912434
14.27	0.0926616	0.0919546	0.091253
14.28	0.0926724	0.0919648	0.0912625
14.29	0.0926832	0.0919749	0.091272
14.3	0.0926939	0.091985	0.0912816
14.31	0.0927047	0.0919952	0.0912911
14.32	0.0927154	0.0920053	0.0913007
14.33	0.0927262	0.0920155	0.0913102
14.34	0.092737	0.0920256	0.0913197
14.35	0.0927478	0.0920358	0.0913293
14.36	0.0927585	0.092046	0.0913388
14.37	0.0927693	0.0920561	0.0913484
14.38	0.0927801	0.0920663	0.091358
14.39	0.0927909	0.0920764	0.0913675
14.4	0.0928017	0.0920866	0.0913771
14.41	0.0928125	0.0920968	0.0913866
14.42	0.0928232	0.092107	0.0913962
14.43	0.092834	0.0921171	0.0914058
14.44	0.0928448	0.0921273	0.0914153
14.45	0.0928556	0.0921375	0.0914249
14.46	0.0928664	0.0921477	0.0914345
14.47	0.0928772	0.0921578	0.091444
14.48	0.092888	0.092168	0.0914536
14.49	0.0928988	0.0921782	0.0914632
14.5	0.0929097	0.0921884	0.0914728
14.51	0.0929205	0.0921986	0.0914823
14.52	0.0929313	0.0922088	0.0914919
14.53	0.0929421	0.092219	0.0915015
14.54	0.0929529	0.0922292	0.0915111
14.55	0.0929638	0.0922394	0.0915207
14.56	0.0929746	0.0922496	0.0915303
14.57	0.0929854	0.0922598	0.0915399
14.58	0.0929962	0.09227	0.0915495
14.59	0.0930071	0.0922802	0.0915591
14.6	0.0930179	0.0922905	0.0915687
14.61	0.0930287	0.0923007	0.0915783
14.62	0.0930396	0.0923109	0.0915879
14.63	0.0930504	0.0923211	0.0915975
14.64	0.0930613	0.0923313	0.0916071
14.65	0.0930721	0.0923416	0.0916167
14.66	0.093083	0.0923518	0.0916263
14.67	0.0930938	0.092362	0.0916359
14.68	0.0931047	0.0923722	0.0916456
14.69	0.0931155	0.0923825	0.0916552
14.7	0.0931264	0.0923927	0.0916648
14.71	0.0931373	0.092403	0.0916744
14.72	0.0931481	0.0924132	0.0916841
14.73	0.093159	0.0924234	0.0916937
14.74	0.0931699	0.0924337	0.0917033
14.75	0.0931808	0.0924439	0.0917129
14.76	0.0931916	0.0924542	0.0917226
14.77	0.0932025	0.0924644	0.0917322
14.78	0.0932134	0.0924747	0.0917419
14.79	0.0932243	0.092485	0.0917515
14.8	0.0932352	0.0924952	0.0917611
14.81	0.0932461	0.0925055	0.0917708
14.82	0.0932569	0.0925157	0.0917804
14.83	0.0932678	0.092526	0.0917901
14.84	0.0932787	0.0925363	0.0917997
14.85	0.0932896	0.0925466	0.0918094
14.86	0.0933005	0.0925568	0.0918191
14.87	0.0933114	0.0925671	0.0918287
14.88	0.0933224	0.0925774	0.0918384
14.89	0.0933333	0.0925877	0.091848
14.9	0.0933442	0.092598	0.0918577
14.91	0.0933551	0.0926082	0.0918674
14.92	0.093366	0.0926185	0.091877
14.93	0.0933769	0.0926288	0.0918867
14.94	0.0933879	0.0926391	0.0918964
14.95	0.0933988	0.0926494	0.0919061
14.96	0.0934097	0.0926597	0.0919157
14.97	0.0934206	0.09267	0.0919254
14.98	0.0934316	0.0926803	0.0919351
14.99	0.0934425	0.0926906	0.0919448
15	0.0934534	0.0927009	0.0919545
15.01	0.0934644	0.0927112	0.0919642
15.02	0.0934753	0.0927216	0.0919738
15.03	0.0934863	0.0927319	0.0919835
15.04	0.0934972	0.0927422	0.0919932
15.05	0.0935082	0.0927525	0.0920029
15.06	0.0935191	0.0927628	0.0920126
15.07	0.0935301	0.0927731	0.0920223
15.08	0.093541	0.0927835	0.092032
15.09	0.093552	0.0927938	0.0920417
15.1	0.093563	0.0928041	0.0920515
15.11	0.0935739	0.0928145	0.0920612
15.12	0.0935849	0.0928248	0.0920709
15.13	0.0935959	0.0928351	0.0920806
15.14	0.0936069	0.0928455	0.0920903
15.15	0.0936178	0.0928558	0.0921
15.16	0.0936288	0.0928662	0.0921097
15.17	0.0936398	0.0928765	0.0921195
15.18	0.0936508	0.0928869	0.0921292
15.19	0.0936618	0.0928972	0.0921389
15.2	0.0936728	0.0929076	0.0921487
15.21	0.0936837	0.0929179	0.0921584
15.22	0.0936947	0.0929283	0.0921681
15.23	0.0937057	0.0929387	0.0921779
15.24	0.0937167	0.092949	0.0921876
15.25	0.0937277	0.0929594	0.0921973
15.26	0.0937387	0.0929698	0.0922071
15.27	0.0937498	0.0929801	0.0922168
15.28	0.0937608	0.0929905	0.0922266
15.29	0.0937718	0.0930009	0.0922363
15.3	0.0937828	0.0930113	0.0922461
15.31	0.0937938	0.0930216	0.0922558
15.32	0.0938048	0.093032	0.0922656
15.33	0.0938159	0.0930424	0.0922753
15.34	0.0938269	0.0930528	0.0922851
15.35	0.0938379	0.0930632	0.0922949
15.36	0.0938489	0.0930736	0.0923046
15.37	0.09386	0.093084	0.0923144
15.38	0.093871	0.0930944	0.0923242
15.39	0.093882	0.0931048	0.0923339
15.4	0.0938931	0.0931152	0.0923437
15.41	0.0939041	0.0931256	0.0923535
15.42	0.0939152	0.093136	0.0923633
15.43	0.0939262	0.0931464	0.092373
15.44	0.0939373	0.0931568	0.0923828
15.45	0.0939483	0.0931672	0.0923926
15.46	0.0939594	0.0931776	0.0924024
15.47	0.0939705	0.0931881	0.0924122
15.48	0.0939815	0.0931985	0.092422
15.49	0.0939926	0.0932089	0.0924318
15.5	0.0940037	0.0932193	0.0924416
15.51	0.0940147	0.0932298	0.0924514
15.52	0.0940258	0.0932402	0.0924612
15.53	0.0940369	0.0932506	0.092471
15.54	0.0940479	0.0932611	0.0924808
15.55	0.094059	0.0932715	0.0924906
15.56	0.0940701	0.093282	0.0925004
15.57	0.0940812	0.0932924	0.0925102
15.58	0.0940923	0.0933028	0.09252
15.59	0.0941034	0.0933133	0.0925298
15.6	0.0941145	0.0933237	0.0925396
15.61	0.0941256	0.0933342	0.0925495
15.62	0.0941367	0.0933447	0.0925593
15.63	0.0941478	0.0933551	0.0925691
15.64	0.0941589	0.0933656	0.0925789
15.65	0.09417	0.093376	0.0925888
15.66	0.0941811	0.0933865	0.0925986
15.67	0.0941922	0.093397	0.0926084
15.68	0.0942033	0.0934074	0.0926183
15.69	0.0942144	0.0934179	0.0926281
15.7	0.0942256	0.0934284	0.0926379
15.71	0.0942367	0.0934389	0.0926478
15.72	0.0942478	0.0934493	0.0926576
15.73	0.0942589	0.0934598	0.0926675
15.74	0.0942701	0.0934703	0.0926773
15.75	0.0942812	0.0934808	0.0926872
15.76	0.0942923	0.0934913	0.092697
15.77	0.0943035	0.0935018	0.0927069
15.78	0.0943146	0.0935123	0.0927167
15.79	0.0943258	0.0935228	0.0927266
15.8	0.0943369	0.0935333	0.0927365
15.81	0.0943481	0.0935438	0.0927463
15.82	0.0943592	0.0935543	0.0927562
15.83	0.0943704	0.0935648	0.0927661
15.84	0.0943815	0.0935753	0.0927759
15.85	0.0943927	0.0935858	0.0927858
15.86	0.0944038	0.0935963	0.0927957
15.87	0.094415	0.0936068	0.0928056
15.88	0.0944262	0.0936173	0.0928154
15.89	0.0944373	0.0936279	0.0928253
15.9	0.0944485	0.0936384	0.0928352
15.91	0.0944597	0.0936489	0.0928451
15.92	0.0944709	0.0936594	0.092855
15.93	0.094482	0.09367	0.0928649
15.94	0.0944932	0.0936805	0.0928748
15.95	0.0945044	0.093691	0.0928847
15.96	0.0945156	0.0937016	0.0928946
15.97	0.0945268	0.0937121	0.0929045
15.98	0.094538	0.0937227	0.0929144
15.99	0.0945492	0.0937332	0.0929243
16	0.0945604	0.0937438	0.0929342
16.01	0.0945716	0.0937543	0.0929441
16.02	0.0945828	0.0937649	0.092954
16.03	0.094594	0.0937754	0.0929639
16.04	0.0946052	0.093786	0.0929738
16.05	0.0946164	0.0937965	0.0929837
16.06	0.0946276	0.0938071	0.0929937
16.07	0.0946389	0.0938177	0.0930036
16.08	0.0946501	0.0938282	0.0930135
16.09	0.0946613	0.0938388	0.0930234
16.1	0.0946725	0.0938494	0.0930334
16.11	0.0946838	0.0938599	0.0930433
16.12	0.094695	0.0938705	0.0930532
16.13	0.0947062	0.0938811	0.0930632
16.14	0.0947175	0.0938917	0.0930731
16.15	0.0947287	0.0939023	0.093083
16.16	0.0947399	0.0939129	0.093093
16.17	0.0947512	0.0939234	0.0931029
16.18	0.0947624	0.093934	0.0931129
16.19	0.0947737	0.0939446	0.0931228
16.2	0.0947849	0.0939552	0.0931328
16.21	0.0947962	0.0939658	0.0931427
16.22	0.0948075	0.0939764	0.0931527
16.23	0.0948187	0.093987	0.0931626
16.24	0.09483	0.0939976	0.0931726
16.25	0.0948412	0.0940082	0.0931826
16.26	0.0948525	0.0940189	0.0931925
16.27	0.0948638	0.0940295	0.0932025
16.28	0.0948751	0.0940401	0.0932125
16.29	0.0948863	0.0940507	0.0932224
16.3	0.0948976	0.0940613	0.0932324
16.31	0.0949089	0.094072	0.0932424
16.32	0.0949202	0.0940826	0.0932524
16.33	0.0949315	0.0940932	0.0932623
16.34	0.0949428	0.0941038	0.0932723
16.35	0.0949541	0.0941145	0.0932823
16.36	0.0949654	0.0941251	0.0932923
16.37	0.0949767	0.0941357	0.0933023
16.38	0.094988	0.0941464	0.0933123
16.39	0.0949993	0.094157	0.0933223
16.4	0.0950106	0.0941677	0.0933323
16.41	0.0950219	0.0941783	0.0933423
16.42	0.0950332	0.094189	0.0933523
16.43	0.0950445	0.0941996	0.0933623
16.44	0.0950558	0.0942103	0.0933723
16.45	0.0950671	0.0942209	0.0933823
16.46	0.0950785	0.0942316	0.0933923
16.47	0.0950898	0.0942423	0.0934023
16.48	0.0951011	0.0942529	0.0934123
16.49	0.0951124	0.0942636	0.0934223
16.5	0.0951238	0.0942743	0.0934324
16.51	0.0951351	0.094285	0.0934424
16.52	0.0951465	0.0942956	0.0934524
16.53	0.0951578	0.0943063	0.0934624
16.54	0.0951691	0.094317	0.0934725
16.55	0.0951805	0.0943277	0.0934825
16.56	0.0951918	0.0943384	0.0934925
16.57	0.0952032	0.094349	0.0935026
16.58	0.0952145	0.0943597	0.0935126
16.59	0.0952259	0.0943704	0.0935226
16.6	0.0952373	0.0943811	0.0935327
16.61	0.0952486	0.0943918	0.0935427
16.62	0.09526	0.0944025	0.0935528
16.63	0.0952714	0.0944132	0.0935628
16.64	0.0952827	0.0944239	0.0935729
16.65	0.0952941	0.0944346	0.0935829
16.66	0.0953055	0.0944454	0.093593
16.67	0.0953169	0.0944561	0.093603
16.68	0.0953283	0.0944668	0.0936131
16.69	0.0953396	0.0944775	0.0936232
16.7	0.095351	0.0944882	0.0936332
16.71	0.0953624	0.0944989	0.0936433
16.72	0.0953738	0.0945097	0.0936534
16.73	0.0953852	0.0945204	0.0936634
16.74	0.0953966	0.0945311	0.0936735
16.75	0.095408	0.0945419	0.0936836
16.76	0.0954194	0.0945526	0.0936937
16.77	0.0954308	0.0945633	0.0937037
16.78	0.0954422	0.0945741	0.0937138
16.79	0.0954536	0.0945848	0.0937239
16.8	0.0954651	0.0945956	0.093734
16.81	0.0954765	0.0946063	0.0937441
16.82	0.0954879	0.0946171	0.0937542
16.83	0.0954993	0.0946278	0.0937643
16.84	0.0955107	0.0946386	0.0937744
16.85	0.0955222	0.0946493	0.0937845
16.86	0.0955336	0.0946601	0.0937946
16.87	0.095545	0.0946709	0.0938047
16.88	0.0955565	0.0946816	0.0938148
16.89	0.0955679	0.0946924	0.0938249
16.9	0.0955794	0.0947032	0.093835
16.91	0.0955908	0.0947139	0.0938451
16.92	0.0956023	0.0947247	0.0938552
16.93	0.0956137	0.0947355	0.0938653
16.94	0.0956252	0.0947463	0.0938755
16.95	0.0956366	0.0947571	0.0938856
16.96	0.0956481	0.0947678	0.0938957
16.97	0.0956595	0.0947786	0.0939058
16.98	0.095671	0.0947894	0.093916
16.99	0.0956825	0.0948002	0.0939261
17	0.0956939	0.094811	0.0939362
17.01	0.0957054	0.0948218	0.0939464
17.02	0.0957169	0.0948326	0.0939565
17.03	0.0957284	0.0948434	0.0939666
17.04	0.0957399	0.0948542	0.0939768
17.05	0.0957513	0.094865	0.0939869
17.06	0.0957628	0.0948758	0.0939971
17.07	0.0957743	0.0948867	0.0940072
17.08	0.0957858	0.0948975	0.0940174
17.09	0.0957973	0.0949083	0.0940275
17.1	0.0958088	0.0949191	0.0940377
17.11	0.0958203	0.0949299	0.0940479
17.12	0.0958318	0.0949408	0.094058
17.13	0.0958433	0.0949516	0.0940682
17.14	0.0958548	0.0949624	0.0940783
17.15	0.0958663	0.0949733	0.0940885
17.16	0.0958778	0.0949841	0.0940987
17.17	0.0958894	0.0949949	0.0941089
17.18	0.0959009	0.0950058	0.094119
17.19	0.0959124	0.0950166	0.0941292
17.2	0.0959239	0.0950275	0.0941394
17.21	0.0959355	0.0950383	0.0941496
17.22	0.095947	0.0950492	0.0941598
17.23	0.0959585	0.09506	0.0941699
17.24	0.0959701	0.0950709	0.0941801
17.25	0.0959816	0.0950817	0.0941903
17.26	0.0959931	0.0950926	0.0942005
17.27	0.0960047	0.0951035	0.0942107
17.28	0.0960162	0.0951143	0.0942209
17.29	0.0960278	0.0951252	0.0942311
17.3	0.0960393	0.0951361	0.0942413
17.31	0.0960509	0.095147	0.0942515
17.32	0.0960625	0.0951578	0.0942617
17.33	0.096074	0.0951687	0.0942719
17.34	0.0960856	0.0951796	0.0942822
17.35	0.0960972	0.0951905	0.0942924
17.36	0.0961087	0.0952014	0.0943026
17.37	0.0961203	0.0952123	0.0943128
17.38	0.0961319	0.0952232	0.094323
17.39	0.0961434	0.0952341	0.0943333
17.4	0.096155	0.095245	0.0943435
17.41	0.0961666	0.0952559	0.0943537
17.42	0.0961782	0.0952668	0.0943639
17.43	0.0961898	0.0952777	0.0943742
17.44	0.0962014	0.0952886	0.0943844
17.45	0.096213	0.0952995	0.0943947
17.46	0.0962246	0.0953104	0.0944049
17.47	0.0962362	0.0953213	0.0944151
17.48	0.0962478	0.0953322	0.0944254
17.49	0.0962594	0.0953432	0.0944356
17.5	0.096271	0.0953541	0.0944459
17.51	0.0962826	0.095365	0.0944561
17.52	0.0962942	0.0953759	0.0944664
17.53	0.0963058	0.0953869	0.0944767
17.54	0.0963175	0.0953978	0.0944869
17.55	0.0963291	0.0954087	0.0944972
17.56	0.0963407	0.0954197	0.0945074
17.57	0.0963523	0.0954306	0.0945177
17.58	0.096364	0.0954416	0.094528
17.59	0.0963756	0.0954525	0.0945382
17.6	0.0963872	0.0954635	0.0945485
17.61	0.0963989	0.0954744	0.0945588
17.62	0.0964105	0.0954854	0.0945691
17.63	0.0964222	0.0954963	0.0945794
17.64	0.0964338	0.0955073	0.0945896
17.65	0.0964455	0.0955182	0.0945999
17.66	0.0964571	0.0955292	0.0946102
17.67	0.0964688	0.0955402	0.0946205
17.68	0.0964804	0.0955512	0.0946308
17.69	0.0964921	0.0955621	0.0946411
17.7	0.0965038	0.0955731	0.0946514
17.71	0.0965154	0.0955841	0.0946617
17.72	0.0965271	0.0955951	0.094672
17.73	0.0965388	0.095606	0.0946823
17.74	0.0965505	0.095617	0.0946926
17.75	0.0965621	0.095628	0.0947029
17.76	0.0965738	0.095639	0.0947132
17.77	0.0965855	0.09565	0.0947235
17.78	0.0965972	0.095661	0.0947339
17.79	0.0966089	0.095672	0.0947442
17.8	0.0966206	0.095683	0.0947545
17.81	0.0966323	0.095694	0.0947648
17.82	0.096644	0.095705	0.0947752
17.83	0.0966557	0.095716	0.0947855
17.84	0.0966674	0.095727	0.0947958
17.85	0.0966791	0.095738	0.0948061
17.86	0.0966908	0.0957491	0.0948165
17.87	0.0967025	0.0957601	0.0948268
17.88	0.0967142	0.0957711	0.0948372
17.89	0.096726	0.0957821	0.0948475
17.9	0.0967377	0.0957932	0.0948578
17.91	0.0967494	0.0958042	0.0948682
17.92	0.0967611	0.0958152	0.0948785
17.93	0.0967729	0.0958263	0.0948889
17.94	0.0967846	0.0958373	0.0948993
17.95	0.0967963	0.0958483	0.0949096
17.96	0.0968081	0.0958594	0.09492
17.97	0.0968198	0.0958704	0.0949303
17.98	0.0968316	0.0958815	0.0949407
17.99	0.0968433	0.0958925	0.0949511
18	0.0968551	0.0959036	0.0949614
18.01	0.0968668	0.0959146	0.0949718
18.02	0.0968786	0.0959257	0.0949822
18.03	0.0968903	0.0959368	0.0949926
18.04	0.0969021	0.0959478	0.0950029
18.05	0.0969139	0.0959589	0.0950133
18.06	0.0969256	0.09597	0.0950237
18.07	0.0969374	0.095981	0.0950341
18.08	0.0969492	0.0959921	0.0950445
18.09	0.096961	0.0960032	0.0950549
18.1	0.0969727	0.0960143	0.0950653
18.11	0.0969845	0.0960253	0.0950757
18.12	0.0969963	0.0960364	0.0950861
18.13	0.0970081	0.0960475	0.0950965
18.14	0.0970199	0.0960586	0.0951069
18.15	0.0970317	0.0960697	0.0951173
18.16	0.0970435	0.0960808	0.0951277
18.17	0.0970553	0.0960919	0.0951381
18.18	0.0970671	0.096103	0.0951485
18.19	0.0970789	0.0961141	0.0951589
18.2	0.0970907	0.0961252	0.0951693
18.21	0.0971025	0.0961363	0.0951797
18.22	0.0971143	0.0961474	0.0951902
18.23	0.0971261	0.0961585	0.0952006
18.24	0.097138	0.0961697	0.095211
18.25	0.0971498	0.0961808	0.0952214
18.26	0.0971616	0.0961919	0.0952319
18.27	0.0971734	0.096203	0.0952423
18.28	0.0971853	0.0962142	0.0952528
18.29	0.0971971	0.0962253	0.0952632
18.3	0.0972089	0.0962364	0.0952736
18.31	0.0972208	0.0962476	0.0952841
18.32	0.0972326	0.0962587	0.0952945
18.33	0.0972445	0.0962698	0.095305
18.34	0.0972563	0.096281	0.0953154
18.35	0.0972682	0.0962921	0.0953259
18.36	0.09728	0.0963033	0.0953363
18.37	0.0972919	0.0963144	0.0953468
18.38	0.0973037	0.0963256	0.0953573
18.39	0.0973156	0.0963367	0.0953677
18.4	0.0973275	0.0963479	0.0953782
18.41	0.0973393	0.0963591	0.0953887
18.42	0.0973512	0.0963702	0.0953991
18.43	0.0973631	0.0963814	0.0954096
18.44	0.097375	0.0963926	0.0954201
18.45	0.0973868	0.0964037	0.0954306
18.46	0.0973987	0.0964149	0.095441
18.47	0.0974106	0.0964261	0.0954515
18.48	0.0974225	0.0964373	0.095462
18.49	0.0974344	0.0964485	0.0954725
18.5	0.0974463	0.0964596	0.095483
18.51	0.0974582	0.0964708	0.0954935
18.52	0.0974701	0.096482	0.095504
18.53	0.097482	0.0964932	0.0955145
18.54	0.0974939	0.0965044	0.095525
18.55	0.0975058	0.0965156	0.0955355
18.56	0.0975177	0.0965268	0.095546
18.57	0.0975296	0.096538	0.0955565
18.58	0.0975416	0.0965492	0.095567
18.59	0.0975535	0.0965604	0.0955775
18.6	0.0975654	0.0965717	0.095588
18.61	0.0975773	0.0965829	0.0955985
18.62	0.0975893	0.0965941	0.0956091
18.63	0.0976012	0.0966053	0.0956196
18.64	0.0976131	0.0966165	0.0956301
18.65	0.0976251	0.0966278	0.0956406
18.66	0.097637	0.096639	0.0956512
18.67	0.097649	0.0966502	0.0956617
18.68	0.0976609	0.0966615	0.0956722
18.69	0.0976729	0.0966727	0.0956828
18.7	0.0976848	0.0966839	0.0956933
18.71	0.0976968	0.0966952	0.0957038
18.72	0.0977087	0.0967064	0.0957144
18.73	0.0977207	0.0967177	0.0957249
18.74	0.0977327	0.0967289	0.0957355
18.75	0.0977446	0.0967402	0.095746
18.76	0.0977566	0.0967514	0.0957566
18.77	0.0977686	0.0967627	0.0957671
18.78	0.0977806	0.0967739	0.0957777
18.79	0.0977925	0.0967852	0.0957883
18.8	0.0978045	0.0967965	0.0957988
18.81	0.0978165	0.0968077	0.0958094
18.82	0.0978285	0.096819	0.09582
18.83	0.0978405	0.0968303	0.0958305
18.84	0.0978525	0.0968416	0.0958411
18.85	0.0978645	0.0968529	0.0958517
18.86	0.0978765	0.0968641	0.0958623
18.87	0.0978885	0.0968754	0.0958728
18.88	0.0979005	0.0968867	0.0958834
18.89	0.0979125	0.096898	0.095894
18.9	0.0979245	0.0969093	0.0959046
18.91	0.0979365	0.0969206	0.0959152
18.92	0.0979485	0.0969319	0.0959258
18.93	0.0979606	0.0969432	0.0959364
18.94	0.0979726	0.0969545	0.095947
18.95	0.0979846	0.0969658	0.0959576
18.96	0.0979966	0.0969771	0.0959682
18.97	0.0980087	0.0969884	0.0959788
18.98	0.0980207	0.0969997	0.0959894
18.99	0.0980328	0.0970111	0.096
19	0.0980448	0.0970224	0.0960106
19.01	0.0980568	0.0970337	0.0960212
19.02	0.0980689	0.097045	0.0960319
19.03	0.0980809	0.0970564	0.0960425
19.04	0.098093	0.0970677	0.0960531
19.05	0.0981051	0.097079	0.0960637
19.06	0.0981171	0.0970904	0.0960744
19.07	0.0981292	0.0971017	0.096085
19.08	0.0981412	0.097113	0.0960956
19.09	0.0981533	0.0971244	0.0961063
19.1	0.0981654	0.0971357	0.0961169
19.11	0.0981775	0.0971471	0.0961275
19.12	0.0981895	0.0971584	0.0961382
19.13	0.0982016	0.0971698	0.0961488
19.14	0.0982137	0.0971812	0.0961595
19.15	0.0982258	0.0971925	0.0961701
19.16	0.0982379	0.0972039	0.0961808
19.17	0.09825	0.0972153	0.0961914
19.18	0.0982621	0.0972266	0.0962021
19.19	0.0982742	0.097238	0.0962127
19.2	0.0982863	0.0972494	0.0962234
19.21	0.0982984	0.0972608	0.0962341
19.22	0.0983105	0.0972721	0.0962447
19.23	0.0983226	0.0972835	0.0962554
19.24	0.0983347	0.0972949	0.0962661
19.25	0.0983468	0.0973063	0.0962768
19.26	0.0983589	0.0973177	0.0962874
19.27	0.0983711	0.0973291	0.0962981
19.28	0.0983832	0.0973405	0.0963088
19.29	0.0983953	0.0973519	0.0963195
19.3	0.0984075	0.0973633	0.0963302
19.31	0.0984196	0.0973747	0.0963409
19.32	0.0984317	0.0973861	0.0963516
19.33	0.0984439	0.0973975	0.0963623
19.34	0.098456	0.0974089	0.096373
19.35	0.0984682	0.0974203	0.0963837
19.36	0.0984803	0.0974318	0.0963944
19.37	0.0984925	0.0974432	0.0964051
19.38	0.0985046	0.0974546	0.0964158
19.39	0.0985168	0.097466	0.0964265
19.4	0.0985289	0.0974775	0.0964372
19.41	0.0985411	0.0974889	0.0964479
19.42	0.0985533	0.0975003	0.0964586
19.43	0.0985654	0.0975118	0.0964694
19.44	0.0985776	0.0975232	0.0964801
19.45	0.0985898	0.0975347	0.0964908
19.46	0.098602	0.0975461	0.0965015
19.47	0.0986142	0.0975576	0.0965123
19.48	0.0986263	0.097569	0.096523
19.49	0.0986385	0.0975805	0.0965337
19.5	0.0986507	0.0975919	0.0965445
19.51	0.0986629	0.0976034	0.0965552
19.52	0.0986751	0.0976148	0.096566
19.53	0.0986873	0.0976263	0.0965767
19.54	0.0986995	0.0976378	0.0965875
19.55	0.0987117	0.0976492	0.0965982
19.56	0.0987239	0.0976607	0.096609
19.57	0.0987361	0.0976722	0.0966197
19.58	0.0987484	0.0976837	0.0966305
19.59	0.0987606	0.0976952	0.0966412
19.6	0.0987728	0.0977067	0.096652
19.61	0.098785	0.0977181	0.0966628
19.62	0.0987973	0.0977296	0.0966735
19.63	0.0988095	0.0977411	0.0966843
19.64	0.0988217	0.0977526	0.0966951
19.65	0.098834	0.0977641	0.0967059
19.66	0.0988462	0.0977756	0.0967166
19.67	0.0988584	0.0977871	0.0967274
19.68	0.0988707	0.0977986	0.0967382
19.69	0.0988829	0.0978101	0.096749
19.7	0.0988952	0.0978217	0.0967598
19.71	0.0989074	0.0978332	0.0967706
19.72	0.0989197	0.0978447	0.0967814
19.73	0.098932	0.0978562	0.0967922
19.74	0.0989442	0.0978677	0.096803
19.75	0.0989565	0.0978793	0.0968138
19.76	0.0989688	0.0978908	0.0968246
19.77	0.098981	0.0979023	0.0968354
19.78	0.0989933	0.0979139	0.0968462
19.79	0.0990056	0.0979254	0.096857
19.8	0.0990179	0.097937	0.0968678
19.81	0.0990302	0.0979485	0.0968786
19.82	0.0990425	0.09796	0.0968894
19.83	0.0990548	0.0979716	0.0969003
19.84	0.0990671	0.0979831	0.0969111
19.85	0.0990793	0.0979947	0.0969219
19.86	0.0990917	0.0980063	0.0969328
19.87	0.099104	0.0980178	0.0969436
19.88	0.0991163	0.0980294	0.0969544
19.89	0.0991286	0.098041	0.0969653
19.9	0.0991409	0.0980525	0.0969761
19.91	0.0991532	0.0980641	0.0969869
19.92	0.0991655	0.0980757	0.0969978
19.93	0.0991778	0.0980872	0.0970086
19.94	0.0991902	0.0980988	0.0970195
19.95	0.0992025	0.0981104	0.0970303
19.96	0.0992148	0.098122	0.0970412
19.97	0.0992272	0.0981336	0.0970521
[truncated: 8,002 more rows]
